# Supplementary material for: Quick and efficient approach to develop genomic resources in orphan species: Application in Lavandula angustifolia
Source: PLoS One. 2020 Dec 11;15(12):e0243853. doi: 10.1371/journal.pone.0243853 (PMC7732122; doi:10.1371/journal.pone.0243853)
Supplement: S3 Table — (XLSX) [file pone.0243853.s006.xlsx]

## Sheet: S3 Table
			TRINOTATE annotation												TRAPID	KAAS
final_contig_name	removed_from_final_refseq_files	corresponding_genespace_sequence	sprot_Top_BLASTX_hit	RNAMMER	prot_id	prot_coords	sprot_Top_BLASTP_hit	Pfam	SignalP	TmHMM	eggnog	Kegg	gene_ontology_blast	gene_ontology_pfam	Nb GO identified	KEGG_ID
contig1	YES	gs7533	VATO_SCHPO^VATO_SCHPO^Q:102-602,H:33-199^70.66%ID^E:3e-63^RecName: Full=Probable V-type proton ATPase 20 kDa proteolipid subunit;^Eukaryota; Fungi; Dikarya; Ascomycota; Taphrinomycotina; Schizosaccharomycetes; Schizosaccharomycetales; Schizosaccharomycetaceae; Schizosaccharomyces	NA	contig00001|m.1	3-623[+]	sp|O14046|VATO_SCHPO^sp|O14046|VATO_SCHPO^Q:34-200,H:33-199^70.66%ID^E:5e-77^.^.	PF00137.20^ATP-synt_C^ATP synthase subunit C^50-107^E:1.3e-14`PF00137.20^ATP-synt_C^ATP synthase subunit C^136-192^E:1.5e-12	NA	ExpAA=115.51^PredHel=5^Topology=i7-26o46-68i88-110o130-152i172-194o	NA	NA	NA	GO:0015078^molecular_function^hydrogen ion transmembrane transporter activity`GO:0015991^biological_process^ATP hydrolysis coupled proton transport`GO:0033177^cellular_component^proton-transporting two-sector ATPase complex, proton-transporting domain	66	NA
contig2	YES	gs7534	RLP24_MOUSE^RLP24_MOUSE^Q:1-402,H:6-139^66.42%ID^E:1e-62^RecName: Full=Probable ribosome biogenesis protein RLP24;^Eukaryota; Metazoa; Chordata; Craniata; Vertebrata; Euteleostomi; Mammalia; Eutheria; Euarchontoglires; Glires; Rodentia; Myomorpha; Muroidea; Muridae; Murinae; Mus; Mus	NA	contig00002|m.2	1-429[+]	sp|Q99L28|RLP24_MOUSE^sp|Q99L28|RLP24_MOUSE^Q:1-134,H:6-139^66.42%ID^E:1e-62^.^.	PF01246.19^Ribosomal_L24e^Ribosomal protein L24e^1-59^E:3.9e-31	NA	NA	NA	NA	NA	NA	29	NA
contig3	YES	gs7535	FBXW7_MOUSE^FBXW7_MOUSE^Q:307-1689,H:163-626^40.04%ID^E:2e-113^RecName: Full=F-box/WD repeat-containing protein 7 {ECO:0000305};^Eukaryota; Metazoa; Chordata; Craniata; Vertebrata; Euteleostomi; Mammalia; Eutheria; Euarchontoglires; Glires; Rodentia; Myomorpha; Muroidea; Muridae; Murinae; Mus; Mus	NA	contig00003|m.3	1-1701[+]	sp|Q8VBV4|FBXW7_MOUSE^sp|Q8VBV4|FBXW7_MOUSE^Q:103-563,H:163-626^40.25%ID^E:1e-117^.^.	PF00646.32^F-box^F-box domain^144-188^E:0.0011`PF12937.6^F-box-like^F-box-like^145-190^E:1.8e-10`PF00400.31^WD40^WD domain, G-beta repeat^280-316^E:7.2e-05`PF00400.31^WD40^WD domain, G-beta repeat^321-357^E:0.00029`PF00400.31^WD40^WD domain, G-beta repeat^362-397^E:0.00029`PF00400.31^WD40^WD domain, G-beta repeat^401-437^E:2e-05`PF00400.31^WD40^WD domain, G-beta repeat^443-477^E:0.00082`PF12894.6…	NA	NA	NA	NA	NA	GO:0005515^molecular_function^protein binding	NA	NA
contig4	NO	gs2218	PME29_ARATH^PME29_ARATH^Q:38-925,H:36-333^50%ID^E:2e-97^RecName: Full=Probable pectinesterase 29;^Eukaryota; Viridiplantae; Streptophyta; Embryophyta; Tracheophyta; Spermatophyta; Magnoliophyta; eudicotyledons; Gunneridae; Pentapetalae; rosids; malvids; Brassicales; Brassicaceae; Camelineae; Arabidopsis	NA	contig00004|m.4	2-940[+]	sp|Q4PSN0|PME29_ARATH^sp|Q4PSN0|PME29_ARATH^Q:13-308,H:36-333^50%ID^E:8e-103^.^.	PF01095.18^Pectinesterase^Pectinesterase^12-298^E:9.6e-67	NA	NA	NA	NA	NA	GO:0030599^molecular_function^pectinesterase activity`GO:0042545^biological_process^cell wall modification`GO:0005618^cellular_component^cell wall	24	NA
contig5	YES	gs7536	CAPZB_CHICK^CAPZB_CHICK^Q:45-848,H:1-270^60.89%ID^E:7e-115^RecName: Full=F-actin-capping protein subunit beta isoforms 1 and 2;^Eukaryota; Metazoa; Chordata; Craniata; Vertebrata; Euteleostomi; Archelosauria; Archosauria; Dinosauria; Saurischia; Theropoda; Coelurosauria; Aves; Neognathae; Galloanserae; Galliformes; Phasianidae; Phasianinae; Gallus	NA	contig00005|m.5	45-851[+]	sp|P14315|CAPZB_CHICK^sp|P14315|CAPZB_CHICK^Q:1-268,H:1-270^60.89%ID^E:4e-115^.^.	PF01115.16^F_actin_cap_B^F-actin capping protein, beta subunit^6-238^E:8.4e-101	NA	NA	NA	NA	NA	GO:0051016^biological_process^barbed-end actin filament capping`GO:0008290^cellular_component^F-actin capping protein complex	27	NA
contig6	YES	gs7537	AF9_ASHGO^AF9_ASHGO^Q:18-524,H:37-203^53.53%ID^E:7e-61^RecName: Full=Protein AF-9 homolog;^Eukaryota; Fungi; Dikarya; Ascomycota; Saccharomycotina; Saccharomycetes; Saccharomycetales; Saccharomycetaceae; Eremothecium	NA	contig00006|m.6	3-566[+]	sp|Q755P0|AF9_ASHGO^sp|Q755P0|AF9_ASHGO^Q:6-174,H:37-203^53.53%ID^E:6e-61^.^.	PF03366.15^YEATS^YEATS family^9-89^E:7.7e-35	NA	NA	NA	NA	NA	GO:0006355^biological_process^regulation of transcription, DNA-templated	45	NA
contig7	YES	gs7538	DAVT_PSEPK^DAVT_PSEPK^Q:29-1264,H:32-424^38.94%ID^E:2e-82^RecName: Full=5-aminovalerate aminotransferase DavT;^Bacteria; Proteobacteria; Gammaproteobacteria; Pseudomonadales; Pseudomonadaceae; Pseudomonas	NA	contig00007|m.7	2-1279[+]	sp|Q88RB9|DAVT_PSEPK^sp|Q88RB9|DAVT_PSEPK^Q:10-421,H:32-424^38.94%ID^E:3e-88^.^.	PF00202.20^Aminotran_3^Aminotransferase class-III^6-418^E:1.4e-114`PF00155.20^Aminotran_1_2^Aminotransferase class I and II^209-332^E:3.9e-05	NA	NA	NA	NA	NA	GO:0008483^molecular_function^transaminase activity`GO:0030170^molecular_function^pyridoxal phosphate binding`GO:0009058^biological_process^biosynthetic process	9	NA
contig8	YES	gs7539	DYLT1_RAT^DYLT1_RAT^Q:2-325,H:7-113^44.44%ID^E:2e-28^RecName: Full=Dynein light chain Tctex-type 1;^Eukaryota; Metazoa; Chordata; Craniata; Vertebrata; Euteleostomi; Mammalia; Eutheria; Euarchontoglires; Glires; Rodentia; Myomorpha; Muroidea; Muridae; Murinae; Rattus	NA	contig00008|m.8	2-328[+]	sp|Q9Z336|DYLT1_RAT^sp|Q9Z336|DYLT1_RAT^Q:1-108,H:7-113^44.44%ID^E:1e-28^.^.	PF03645.12^Tctex-1^Tctex-1 family^10-106^E:2.9e-27	NA	NA	NA	NA	NA	NA	NA	NA
contig9	YES	gs7540	DENR_DEBHA^DENR_DEBHA^Q:23-472,H:11-161^58.94%ID^E:7e-42^RecName: Full=Translation machinery-associated protein 22;^Eukaryota; Fungi; Dikarya; Ascomycota; Saccharomycotina; Saccharomycetes; Saccharomycetales; Debaryomycetaceae; Debaryomyces	NA	contig00009|m.9	2-517[+]	sp|Q6BH22|DENR_DEBHA^sp|Q6BH22|DENR_DEBHA^Q:8-157,H:11-161^59.6%ID^E:3e-56^.^.	PF01253.21^SUI1^Translation initiation factor SUI1^88-160^E:8.1e-21	NA	NA	NA	NA	NA	GO:0003743^molecular_function^translation initiation factor activity`GO:0006413^biological_process^translational initiation	19	NA
contig10	YES	gs7541	SPT4H_CAEEL^SPT4H_CAEEL^Q:43-369,H:1-109^44.95%ID^E:1e-30^RecName: Full=Transcription elongation factor SPT4;^Eukaryota; Metazoa; Ecdysozoa; Nematoda; Chromadorea; Rhabditida; Rhabditoidea; Rhabditidae; Peloderinae; Caenorhabditis	NA	contig00010|m.10	1-402[+]	sp|Q9TZ93|SPT4H_CAEEL^sp|Q9TZ93|SPT4H_CAEEL^Q:15-123,H:1-109^44.95%ID^E:9e-31^.^.	PF06093.12^Spt4^Spt4/RpoE2 zinc finger^26-102^E:1.9e-24`PF00105.17^zf-C4^Zinc finger, C4 type (two domains)^28-89^E:0.0024	NA	NA	NA	NA	NA	GO:0003700^molecular_function^transcription factor activity, sequence-specific DNA binding`GO:0008270^molecular_function^zinc ion binding`GO:0043565^molecular_function^sequence-specific DNA binding`GO:0006355^biological_process^regulation of transcription, DNA-templated`GO:0005634^cellular_component^nucleus	61	NA
contig11	NO	gs125	DIR23_ARATH^DIR23_ARATH^Q:579-55,H:12-186^50.85%ID^E:2e-58^RecName: Full=Dirigent protein 23;^Eukaryota; Viridiplantae; Streptophyta; Embryophyta; Tracheophyta; Spermatophyta; Magnoliophyta; eudicotyledons; Gunneridae; Pentapetalae; rosids; malvids; Brassicales; Brassicaceae; Camelineae; Arabidopsis	NA	contig00011|m.11	633-43[-]	sp|Q84TH6|DIR23_ARATH^sp|Q84TH6|DIR23_ARATH^Q:19-193,H:12-186^50.85%ID^E:8e-59^.^.	PF03018.13^Dirigent^Dirigent-like protein^51-192^E:3.6e-46	sigP:1^31^0.628^YES	NA	NA	NA	NA	NA	NA	NA
contig12	YES	gs7542	VPRT_ASFP4^VPRT_ASFP4^Q:771-22,H:1-226^38.34%ID^E:5e-50^RecName: Full=Cysteine protease S273R;^Viruses; dsDNA viruses, no RNA stage; Asfarviridae; Asfivirus	NA	contig00012|m.13	852-1[-]	sp|P0C9B7|VPRT_ASFP4^sp|P0C9B7|VPRT_ASFP4^Q:28-277,H:1-226^38.34%ID^E:9e-54^.^.	NA	NA	NA	NA	NA	NA	NA	NA	NA
contig13	YES	gs7543	DCTN5_MOUSE^DCTN5_MOUSE^Q:27-584,H:1-178^54.84%ID^E:2e-67^RecName: Full=Dynactin subunit 5;^Eukaryota; Metazoa; Chordata; Craniata; Vertebrata; Euteleostomi; Mammalia; Eutheria; Euarchontoglires; Glires; Rodentia; Myomorpha; Muroidea; Muridae; Murinae; Mus; Mus	NA	contig00013|m.14	3-596[+]	sp|Q9QZB9|DCTN5_MOUSE^sp|Q9QZB9|DCTN5_MOUSE^Q:9-194,H:1-178^54.84%ID^E:2e-69^.^.	PF00132.23^Hexapep^Bacterial transferase hexapeptide (six repeats)^124-156^E:1.2e-07`PF14602.5^Hexapep_2^Hexapeptide repeat of succinyl-transferase^124-156^E:7.3e-05	NA	NA	NA	NA	NA	NA	NA	NA
contig14	YES	gs7544	MLR4_SCHPO^MLR4_SCHPO^Q:1-303,H:24-124^50.5%ID^E:5e-29^RecName: Full=Myosin regulatory light chain cdc4;^Eukaryota; Fungi; Dikarya; Ascomycota; Taphrinomycotina; Schizosaccharomycetes; Schizosaccharomycetales; Schizosaccharomycetaceae; Schizosaccharomyces	NA	contig00014|m.16	1-312[+]	sp|Q09196|MLR4_SCHPO^sp|Q09196|MLR4_SCHPO^Q:1-101,H:24-124^50.5%ID^E:5e-29^.^.	PF00036.31^EF-hand_1^EF hand^55-83^E:3.2e-06`PF13405.5^EF-hand_6^EF-hand domain^55-84^E:3.4e-06`PF13202.5^EF-hand_5^EF hand^60-77^E:0.00044	NA	NA	NA	NA	NA	GO:0005509^molecular_function^calcium ion binding	35	NA
contig15	YES	gs7545	RS17_NEUCR^RS17_NEUCR^Q:15-416,H:1-138^69.57%ID^E:6e-63^RecName: Full=40S ribosomal protein S17;^Eukaryota; Fungi; Dikarya; Ascomycota; Pezizomycotina; Sordariomycetes; Sordariomycetidae; Sordariales; Sordariaceae; Neurospora	NA	contig00015|m.17	3-419[+]	sp|P27770|RS17_NEUCR^sp|P27770|RS17_NEUCR^Q:5-138,H:1-138^69.57%ID^E:5e-63^.^.	PF00833.17^Ribosomal_S17e^Ribosomal S17^5-121^E:7.4e-59	NA	NA	NA	NA	NA	GO:0003735^molecular_function^structural constituent of ribosome`GO:0006412^biological_process^translation`GO:0005622^cellular_component^intracellular`GO:0005840^cellular_component^ribosome	15	NA
contig16	NO	gs905	RAVL3_ARATH^RAVL3_ARATH^Q:364-1326,H:1-351^46.01%ID^E:5e-79^RecName: Full=AP2/ERF and B3 domain-containing transcription factor At1g51120;^Eukaryota; Viridiplantae; Streptophyta; Embryophyta; Tracheophyta; Spermatophyta; Magnoliophyta; eudicotyledons; Gunneridae; Pentapetalae; rosids; malvids; Brassicales; Brassicaceae; Camelineae; Arabidopsis	NA	contig00016|m.18	283-1335[+]	sp|Q9C688|RAVL3_ARATH^sp|Q9C688|RAVL3_ARATH^Q:28-348,H:1-351^47.22%ID^E:5e-90^.^.	PF00847.19^AP2^AP2 domain^71-119^E:8.9e-07`PF02362.20^B3^B3 DNA binding domain^189-288^E:1.7e-23	NA	NA	NA	NA	NA	GO:0003700^molecular_function^transcription factor activity, sequence-specific DNA binding`GO:0006355^biological_process^regulation of transcription, DNA-templated`GO:0003677^molecular_function^DNA binding	41	K09287
contig17	NO	gs461	ACT1_ABSGL^ACT1_ABSGL^Q:11-307,H:1-99^93.94%ID^E:8e-67^RecName: Full=Actin-1;^Eukaryota; Fungi; Mucoromycota; Mucoromycotina; Mucorales; Cunninghamellaceae; Absidia	NA	contig00017|m.19	307-8[-]	NA	NA	NA	NA	NA	NA	NA	NA	11	NA
contig18	NO	gs2114	PPR16_ARATH^PPR16_ARATH^Q:138-1133,H:12-343^53.75%ID^E:6e-119^RecName: Full=Pentatricopeptide repeat-containing protein At1g06270;^Eukaryota; Viridiplantae; Streptophyta; Embryophyta; Tracheophyta; Spermatophyta; Magnoliophyta; eudicotyledons; Gunneridae; Pentapetalae; rosids; malvids; Brassicales; Brassicaceae; Camelineae; Arabidopsis	NA	contig00018|m.20	102-1136[+]	sp|Q9LNC0|PPR16_ARATH^sp|Q9LNC0|PPR16_ARATH^Q:13-344,H:12-343^53.75%ID^E:5e-120^.^.	PF13041.5^PPR_2^PPR repeat family^170-217^E:1.8e-07`PF01535.19^PPR^PPR repeat^174-203^E:0.05`PF01535.19^PPR^PPR repeat^209-235^E:0.58	NA	NA	NA	NA	NA	NA	NA	NA
contig19	YES	gs7546	RL29_YEAST^RL29_YEAST^Q:17-166,H:1-50^80%ID^E:3e-22^RecName: Full=60S ribosomal protein L29 {ECO:0000303|PubMed:9559554};^Eukaryota; Fungi; Dikarya; Ascomycota; Saccharomycotina; Saccharomycetes; Saccharomycetales; Saccharomycetaceae; Saccharomyces	NA	NA	NA	NA	NA	NA	NA	NA	KEGG:sce:YFR032C-A`KO:K02905	GO:0022625^cellular_component^cytosolic large ribosomal subunit`GO:0003735^molecular_function^structural constituent of ribosome`GO:0002181^biological_process^cytoplasmic translation	NA	29	NA
contig20	YES	gs7547	MAGT1_MOUSE^MAGT1_MOUSE^Q:73-948,H:37-324^33.33%ID^E:7e-47^RecName: Full=Magnesium transporter protein 1;^Eukaryota; Metazoa; Chordata; Craniata; Vertebrata; Euteleostomi; Mammalia; Eutheria; Euarchontoglires; Glires; Rodentia; Myomorpha; Muroidea; Muridae; Murinae; Mus; Mus	NA	contig00020|m.21	550-957[+]	sp|Q7ZV50|MAGT1_DANRE^sp|Q7ZV50|MAGT1_DANRE^Q:26-133,H:208-317^35.45%ID^E:6e-14^.^.	PF04756.12^OST3_OST6^OST3 / OST6 family, transporter family^2-135^E:3.8e-45	NA	ExpAA=76.59^PredHel=3^Topology=i29-47o75-97i110-132o	NA	NA	NA	NA	NA	NA
contig21	YES	gs7548	ADT_PARKE^ADT_PARKE^Q:49-873,H:42-312^47.1%ID^E:1e-79^RecName: Full=ADP,ATP carrier protein;^Eukaryota; Viridiplantae; Chlorophyta; Trebouxiophyceae; Chlorellales; Chlorellales incertae sedis; Parachlorella	NA	contig00021|m.22	1-876[+]	sp|P31692|ADT_PARKE^sp|P31692|ADT_PARKE^Q:7-291,H:32-312^45.8%ID^E:5e-80^.^.	PF00153.26^Mito_carr^Mitochondrial carrier protein^16-109^E:2.2e-18`PF00153.26^Mito_carr^Mitochondrial carrier protein^119-208^E:2.7e-21`PF00153.26^Mito_carr^Mitochondrial carrier protein^218-291^E:3e-13	NA	ExpAA=53.18^PredHel=2^Topology=i177-199o219-241i	NA	NA	NA	NA	29	NA
contig22	YES	gs7549	CAZA2_HORSE^CAZA2_HORSE^Q:8-829,H:8-285^47.5%ID^E:6e-87^RecName: Full=F-actin-capping protein subunit alpha-2;^Eukaryota; Metazoa; Chordata; Craniata; Vertebrata; Euteleostomi; Mammalia; Eutheria; Laurasiatheria; Perissodactyla; Equidae; Equus	NA	contig00023|m.23	2-841[+]	sp|Q09YN4|CAZA2_RABIT^sp|Q09YN4|CAZA2_RABIT^Q:3-276,H:8-285^48.21%ID^E:1e-88^.^.	PF01267.16^F-actin_cap_A^F-actin capping protein alpha subunit^12-274^E:1.4e-104	NA	NA	NA	NA	NA	GO:0051016^biological_process^barbed-end actin filament capping`GO:0008290^cellular_component^F-actin capping protein complex	26	NA
contig23	YES	gs7550	VPS17_SCHPO^VPS17_SCHPO^Q:24-1199,H:55-457^32.26%ID^E:8e-48^RecName: Full=Vacuolar protein sorting-associated protein 17;^Eukaryota; Fungi; Dikarya; Ascomycota; Taphrinomycotina; Schizosaccharomycetes; Schizosaccharomycetales; Schizosaccharomycetaceae; Schizosaccharomyces	NA	contig00022|m.24	3-1265[+]	sp|Q9URW7|VPS17_SCHPO^sp|Q9URW7|VPS17_SCHPO^Q:8-399,H:55-457^32.26%ID^E:1e-50^.^.	PF00787.23^PX^PX domain^50-153^E:3.2e-14`PF09325.9^Vps5^Vps5 C terminal like^170-393^E:1.1e-20	NA	NA	NA	NA	NA	GO:0035091^molecular_function^phosphatidylinositol binding	NA	NA
contig24	NO	gs4903	AB5G_ARATH^AB5G_ARATH^Q:79-1932,H:1-641^64.97%ID^E:0^RecName: Full=ABC transporter G family member 5;^Eukaryota; Viridiplantae; Streptophyta; Embryophyta; Tracheophyta; Spermatophyta; Magnoliophyta; eudicotyledons; Gunneridae; Pentapetalae; rosids; malvids; Brassicales; Brassicaceae; Camelineae; Arabidopsis	NA	contig00024|m.25	1-1959[+]	sp|Q9SIT6|AB5G_ARATH^sp|Q9SIT6|AB5G_ARATH^Q:27-644,H:1-641^65.28%ID^E:0^.^.	PF00005.26^ABC_tran^ABC transporter^62-210^E:1.7e-32`PF01061.23^ABC2_membrane^ABC-2 type transporter^375-583^E:3.4e-44	NA	ExpAA=147.07^PredHel=6^Topology=i393-415o425-447i472-494o504-526i531-553o620-638i	NA	NA	NA	GO:0005524^molecular_function^ATP binding`GO:0016887^molecular_function^ATPase activity`GO:0016020^cellular_component^membrane	20	NA
contig25	YES	gs7551	ECHM_MOUSE^ECHM_MOUSE^Q:5-856,H:4-287^55.75%ID^E:2e-109^RecName: Full=Enoyl-CoA hydratase, mitochondrial;^Eukaryota; Metazoa; Chordata; Craniata; Vertebrata; Euteleostomi; Mammalia; Eutheria; Euarchontoglires; Glires; Rodentia; Myomorpha; Muroidea; Muridae; Murinae; Mus; Mus	NA	contig00025|m.28	2-868[+]	sp|Q8BH95|ECHM_MOUSE^sp|Q8BH95|ECHM_MOUSE^Q:2-285,H:4-287^55.75%ID^E:7e-110^.^.	PF00378.19^ECH_1^Enoyl-CoA hydratase/isomerase^42-287^E:4.5e-88`PF16113.4^ECH_2^Enoyl-CoA hydratase/isomerase^45-216^E:1.2e-32	NA	NA	NA	NA	NA	GO:0003824^molecular_function^catalytic activity`GO:0008152^biological_process^metabolic process`GO:0003860^molecular_function^3-hydroxyisobutyryl-CoA hydrolase activity	3	NA
contig26	YES	gs7552	HMCS1_PONAB^HMCS1_PONAB^Q:33-1364,H:13-466^55.46%ID^E:2e-162^RecName: Full=Hydroxymethylglutaryl-CoA synthase, cytoplasmic;^Eukaryota; Metazoa; Chordata; Craniata; Vertebrata; Euteleostomi; Mammalia; Eutheria; Euarchontoglires; Primates; Haplorrhini; Catarrhini; Hominidae; Pongo	NA	contig00026|m.29	3-1379[+]	sp|Q5R7Z9|HMCS1_PONAB^sp|Q5R7Z9|HMCS1_PONAB^Q:11-454,H:13-466^55.68%ID^E:2e-179^.^.	PF01154.16^HMG_CoA_synt_N^Hydroxymethylglutaryl-coenzyme A synthase N terminal^11-184^E:2.4e-95`PF08540.9^HMG_CoA_synt_C^Hydroxymethylglutaryl-coenzyme A synthase C terminal^185-457^E:4.1e-104	NA	NA	NA	NA	NA	GO:0004421^molecular_function^hydroxymethylglutaryl-CoA synthase activity`GO:0008299^biological_process^isoprenoid biosynthetic process	16	NA
contig27	YES	gs7553	PHO88_YEAST^PHO88_YEAST^Q:38-565,H:1-179^46.93%ID^E:3e-56^RecName: Full=SRP-independent targeting protein 3 {ECO:0000303|PubMed:27905431};^Eukaryota; Fungi; Dikarya; Ascomycota; Saccharomycotina; Saccharomycetes; Saccharomycetales; Saccharomycetaceae; Saccharomyces	NA	contig00027|m.30	2-592[+]	sp|P38264|PHO88_YEAST^sp|P38264|PHO88_YEAST^Q:13-188,H:1-179^46.93%ID^E:1e-56^.^.	PF10032.8^Pho88^Phosphate transport (Pho88)^13-190^E:5.5e-75	NA	ExpAA=61.15^PredHel=2^Topology=i5-27o42-64i	NA	NA	NA	GO:0045047^biological_process^protein targeting to ER`GO:0005783^cellular_component^endoplasmic reticulum	NA	NA
contig28	YES	gs7554	MKAR_ASPOR^MKAR_ASPOR^Q:43-786,H:34-281^51.81%ID^E:7e-84^RecName: Full=Very-long-chain 3-oxoacyl-CoA reductase {ECO:0000255|HAMAP-Rule:MF_03107};^Eukaryota; Fungi; Dikarya; Ascomycota; Pezizomycotina; Eurotiomycetes; Eurotiomycetidae; Eurotiales; Aspergillaceae; Aspergillus	NA	contig00028|m.31	1-978[+]	sp|A2QCH3|MKAR_ASPNC^sp|A2QCH3|MKAR_ASPNC^Q:3-318,H:22-340^47.81%ID^E:1e-100^.^.	PF00106.24^adh_short^short chain dehydrogenase^51-240^E:1.2e-36`PF08659.9^KR^KR domain^52-212^E:1.7e-05`PF02719.14^Polysacc_synt_2^Polysaccharide biosynthesis protein^53-158^E:2.1e-06`PF13561.5^adh_short_C2^Enoyl-(Acyl carrier protein) reductase^56-240^E:1.7e-18	NA	ExpAA=50.41^PredHel=1^Topology=i5-27o	NA	NA	NA	NA	NA	NA
contig29	YES	gs7555	DCD_METST^DCD_METST^Q:11-487,H:1-158^40%ID^E:9e-35^RecName: Full=Probable dCTP deaminase {ECO:0000255|HAMAP-Rule:MF_00146};^Archaea; Euryarchaeota; Methanobacteria; Methanobacteriales; Methanobacteriaceae; Methanosphaera	NA	contig00029|m.32	2-490[+]	sp|Q2NFH1|DCD_METST^sp|Q2NFH1|DCD_METST^Q:4-162,H:1-158^40%ID^E:8e-35^.^.	PF00692.18^dUTPase^dUTPase^79-161^E:1e-06	NA	NA	NA	NA	NA	NA	NA	NA
contig30	YES	gs7556	H2B1_CANAL^H2B1_CANAL^Q:16-330,H:24-128^89.52%ID^E:3e-62^RecName: Full=Histone H2B.1;^Eukaryota; Fungi; Dikarya; Ascomycota; Saccharomycotina; Saccharomycetes; Saccharomycetales; Debaryomycetaceae; Candida/Lodderomyces clade; Candida	NA	contig00030|m.33	1-336[+]	sp|P48989|H2B1_CANAL^sp|P48989|H2B1_CANAL^Q:6-110,H:24-128^89.52%ID^E:1e-62^.^.	PF00125.23^Histone^Core histone H2A/H2B/H3/H4^8-86^E:9.3e-21`PF00808.22^CBFD_NFYB_HMF^Histone-like transcription factor (CBF/NF-Y) and archaeal histone^27-84^E:2.8e-06	NA	NA	NA	NA	NA	GO:0003677^molecular_function^DNA binding	40	NA
contig31	NO	gs7557	RK33_PANGI^RK33_PANGI^Q:335-165,H:1-57^91.23%ID^E:9e-32^RecName: Full=50S ribosomal protein L33, chloroplastic {ECO:0000255|HAMAP-Rule:MF_00294};^Eukaryota; Viridiplantae; Streptophyta; Embryophyta; Tracheophyta; Spermatophyta; Magnoliophyta; eudicotyledons; Gunneridae; Pentapetalae; asterids; campanulids; Apiales; Araliaceae; Panax	NA	contig00031|m.34	449-135[-]	sp|Q68RY5|RK33_PANGI^sp|Q68RY5|RK33_PANGI^Q:39-104,H:1-66^89.39%ID^E:1e-38^.^.	PF00471.19^Ribosomal_L33^Ribosomal protein L33^47-103^E:8.8e-21	NA	NA	NA	NA	NA	GO:0003735^molecular_function^structural constituent of ribosome`GO:0006412^biological_process^translation`GO:0005622^cellular_component^intracellular`GO:0005840^cellular_component^ribosome	14	K02913
contig32	NO	gs3028	KAD6_ARATH^KAD6_ARATH^Q:59-595,H:1-178^65.36%ID^E:1e-83^RecName: Full=Adenylate kinase isoenzyme 6 homolog {ECO:0000255|HAMAP-Rule:MF_03173};^Eukaryota; Viridiplantae; Streptophyta; Embryophyta; Tracheophyta; Spermatophyta; Magnoliophyta; eudicotyledons; Gunneridae; Pentapetalae; rosids; malvids; Brassicales; Brassicaceae; Camelineae; Arabidopsis	NA	contig00032|m.35	59-604[+]	sp|Q9FJI1|KAD6_ARATH^sp|Q9FJI1|KAD6_ARATH^Q:1-179,H:1-178^65.36%ID^E:1e-84^.^.	PF04851.14^ResIII^Type III restriction enzyme, res subunit^12-75^E:1.4e-05`PF13238.5^AAA_18^AAA domain^16-135^E:5e-30`PF00004.28^AAA^ATPase family associated with various cellular activities (AAA)^16-48^E:0.00017`PF13207.5^AAA_17^AAA domain^19-90^E:1.5e-07	NA	NA	NA	NA	NA	GO:0003677^molecular_function^DNA binding`GO:0005524^molecular_function^ATP binding`GO:0016787^molecular_function^hydrolase activity	11	K18532
contig33	NO	gs362	PIP1_SOLLC^PIP1_SOLLC^Q:12-638,H:1-209^86.6%ID^E:2e-131^RecName: Full=Probable aquaporin PIP-type pTOM75;^Eukaryota; Viridiplantae; Streptophyta; Embryophyta; Tracheophyta; Spermatophyta; Magnoliophyta; eudicotyledons; Gunneridae; Pentapetalae; asterids; lamiids; Solanales; Solanaceae; Solanoideae; Solaneae; Solanum; Lycopersicon	NA	contig00033|m.36	12-638[+]	sp|Q08451|PIP1_SOLLC^sp|Q08451|PIP1_SOLLC^Q:1-209,H:1-209^86.6%ID^E:2e-131^.^.	PF00230.19^MIP^Major intrinsic protein^45-208^E:1.9e-54	NA	ExpAA=86.26^PredHel=4^Topology=i54-76o91-113i134-156o178-195i	NA	NA	NA	GO:0005215^molecular_function^transporter activity`GO:0006810^biological_process^transport`GO:0016020^cellular_component^membrane	12	NA
contig34	YES	gs7558	LSM2_MOUSE^LSM2_MOUSE^Q:4-237,H:15-92^78.21%ID^E:6e-37^RecName: Full=U6 snRNA-associated Sm-like protein LSm2;^Eukaryota; Metazoa; Chordata; Craniata; Vertebrata; Euteleostomi; Mammalia; Eutheria; Euarchontoglires; Glires; Rodentia; Myomorpha; Muroidea; Muridae; Murinae; Mus; Mus	NA	NA	NA	NA	NA	NA	NA	COG1958^small nuclear ribonucleoprotein	KEGG:mmu:27756`KO:K12621	GO:0071013^cellular_component^catalytic step 2 spliceosome`GO:0005737^cellular_component^cytoplasm`GO:1990726^cellular_component^Lsm1-7-Pat1 complex`GO:0000932^cellular_component^P-body`GO:0071011^cellular_component^precatalytic spliceosome`GO:0046540^cellular_component^U4/U6 x U5 tri-snRNP complex`GO:0005688^cellular_component^U6 snRNP`GO:0019901^molecular_function^protein kinase binding`GO:0017…	NA	27	NA
contig35	YES	gs7559	NAT3_SCHPO^NAT3_SCHPO^Q:123-536,H:1-139^64.29%ID^E:6e-56^RecName: Full=N-terminal acetyltransferase B complex catalytic subunit naa20;^Eukaryota; Fungi; Dikarya; Ascomycota; Taphrinomycotina; Schizosaccharomycetes; Schizosaccharomycetales; Schizosaccharomycetaceae; Schizosaccharomyces	NA	contig00035|m.37	3-536[+]	sp|O74457|NAT3_SCHPO^sp|O74457|NAT3_SCHPO^Q:41-178,H:1-139^64.29%ID^E:6e-56^.^.	PF00583.24^Acetyltransf_1^Acetyltransferase (GNAT) family^74-167^E:8.8e-09`PF13508.6^Acetyltransf_7^Acetyltransferase (GNAT) domain^91-168^E:3e-07`PF13673.6^Acetyltransf_10^Acetyltransferase (GNAT) domain^91-175^E:4.9e-06`PF08445.9^FR47^FR47-like protein^110-171^E:4.5e-05	NA	NA	NA	NA	NA	GO:0008080^molecular_function^N-acetyltransferase activity`GO:0016747^molecular_function^transferase activity, transferring acyl groups other than amino-acyl groups	9	K17972
contig36	YES	gs7560	CAPZB_ASPOR^CAPZB_ASPOR^Q:58-846,H:18-266^53.61%ID^E:3e-101^RecName: Full=F-actin-capping protein subunit beta;^Eukaryota; Fungi; Dikarya; Ascomycota; Pezizomycotina; Eurotiomycetes; Eurotiomycetidae; Eurotiales; Aspergillaceae; Aspergillus	NA	contig00036|m.38	1-849[+]	sp|Q2URJ3|CAPZB_ASPOR^sp|Q2URJ3|CAPZB_ASPOR^Q:8-282,H:6-266^54.18%ID^E:4e-108^.^.	PF01115.16^F_actin_cap_B^F-actin capping protein, beta subunit^8-254^E:7.2e-107	NA	NA	NA	NA	NA	GO:0051016^biological_process^barbed-end actin filament capping`GO:0008290^cellular_component^F-actin capping protein complex	27	NA
contig37	YES	gs7561	PHS_MOUSE^PHS_MOUSE^Q:5-253,H:12-93^68.67%ID^E:3e-35^RecName: Full=Pterin-4-alpha-carbinolamine dehydratase;^Eukaryota; Metazoa; Chordata; Craniata; Vertebrata; Euteleostomi; Mammalia; Eutheria; Euarchontoglires; Glires; Rodentia; Myomorpha; Muroidea; Muridae; Murinae; Mus; Mus	NA	NA	NA	NA	NA	NA	NA	COG2154^4-alpha-hydroxytetrahydrobiopterin dehydratase activity	KEGG:mmu:13180`KO:K01724	GO:0005829^cellular_component^cytosol`GO:0070062^cellular_component^extracellular exosome`GO:0005654^cellular_component^nucleoplasm`GO:0005634^cellular_component^nucleus`GO:0008124^molecular_function^4-alpha-hydroxytetrahydrobiopterin dehydratase activity`GO:0042802^molecular_function^identical protein binding`GO:0004505^molecular_function^phenylalanine 4-monooxygenase activity`GO:0003713^molecul…	NA	21	NA
contig38	YES	gs7562	YQF8_SCHPO^YQF8_SCHPO^Q:33-785,H:1-251^38.49%ID^E:4e-55^RecName: Full=L-type lectin-like domain-containing protein C126.08c;^Eukaryota; Fungi; Dikarya; Ascomycota; Taphrinomycotina; Schizosaccharomycetes; Schizosaccharomycetales; Schizosaccharomycetaceae; Schizosaccharomyces	NA	contig00038|m.39	3-911[+]	sp|O94401|YQF8_SCHPO^sp|O94401|YQF8_SCHPO^Q:11-261,H:1-251^38.49%ID^E:4e-55^.^.	PF03388.12^Lectin_leg-like^Legume-like lectin family^39-257^E:3.9e-68	sigP:1^25^0.681^YES	ExpAA=25.96^PredHel=1^Topology=o280-302i	NA	NA	NA	GO:0016020^cellular_component^membrane	NA	NA
contig39	YES	gs7563	RL33A_YEAST^RL33A_YEAST^Q:2-319,H:2-107^62.26%ID^E:4e-45^RecName: Full=60S ribosomal protein L33-A {ECO:0000303|PubMed:9559554};^Eukaryota; Fungi; Dikarya; Ascomycota; Saccharomycotina; Saccharomycetes; Saccharomycetales; Saccharomycetaceae; Saccharomyces	NA	contig00039|m.40	352-2[-]	sp|Q08916|YP142_YEAST^sp|Q08916|YP142_YEAST^Q:10-102,H:11-103^41.94%ID^E:1e-14^.^.	NA	NA	NA	NA	NA	NA	NA	2	NA
contig40	YES	gs7564	RS12A_SCHPO^RS12A_SCHPO^Q:30-392,H:1-121^65.57%ID^E:3e-44^RecName: Full=40S ribosomal protein S12-A;^Eukaryota; Fungi; Dikarya; Ascomycota; Taphrinomycotina; Schizosaccharomycetes; Schizosaccharomycetales; Schizosaccharomycetaceae; Schizosaccharomyces	NA	contig00040|m.42	3-392[+]	sp|O14062|RS12A_SCHPO^sp|O14062|RS12A_SCHPO^Q:10-130,H:1-121^65.57%ID^E:2e-44^.^.	PF01248.25^Ribosomal_L7Ae^Ribosomal protein L7Ae/L30e/S12e/Gadd45 family^40-130^E:7.4e-24	NA	NA	NA	NA	NA	NA	29	NA
contig41	YES	gs7565	SURF4_SCHPO^SURF4_SCHPO^Q:44-844,H:30-302^46.72%ID^E:8e-76^RecName: Full=Surfeit locus protein 4 homolog;^Eukaryota; Fungi; Dikarya; Ascomycota; Taphrinomycotina; Schizosaccharomycetes; Schizosaccharomycetales; Schizosaccharomycetaceae; Schizosaccharomyces	NA	contig00041|m.43	32-847[+]	sp|O74559|SURF4_SCHPO^sp|O74559|SURF4_SCHPO^Q:5-271,H:30-302^46.72%ID^E:3e-76^.^.	PF02077.14^SURF4^SURF4 family^7-271^E:1.5e-94	NA	ExpAA=159.62^PredHel=8^Topology=i27-49o64-86i93-112o117-136i156-175o179-201i208-227o242-264i	NA	NA	NA	GO:0016021^cellular_component^integral component of membrane	NA	NA
contig42	YES	gs7566	RL13_CALBD^RL13_CALBD^Q:43-348,H:15-116^61.76%ID^E:2e-37^RecName: Full=50S ribosomal protein L13 {ECO:0000255|HAMAP-Rule:MF_01366};^Bacteria; Firmicutes; Clostridia; Thermoanaerobacterales; Thermoanaerobacterales Family III. Incertae Sedis; Caldicellulosiruptor	NA	NA	NA	NA	NA	NA	NA	COG0102^This protein is one of the early assembly proteins of the 50S ribosomal subunit, although it is not seen to bind rRNA by itself. It is important during the early stages of 50S assembly (By similarity)	KEGG:ate:Athe_2070`KO:K02871	GO:0005840^cellular_component^ribosome`GO:0003735^molecular_function^structural constituent of ribosome`GO:0006412^biological_process^translation	NA	29	NA
contig43	YES	gs7567	TRS23_SCHPO^TRS23_SCHPO^Q:34-333,H:26-125^52%ID^E:1e-28^RecName: Full=Transport protein particle subunit trs23;^Eukaryota; Fungi; Dikarya; Ascomycota; Taphrinomycotina; Schizosaccharomycetes; Schizosaccharomycetales; Schizosaccharomycetaceae; Schizosaccharomyces	NA	contig00043|m.44	1-351[+]	sp|O43041|TRS23_SCHPO^sp|O43041|TRS23_SCHPO^Q:12-111,H:26-125^52%ID^E:6e-29^.^.	PF04099.11^Sybindin^Sybindin-like family^9-115^E:1.1e-32`PF04628.12^Sedlin_N^Sedlin, N-terminal conserved region^50-114^E:7.2e-07	NA	NA	NA	NA	NA	GO:0006810^biological_process^transport`GO:0030008^cellular_component^TRAPP complex`GO:0006888^biological_process^ER to Golgi vesicle-mediated transport`GO:0005622^cellular_component^intracellular	NA	NA
contig44	YES	gs7568	MPU1_DROME^MPU1_DROME^Q:67-762,H:1-231^41.45%ID^E:7e-37^RecName: Full=Mannose-P-dolichol utilization defect 1 protein homolog;^Eukaryota; Metazoa; Ecdysozoa; Arthropoda; Hexapoda; Insecta; Pterygota; Neoptera; Holometabola; Diptera; Brachycera; Muscomorpha; Ephydroidea; Drosophilidae; Drosophila; Sophophora	NA	contig00044|m.45	61-771[+]	sp|Q9VMW8|MPU1_DROME^sp|Q9VMW8|MPU1_DROME^Q:3-234,H:1-231^41.45%ID^E:4e-50^.^.	PF04193.13^PQ-loop^PQ loop repeat^39-98^E:5.5e-11`PF04193.13^PQ-loop^PQ loop repeat^152-209^E:2.2e-13	NA	ExpAA=121.76^PredHel=6^Topology=o32-54i67-89o99-121i128-147o183-202i209-231o	NA	NA	NA	NA	NA	NA
contig45	NO	gs7569	LBD12_ARATH^LBD12_ARATH^Q:4-453,H:14-193^64.44%ID^E:2e-62^RecName: Full=LOB domain-containing protein 12;^Eukaryota; Viridiplantae; Streptophyta; Embryophyta; Tracheophyta; Spermatophyta; Magnoliophyta; eudicotyledons; Gunneridae; Pentapetalae; rosids; malvids; Brassicales; Brassicaceae; Camelineae; Arabidopsis	NA	contig00045|m.46	1-456[+]	sp|Q8LBW3|LBD12_ARATH^sp|Q8LBW3|LBD12_ARATH^Q:2-151,H:14-193^64.44%ID^E:9e-67^.^.	PF03195.13^LOB^Lateral organ boundaries (LOB) domain^2-93^E:2.1e-38	NA	NA	NA	NA	NA	NA	NA	NA
contig46	YES	gs7570	CATA_SCHPO^CATA_SCHPO^Q:6-1241,H:70-481^56.59%ID^E:2e-161^RecName: Full=Catalase;^Eukaryota; Fungi; Dikarya; Ascomycota; Taphrinomycotina; Schizosaccharomycetes; Schizosaccharomycetales; Schizosaccharomycetaceae; Schizosaccharomyces	NA	contig00046|m.47	3-1337[+]	sp|P55306|CATA_SCHPO^sp|P55306|CATA_SCHPO^Q:2-413,H:70-481^56.59%ID^E:1e-161^.^.	PF00199.18^Catalase^Catalase^1-323^E:1.7e-161`PF06628.11^Catalase-rel^Catalase-related immune-responsive^358-415^E:2.2e-17	NA	NA	NA	NA	NA	GO:0004096^molecular_function^catalase activity`GO:0020037^molecular_function^heme binding`GO:0055114^biological_process^oxidation-reduction process	20	NA
contig47	NO	gs4895	FB303_ARATH^FB303_ARATH^Q:41-685,H:91-314^41.6%ID^E:3e-46^RecName: Full=F-box protein At1g22220;^Eukaryota; Viridiplantae; Streptophyta; Embryophyta; Tracheophyta; Spermatophyta; Magnoliophyta; eudicotyledons; Gunneridae; Pentapetalae; rosids; malvids; Brassicales; Brassicaceae; Camelineae; Arabidopsis	NA	contig00047|m.49	2-688[+]	sp|Q9LM18|FB303_ARATH^sp|Q9LM18|FB303_ARATH^Q:14-228,H:91-314^42.92%ID^E:2e-51^.^.	NA	NA	NA	NA	NA	NA	NA	NA	NA
contig48	YES	gs7571	RL37A_PSEMZ^RL37A_PSEMZ^Q:3-245,H:12-92^100%ID^E:2e-52^RecName: Full=60S ribosomal protein L37a;^Eukaryota; Viridiplantae; Streptophyta; Embryophyta; Tracheophyta; Spermatophyta; Pinidae; Pinales; Pinaceae; Pseudotsuga	NA	NA	NA	NA	NA	NA	NA	NA	NA	GO:0005840^cellular_component^ribosome`GO:0046872^molecular_function^metal ion binding`GO:0003735^molecular_function^structural constituent of ribosome`GO:0006412^biological_process^translation	NA	23	NA
contig49	YES	gs7572	LTR3A_XENLA^LTR3A_XENLA^Q:6-305,H:11-110^45%ID^E:7e-27^RecName: Full=Ragulator complex protein LAMTOR3-A;^Eukaryota; Metazoa; Chordata; Craniata; Vertebrata; Euteleostomi; Amphibia; Batrachia; Anura; Pipoidea; Pipidae; Xenopodinae; Xenopus; Xenopus	NA	contig00049|m.51	3-350[+]	sp|Q7T0V2|LTR3A_XENLA^sp|Q7T0V2|LTR3A_XENLA^Q:2-101,H:11-110^45%ID^E:6e-27^.^.	PF08923.9^MAPKK1_Int^Mitogen-activated protein kinase kinase 1 interacting^2-110^E:1.2e-28	NA	NA	NA	NA	NA	GO:0032006^biological_process^regulation of TOR signaling	NA	NA
contig50	NO	gs7573	ERG1_ORYSJ^ERG1_ORYSJ^Q:15-503,H:4-152^40.48%ID^E:2e-36^RecName: Full=Elicitor-responsive protein 1;^Eukaryota; Viridiplantae; Streptophyta; Embryophyta; Tracheophyta; Spermatophyta; Magnoliophyta; Liliopsida; Poales; Poaceae; BOP clade; Oryzoideae; Oryzeae; Oryzinae; Oryza	NA	contig00050|m.52	9-518[+]	sp|Q0JHU5|ERG1_ORYSJ^sp|Q0JHU5|ERG1_ORYSJ^Q:3-165,H:4-152^40.48%ID^E:1e-36^.^.	PF00168.29^C2^C2 domain^5-120^E:7.3e-15	NA	NA	NA	NA	NA	NA	NA	NA
contig51	YES	gs7574	RL10_PINTA^RL10_PINTA^Q:74-586,H:1-171^94.15%ID^E:1e-117^RecName: Full=60S ribosomal protein L10;^Eukaryota; Viridiplantae; Streptophyta; Embryophyta; Tracheophyta; Spermatophyta; Pinidae; Pinales; Pinaceae; Pinus; Pinus	NA	contig00051|m.53	2-586[+]	sp|O22431|RL10_PINTA^sp|O22431|RL10_PINTA^Q:25-195,H:1-171^94.15%ID^E:1e-117^.^.	PF00252.17^Ribosomal_L16^Ribosomal protein L16p/L10e^36-190^E:1.4e-42	NA	NA	NA	NA	NA	GO:0003735^molecular_function^structural constituent of ribosome`GO:0006412^biological_process^translation`GO:0005840^cellular_component^ribosome	29	NA
contig52	YES	gs7575	EAF3_USTMA^EAF3_USTMA^Q:45-866,H:3-318^36.59%ID^E:2e-65^RecName: Full=Chromatin modification-related protein EAF3;^Eukaryota; Fungi; Dikarya; Basidiomycota; Ustilaginomycotina; Ustilaginomycetes; Ustilaginales; Ustilaginaceae; Ustilago	NA	contig00052|m.54	3-881[+]	sp|Q4P827|EAF3_USTMA^sp|Q4P827|EAF3_USTMA^Q:15-288,H:3-318^36.59%ID^E:1e-66^.^.	PF11717.7^Tudor-knot^RNA binding activity-knot of a chromodomain^17-74^E:1.2e-06`PF05712.12^MRG^MRG^114-288^E:1.8e-49	NA	NA	NA	NA	NA	NA	9	NA
contig53	NO	gs7576	DCAM_VICFA^DCAM_VICFA^Q:4-978,H:33-353^59.15%ID^E:3e-128^RecName: Full=S-adenosylmethionine decarboxylase proenzyme;^Eukaryota; Viridiplantae; Streptophyta; Embryophyta; Tracheophyta; Spermatophyta; Magnoliophyta; eudicotyledons; Gunneridae; Pentapetalae; rosids; fabids; Fabales; Fabaceae; Papilionoideae; Fabeae; Vicia	NA	contig00053|m.55	1-1041[+]	sp|Q9M4D8|DCAM_VICFA^sp|Q9M4D8|DCAM_VICFA^Q:2-325,H:33-352^59.33%ID^E:4e-129^.^.	PF01536.15^SAM_decarbox^Adenosylmethionine decarboxylase^2-302^E:3.5e-96	NA	NA	NA	NA	NA	GO:0004014^molecular_function^adenosylmethionine decarboxylase activity`GO:0006597^biological_process^spermine biosynthetic process`GO:0008295^biological_process^spermidine biosynthetic process	30	NA
contig54	YES	gs7577	EIF3G_USTMA^EIF3G_USTMA^Q:16-831,H:19-301^50%ID^E:1e-77^RecName: Full=Eukaryotic translation initiation factor 3 subunit G {ECO:0000255|HAMAP-Rule:MF_03006};^Eukaryota; Fungi; Dikarya; Basidiomycota; Ustilaginomycotina; Ustilaginomycetes; Ustilaginales; Ustilaginaceae; Ustilago	NA	contig00054|m.57	1-846[+]	sp|Q4P7G1|EIF3G_USTMA^sp|Q4P7G1|EIF3G_USTMA^Q:6-277,H:19-301^50%ID^E:1e-88^.^.	PF12353.7^eIF3g^Eukaryotic translation initiation factor 3 subunit G^21-144^E:6.1e-46`PF00076.21^RRM_1^RNA recognition motif. (a.k.a. RRM, RBD, or RNP domain)^203-269^E:1.5e-16	NA	NA	NA	NA	NA	GO:0003676^molecular_function^nucleic acid binding	3	NA
contig55	NO	gs1578	PP188_ARATH^PP188_ARATH^Q:28-1242,H:15-410^50.99%ID^E:2e-142^RecName: Full=Pentatricopeptide repeat-containing protein At2g36730;^Eukaryota; Viridiplantae; Streptophyta; Embryophyta; Tracheophyta; Spermatophyta; Magnoliophyta; eudicotyledons; Gunneridae; Pentapetalae; rosids; malvids; Brassicales; Brassicaceae; Camelineae; Arabidopsis	NA	contig00055|m.58	1-1242[+]	sp|Q9ZQA1|PP188_ARATH^sp|Q9ZQA1|PP188_ARATH^Q:10-414,H:15-410^50.99%ID^E:2e-142^.^.	PF01535.19^PPR^PPR repeat^155-178^E:0.016`PF01535.19^PPR^PPR repeat^183-212^E:0.03`PF01535.19^PPR^PPR repeat^256-283^E:0.0037`PF01535.19^PPR^PPR repeat^285-311^E:0.0029`PF01535.19^PPR^PPR repeat^319-345^E:0.048`PF01535.19^PPR^PPR repeat^356-380^E:0.031	NA	NA	NA	NA	NA	NA	NA	NA
contig56	YES	gs7578	NCB5R_MORAP^NCB5R_MORAP^Q:5-865,H:10-293^56.1%ID^E:7e-98^RecName: Full=NADH-cytochrome b5 reductase 1;^Eukaryota; Fungi; Mucoromycota; Mortierellomycotina; Mortierellales; Mortierellaceae; Mortierella	NA	contig00056|m.59	2-865[+]	sp|Q9UR35|NCB5R_MORAP^sp|Q9UR35|NCB5R_MORAP^Q:2-288,H:10-293^56.45%ID^E:7e-112^.^.	PF00970.23^FAD_binding_6^Oxidoreductase FAD-binding domain^56-153^E:2.3e-32`PF08030.11^NAD_binding_6^Ferric reductase NAD binding domain^161-217^E:5.5e-05`PF00175.20^NAD_binding_1^Oxidoreductase NAD-binding domain^163-269^E:2.2e-28	NA	ExpAA=43.26^PredHel=2^Topology=o13-35i155-177o	NA	NA	NA	GO:0016491^molecular_function^oxidoreductase activity`GO:0055114^biological_process^oxidation-reduction process	10	NA
contig57	YES	gs7579	MPG1_SCHPO^MPG1_SCHPO^Q:69-1157,H:1-362^72.53%ID^E:3e-180^RecName: Full=Mannose-1-phosphate guanyltransferase;^Eukaryota; Fungi; Dikarya; Ascomycota; Taphrinomycotina; Schizosaccharomycetes; Schizosaccharomycetales; Schizosaccharomycetaceae; Schizosaccharomyces	NA	contig00057|m.60	69-1160[+]	sp|O74484|MPG1_SCHPO^sp|O74484|MPG1_SCHPO^Q:1-363,H:1-362^72.53%ID^E:0^.^.	PF00483.22^NTP_transferase^Nucleotidyl transferase^2-227^E:2.3e-52`PF12804.6^NTP_transf_3^MobA-like NTP transferase domain^3-113^E:1.8e-08`PF00132.23^Hexapep^Bacterial transferase hexapeptide (six repeats)^264-296^E:8.2e-07`PF14602.5^Hexapep_2^Hexapeptide repeat of succinyl-transferase^265-294^E:0.0041	NA	NA	NA	NA	NA	GO:0016779^molecular_function^nucleotidyltransferase activity`GO:0009058^biological_process^biosynthetic process	6	NA
contig58	YES	gs7580	VF263_ASFP4^VF263_ASFP4^Q:2027-3052,H:14-263^30.32%ID^E:3e-40^RecName: Full=Uncharacterized protein B263R;^Viruses; dsDNA viruses, no RNA stage; Asfarviridae; Asfivirus	NA	contig00058|m.61	1851-670[-]	sp|Q65174|VF175_ASFB7^sp|Q65174|VF175_ASFB7^Q:22-201,H:6-165^34.97%ID^E:1e-29^.^.	NA	NA	NA	NA	NA	NA	NA	NA	NA
contig59	YES	gs7581	YKT6_SCHPO^YKT6_SCHPO^Q:106-591,H:36-196^61.96%ID^E:5e-70^RecName: Full=Synaptobrevin homolog ykt6;^Eukaryota; Fungi; Dikarya; Ascomycota; Taphrinomycotina; Schizosaccharomycetes; Schizosaccharomycetales; Schizosaccharomycetaceae; Schizosaccharomyces	NA	contig00059|m.64	1-597[+]	sp|Q6BSL0|YKT6_DEBHA^sp|Q6BSL0|YKT6_DEBHA^Q:1-198,H:2-200^55.94%ID^E:3e-77^.^.	PF13774.5^Longin^Regulated-SNARE-like domain^45-114^E:5.4e-14`PF00957.20^Synaptobrevin^Synaptobrevin^136-192^E:7.8e-14	NA	NA	NA	NA	NA	GO:0016192^biological_process^vesicle-mediated transport`GO:0016021^cellular_component^integral component of membrane	11	NA
contig60	YES	gs7582	GLRX3_XENTR^GLRX3_XENTR^Q:3-977,H:9-326^50.77%ID^E:4e-121^RecName: Full=Glutaredoxin-3;^Eukaryota; Metazoa; Chordata; Craniata; Vertebrata; Euteleostomi; Amphibia; Batrachia; Anura; Pipoidea; Pipidae; Xenopodinae; Xenopus; Silurana`GLRX3_XENTR^GLRX3_XENTR^Q:660-983,H:120-226^53.7%ID^E:6e-33^RecName: Full=Glutaredoxin-3;^Eukaryota; Metazoa; Chordata; Craniata; Vertebrata; Euteleostomi; Amphibia; B…	NA	contig00060|m.65	3-986[+]	sp|Q28ID3|GLRX3_XENTR^sp|Q28ID3|GLRX3_XENTR^Q:1-325,H:9-326^50.77%ID^E:2e-121^.^.`sp|Q28ID3|GLRX3_XENTR^sp|Q28ID3|GLRX3_XENTR^Q:220-327,H:120-226^53.7%ID^E:4e-33^.^.	PF00085.19^Thioredoxin^Thioredoxin^4-97^E:7e-16`PF00462.23^Glutaredoxin^Glutaredoxin^137-200^E:1.6e-16`PF00462.23^Glutaredoxin^Glutaredoxin^242-302^E:8.4e-15	NA	NA	NA	NA	NA	GO:0045454^biological_process^cell redox homeostasis`GO:0009055^molecular_function^electron carrier activity`GO:0015035^molecular_function^protein disulfide oxidoreductase activity	14	NA
contig61	YES	gs7583	RS24_CHATD^RS24_CHATD^Q:37-408,H:1-124^62.9%ID^E:2e-49^RecName: Full=40S ribosomal protein S24;^Eukaryota; Fungi; Dikarya; Ascomycota; Pezizomycotina; Sordariomycetes; Sordariomycetidae; Sordariales; Chaetomiaceae; Chaetomium	NA	contig00061|m.67	1-450[+]	sp|Q962Q6|RS24_SPOFR^sp|Q962Q6|RS24_SPOFR^Q:16-147,H:2-132^62.12%ID^E:4e-47^.^.	PF01282.18^Ribosomal_S24e^Ribosomal protein S24e^39-116^E:1.5e-32	NA	NA	NA	NA	NA	GO:0003735^molecular_function^structural constituent of ribosome`GO:0006412^biological_process^translation`GO:0005622^cellular_component^intracellular`GO:0005840^cellular_component^ribosome	31	NA
contig62	NO	gs3260	DSEL_ARATH^DSEL_ARATH^Q:320-1489,H:19-412^57.87%ID^E:8e-169^RecName: Full=Phospholipase A1-IIgamma;^Eukaryota; Viridiplantae; Streptophyta; Embryophyta; Tracheophyta; Spermatophyta; Magnoliophyta; eudicotyledons; Gunneridae; Pentapetalae; rosids; malvids; Brassicales; Brassicaceae; Camelineae; Arabidopsis	NA	contig00062|m.68	251-1498[+]	sp|O49523|DSEL_ARATH^sp|O49523|DSEL_ARATH^Q:24-413,H:19-412^57.87%ID^E:9e-171^.^.	PF01764.24^Lipase_3^Lipase (class 3)^155-312^E:5.9e-35	NA	NA	NA	NA	NA	GO:0006629^biological_process^lipid metabolic process	19	NA
contig63	YES	gs7584	RS21_NEUCR^RS21_NEUCR^Q:74-334,H:1-87^82.76%ID^E:1e-47^RecName: Full=40S ribosomal protein S21;^Eukaryota; Fungi; Dikarya; Ascomycota; Pezizomycotina; Sordariomycetes; Sordariomycetidae; Sordariales; Sordariaceae; Neurospora	NA	contig00063|m.70	2-337[+]	sp|O93798|RS21_NEUCR^sp|O93798|RS21_NEUCR^Q:25-111,H:1-87^82.76%ID^E:1e-48^.^.	PF01249.17^Ribosomal_S21e^Ribosomal protein S21e^25-104^E:5.8e-40	NA	NA	NA	NA	NA	GO:0003735^molecular_function^structural constituent of ribosome`GO:0006412^biological_process^translation`GO:0005622^cellular_component^intracellular`GO:0005840^cellular_component^ribosome	29	NA
contig64	YES	gs7585	PROF_ANACO^PROF_ANACO^Q:94-483,H:1-129^75.38%ID^E:4e-70^RecName: Full=Profilin;^Eukaryota; Viridiplantae; Streptophyta; Embryophyta; Tracheophyta; Spermatophyta; Magnoliophyta; Liliopsida; Poales; Bromeliaceae; Bromelioideae; Ananas	NA	contig00064|m.71	1-492[+]	sp|Q94JN2|PROF_ANACO^sp|Q94JN2|PROF_ANACO^Q:32-163,H:1-131^75%ID^E:8e-72^.^.	PF00235.18^Profilin^Profilin^32-162^E:3.2e-41	NA	NA	NA	NA	NA	NA	20	NA
contig65	YES	gs7586	RL44_CYBJA^RL44_CYBJA^Q:48-308,H:1-87^96.55%ID^E:2e-53^RecName: Full=60S ribosomal protein L44;^Eukaryota; Fungi; Dikarya; Ascomycota; Saccharomycotina; Saccharomycetes; Saccharomycetales; Phaffomycetaceae; Cyberlindnera	NA	contig00065|m.72	3-308[+]	sp|P52809|RL44_CYBJA^sp|P52809|RL44_CYBJA^Q:16-102,H:1-87^96.55%ID^E:7e-54^.^.	PF00935.18^Ribosomal_L44^Ribosomal protein L44^34-102^E:2.4e-32	NA	NA	NA	NA	NA	GO:0003735^molecular_function^structural constituent of ribosome`GO:0006412^biological_process^translation`GO:0005622^cellular_component^intracellular`GO:0005840^cellular_component^ribosome	29	NA
contig66	YES	gs7587	HMGB2_ARATH^HMGB2_ARATH^Q:66-434,H:1-109^57.14%ID^E:6e-28^RecName: Full=High mobility group B protein 2;^Eukaryota; Viridiplantae; Streptophyta; Embryophyta; Tracheophyta; Spermatophyta; Magnoliophyta; eudicotyledons; Gunneridae; Pentapetalae; rosids; malvids; Brassicales; Brassicaceae; Camelineae; Arabidopsis	NA	contig00066|m.73	3-539[+]	sp|O49595|HMGB1_ARATH^sp|O49595|HMGB1_ARATH^Q:22-168,H:1-144^57.33%ID^E:2e-45^.^.	PF09011.9^HMG_box_2^HMG-box domain^70-142^E:3.4e-15`PF00505.18^HMG_box^HMG (high mobility group) box^73-142^E:1.5e-21	NA	NA	NA	NA	NA	NA	12	NA
contig67	YES	gs7588	CHIB_EMEND^CHIB_EMEND^Q:29-1180,H:8-392^41.22%ID^E:2e-76^RecName: Full=Endochitinase B;^Eukaryota; Fungi; Dikarya; Ascomycota; Pezizomycotina; Eurotiomycetes; Eurotiomycetidae; Eurotiales; Aspergillaceae; Aspergillus	NA	contig00067|m.74	2-1195[+]	sp|Q92222|CHIB_EMEND^sp|Q92222|CHIB_EMEND^Q:10-393,H:8-392^41.22%ID^E:2e-91^.^.	PF00704.27^Glyco_hydro_18^Glycosyl hydrolases family 18^8-352^E:1.5e-81	NA	NA	NA	NA	NA	GO:0005975^biological_process^carbohydrate metabolic process	23	NA
contig68	YES	gs7589	TCPE_SCHPO^TCPE_SCHPO^Q:1-1179,H:146-538^75.57%ID^E:0^RecName: Full=T-complex protein 1 subunit epsilon;^Eukaryota; Fungi; Dikarya; Ascomycota; Taphrinomycotina; Schizosaccharomycetes; Schizosaccharomycetales; Schizosaccharomycetaceae; Schizosaccharomyces	NA	contig00068|m.75	1-1182[+]	sp|Q9UTM4|TCPE_SCHPO^sp|Q9UTM4|TCPE_SCHPO^Q:1-391,H:146-536^75.96%ID^E:0^.^.	PF00118.23^Cpn60_TCP1^TCP-1/cpn60 chaperonin family^1-391^E:1.8e-112	NA	NA	NA	NA	NA	GO:0005524^molecular_function^ATP binding	21	NA
contig69	YES	gs7590	GPA3_USTHO^GPA3_USTHO^Q:2-793,H:91-354^77.65%ID^E:2e-152^RecName: Full=Guanine nucleotide-binding protein alpha-3 subunit;^Eukaryota; Fungi; Dikarya; Basidiomycota; Ustilaginomycotina; Ustilaginomycetes; Ustilaginales; Ustilaginaceae; Ustilago	NA	contig00069|m.76	2-796[+]	sp|O14438|GPA3_USTHO^sp|O14438|GPA3_USTHO^Q:1-264,H:91-354^77.65%ID^E:1e-153^.^.	PF00503.19^G-alpha^G-protein alpha subunit^27-253^E:3.8e-85`PF00025.20^Arf^ADP-ribosylation factor family^91-188^E:1.5e-10	NA	NA	NA	NA	NA	GO:0003924^molecular_function^GTPase activity`GO:0004871^molecular_function^signal transducer activity`GO:0019001^molecular_function^guanyl nucleotide binding`GO:0031683^molecular_function^G-protein beta/gamma-subunit complex binding`GO:0007186^biological_process^G-protein coupled receptor signaling pathway`GO:0005525^molecular_function^GTP binding	35	NA
contig70	YES	gs7591	RL39_MAIZE^RL39_MAIZE^Q:55-207,H:1-51^96.08%ID^E:3e-28^RecName: Full=60S ribosomal protein L39;^Eukaryota; Viridiplantae; Streptophyta; Embryophyta; Tracheophyta; Spermatophyta; Magnoliophyta; Liliopsida; Poales; Poaceae; PACMAD clade; Panicoideae; Andropogonodae; Andropogoneae; Tripsacinae; Zea	NA	NA	NA	NA	NA	NA	NA	COG2167^Ribosomal protein	KEGG:zma:542444`KO:K02924	GO:0005840^cellular_component^ribosome`GO:0003735^molecular_function^structural constituent of ribosome`GO:0006412^biological_process^translation	NA	16	K02924
contig71	NO	gs1513	WTR44_ARATH^WTR44_ARATH^Q:11-997,H:34-364^51.13%ID^E:6e-98^RecName: Full=WAT1-related protein At5g47470;^Eukaryota; Viridiplantae; Streptophyta; Embryophyta; Tracheophyta; Spermatophyta; Magnoliophyta; eudicotyledons; Gunneridae; Pentapetalae; rosids; malvids; Brassicales; Brassicaceae; Camelineae; Arabidopsis	NA	contig00071|m.78	2-1000[+]	sp|Q9FGL0|WTR44_ARATH^sp|Q9FGL0|WTR44_ARATH^Q:4-332,H:34-364^51.13%ID^E:9e-106^.^.	PF00892.19^EamA^EamA-like transporter family^159-299^E:1.5e-07	NA	ExpAA=192.13^PredHel=9^Topology=o4-26i47-66o76-98i111-133o153-175i187-209o229-248i255-274o279-301i	NA	NA	NA	GO:0016020^cellular_component^membrane`GO:0016021^cellular_component^integral component of membrane	3	NA
contig72	YES	gs7592	CALM_DICDI^CALM_DICDI^Q:1-390,H:16-145^43.51%ID^E:4e-28^RecName: Full=Calmodulin;^Eukaryota; Amoebozoa; Mycetozoa; Dictyosteliida; Dictyostelium	NA	contig00072|m.80	1-390[+]	sp|P02599|CALM_DICDI^sp|P02599|CALM_DICDI^Q:1-130,H:16-145^43.51%ID^E:3e-28^.^.	PF13405.5^EF-hand_6^EF-hand domain^1-28^E:3.5e-05`PF13202.5^EF-hand_5^EF hand^2-15^E:0.0091`PF13499.5^EF-hand_7^EF-hand domain pair^72-129^E:5.6e-09`PF13405.5^EF-hand_6^EF-hand domain^72-101^E:2.8e-05`PF13202.5^EF-hand_5^EF hand^75-95^E:0.033`PF13833.5^EF-hand_8^EF-hand domain pair^86-130^E:2.4e-05	NA	NA	NA	NA	NA	GO:0005509^molecular_function^calcium ion binding	NA	NA
contig73	YES	gs7593	GNA1_DICDI^GNA1_DICDI^Q:67-516,H:1-150^50.99%ID^E:2e-46^RecName: Full=Glucosamine 6-phosphate N-acetyltransferase 1;^Eukaryota; Amoebozoa; Mycetozoa; Dictyosteliida; Dictyostelium	NA	contig00073|m.82	19-552[+]	sp|Q54WR8|GNA1_DICDI^sp|Q54WR8|GNA1_DICDI^Q:17-166,H:1-150^50.99%ID^E:8e-47^.^.	PF00583.24^Acetyltransf_1^Acetyltransferase (GNAT) family^55-156^E:7.4e-14`PF13673.6^Acetyltransf_10^Acetyltransferase (GNAT) domain^71-161^E:2.8e-09`PF13508.6^Acetyltransf_7^Acetyltransferase (GNAT) domain^81-157^E:1.3e-08	NA	NA	NA	NA	NA	GO:0008080^molecular_function^N-acetyltransferase activity	10	NA
contig74	YES	gs7594	YN67_SCHPO^YN67_SCHPO^Q:1-840,H:20-295^47.89%ID^E:8e-82^RecName: Full=Putative enoyl reductase C646.07c;^Eukaryota; Fungi; Dikarya; Ascomycota; Taphrinomycotina; Schizosaccharomycetes; Schizosaccharomycetales; Schizosaccharomycetaceae; Schizosaccharomyces	NA	contig00074|m.83	1-843[+]	sp|O94511|YN67_SCHPO^sp|O94511|YN67_SCHPO^Q:1-280,H:20-295^47.89%ID^E:7e-82^.^.	PF00240.22^ubiquitin^Ubiquitin family^2-53^E:5.6e-06`PF02544.15^Steroid_dh^3-oxo-5-alpha-steroid 4-dehydrogenase^128-279^E:1.1e-41	NA	ExpAA=99.33^PredHel=5^Topology=o62-84i138-155o170-192i212-234o238-255i	NA	NA	NA	GO:0005515^molecular_function^protein binding`GO:0016627^molecular_function^oxidoreductase activity, acting on the CH-CH group of donors`GO:0006629^biological_process^lipid metabolic process`GO:0005737^cellular_component^cytoplasm`GO:0016021^cellular_component^integral component of membrane	15	NA
contig75	NO	gs1293	CAAT1_ARATH^CAAT1_ARATH^Q:303-2078,H:1-586^72.01%ID^E:0^RecName: Full=Cationic amino acid transporter 1;^Eukaryota; Viridiplantae; Streptophyta; Embryophyta; Tracheophyta; Spermatophyta; Magnoliophyta; eudicotyledons; Gunneridae; Pentapetalae; rosids; malvids; Brassicales; Brassicaceae; Camelineae; Arabidopsis	NA	contig00075|m.84	303-2096[+]	sp|Q84MA5|CAAT1_ARATH^sp|Q84MA5|CAAT1_ARATH^Q:1-592,H:1-586^72.01%ID^E:0^.^.	PF13520.5^AA_permease_2^Amino acid permease^77-481^E:9e-49`PF00324.20^AA_permease^Amino acid permease^81-450^E:4.4e-37`PF13906.5^AA_permease_C^C-terminus of AA_permease^516-566^E:1.3e-16	NA	ExpAA=300.56^PredHel=14^Topology=i78-100o110-132i153-175o208-225i232-254o269-291i303-325o349-371i403-422o426-448i461-481o486-508i515-537o547-564i	NA	NA	NA	GO:0015171^molecular_function^amino acid transmembrane transporter activity`GO:0003333^biological_process^amino acid transmembrane transport`GO:0016020^cellular_component^membrane`GO:0006810^biological_process^transport`GO:0055085^biological_process^transmembrane transport	21	K03294
contig76	YES	gs7595	G6PD_EMENI^G6PD_EMENI^Q:115-1422,H:1-436^65.61%ID^E:0^RecName: Full=Glucose-6-phosphate 1-dehydrogenase;^Eukaryota; Fungi; Dikarya; Ascomycota; Pezizomycotina; Eurotiomycetes; Eurotiomycetidae; Eurotiales; Aspergillaceae; Aspergillus	NA	contig00076|m.85	94-1422[+]	sp|P41764|G6PD_EMENI^sp|P41764|G6PD_EMENI^Q:8-443,H:1-436^65.61%ID^E:0^.^.	PF00479.21^G6PD_N^Glucose-6-phosphate dehydrogenase, NAD binding domain^29-212^E:2.4e-60`PF02781.15^G6PD_C^Glucose-6-phosphate dehydrogenase, C-terminal domain^214-443^E:1.3e-91	NA	NA	NA	NA	NA	GO:0004345^molecular_function^glucose-6-phosphate dehydrogenase activity`GO:0050661^molecular_function^NADP binding`GO:0006006^biological_process^glucose metabolic process`GO:0055114^biological_process^oxidation-reduction process	28	NA
contig77	YES	gs7596	MPCP_YEAST^MPCP_YEAST^Q:5-676,H:82-306^62.22%ID^E:2e-90^RecName: Full=Mitochondrial phosphate carrier protein;^Eukaryota; Fungi; Dikarya; Ascomycota; Saccharomycotina; Saccharomycetes; Saccharomycetales; Saccharomycetaceae; Saccharomyces	NA	contig00077|m.88	2-685[+]	sp|P23641|MPCP_YEAST^sp|P23641|MPCP_YEAST^Q:2-225,H:82-306^62.22%ID^E:4e-91^.^.	PF00153.26^Mito_carr^Mitochondrial carrier protein^34-119^E:6e-15`PF00153.26^Mito_carr^Mitochondrial carrier protein^132-217^E:1.4e-10	NA	NA	NA	NA	NA	NA	9	NA
contig78	YES	gs7597	DIC1_CANGA^DIC1_CANGA^Q:185-1009,H:2-284^44.01%ID^E:1e-69^RecName: Full=Mitochondrial dicarboxylate transporter;^Eukaryota; Fungi; Dikarya; Ascomycota; Saccharomycotina; Saccharomycetes; Saccharomycetales; Saccharomycetaceae; Nakaseomyces; Nakaseomyces/Candida clade	NA	contig00078|m.91	137-1039[+]	sp|Q6FTN2|DIC1_CANGA^sp|Q6FTN2|DIC1_CANGA^Q:17-291,H:2-284^44.01%ID^E:2e-70^.^.	PF00153.26^Mito_carr^Mitochondrial carrier protein^20-102^E:9.1e-18`PF00153.26^Mito_carr^Mitochondrial carrier protein^108-202^E:1.2e-16`PF00153.26^Mito_carr^Mitochondrial carrier protein^210-293^E:2.5e-15	NA	NA	NA	NA	NA	NA	33	NA
contig79	YES	gs7598	RS20_DROME^RS20_DROME^Q:2-322,H:13-119^71.03%ID^E:2e-52^RecName: Full=40S ribosomal protein S20;^Eukaryota; Metazoa; Ecdysozoa; Arthropoda; Hexapoda; Insecta; Pterygota; Neoptera; Holometabola; Diptera; Brachycera; Muscomorpha; Ephydroidea; Drosophilidae; Drosophila; Sophophora	NA	contig00079|m.92	2-328[+]	sp|P55828|RS20_DROME^sp|P55828|RS20_DROME^Q:1-107,H:13-119^71.03%ID^E:4e-53^.^.	PF00338.21^Ribosomal_S10^Ribosomal protein S10p/S20e^11-105^E:2.3e-29	NA	NA	NA	NA	NA	NA	14	NA
contig80	YES	gs7599	GLRX1_RHIID^GLRX1_RHIID^Q:7-288,H:8-101^65.96%ID^E:8e-40^RecName: Full=Glutaredoxin-1 {ECO:0000312|EMBL:CAP69667.1};^Eukaryota; Fungi; Mucoromycota; Glomeromycotina; Glomeromycetes; Glomerales; Glomeraceae; Rhizophagus	NA	NA	NA	NA	NA	NA	NA	NA	NA	GO:0005829^cellular_component^cytosol`GO:0005739^cellular_component^mitochondrion`GO:0005634^cellular_component^nucleus`GO:0009055^molecular_function^electron carrier activity`GO:0015038^molecular_function^glutathione disulfide oxidoreductase activity`GO:0015035^molecular_function^protein disulfide oxidoreductase activity`GO:0045454^biological_process^cell redox homeostasis`GO:0019430^biological_…	NA	14	NA
contig81	YES	gs7600	LSM7_MOUSE^LSM7_MOUSE^Q:37-336,H:1-101^65.35%ID^E:6e-39^RecName: Full=U6 snRNA-associated Sm-like protein LSm7;^Eukaryota; Metazoa; Chordata; Craniata; Vertebrata; Euteleostomi; Mammalia; Eutheria; Euarchontoglires; Glires; Rodentia; Myomorpha; Muroidea; Muridae; Murinae; Mus; Mus	NA	contig00081|m.93	1-336[+]	sp|Q9CQQ8|LSM7_MOUSE^sp|Q9CQQ8|LSM7_MOUSE^Q:13-112,H:1-101^65.35%ID^E:1e-38^.^.	PF01423.21^LSM^LSM domain^26-97^E:1.1e-19	NA	NA	NA	NA	NA	NA	NA	NA
contig82	NO	gs1640	FBK67_ARATH^FBK67_ARATH^Q:152-1249,H:1-360^31.99%ID^E:8e-44^RecName: Full=F-box/kelch-repeat protein At3g23880;^Eukaryota; Viridiplantae; Streptophyta; Embryophyta; Tracheophyta; Spermatophyta; Magnoliophyta; eudicotyledons; Gunneridae; Pentapetalae; rosids; malvids; Brassicales; Brassicaceae; Camelineae; Arabidopsis	NA	contig00082|m.95	122-1285[+]	sp|Q9LIR8|FBK67_ARATH^sp|Q9LIR8|FBK67_ARATH^Q:11-376,H:1-360^31.99%ID^E:1e-44^.^.	PF00646.32^F-box^F-box domain^22-62^E:2.4e-12`PF12937.6^F-box-like^F-box-like^24-60^E:2.2e-07	NA	NA	NA	NA	NA	GO:0005515^molecular_function^protein binding	NA	NA
contig83	NO	gs2234	C7A12_PANGI^C7A12_PANGI^Q:58-1533,H:16-500^52.3%ID^E:0^RecName: Full=Cytochrome P450 CYP736A12;^Eukaryota; Viridiplantae; Streptophyta; Embryophyta; Tracheophyta; Spermatophyta; Magnoliophyta; eudicotyledons; Gunneridae; Pentapetalae; asterids; campanulids; Apiales; Araliaceae; Panax	NA	contig00083|m.98	52-1542[+]	sp|H2DH18|C7A12_PANGI^sp|H2DH18|C7A12_PANGI^Q:3-494,H:16-500^52.3%ID^E:0^.^.	PF00067.21^p450^Cytochrome P450^31-478^E:4.8e-103	NA	ExpAA=17.95^PredHel=1^Topology=i5-22o	NA	NA	NA	GO:0005506^molecular_function^iron ion binding`GO:0016705^molecular_function^oxidoreductase activity, acting on paired donors, with incorporation or reduction of molecular oxygen`GO:0020037^molecular_function^heme binding`GO:0055114^biological_process^oxidation-reduction process	14	K20562
contig84	YES	gs7601	HSP90_PLAFP^HSP90_PLAFP^Q:2-463,H:42-193^67.31%ID^E:2e-66^RecName: Full=Heat shock 90 kDa protein homolog;^Eukaryota; Alveolata; Apicomplexa; Aconoidasida; Haemosporida; Plasmodiidae; Plasmodium; Plasmodium (Laverania)	NA	contig00084|m.99	2-466[+]	sp|P20147|HSP90_PLAFP^sp|P20147|HSP90_PLAFP^Q:1-154,H:42-193^67.31%ID^E:9e-67^.^.	PF00183.17^HSP90^Hsp90 protein^1-146^E:8e-55	NA	NA	NA	NA	NA	GO:0005524^molecular_function^ATP binding`GO:0051082^molecular_function^unfolded protein binding`GO:0006457^biological_process^protein folding`GO:0006950^biological_process^response to stress	23	NA
contig85	YES	gs7602	RASL_COPCI^RASL_COPCI^Q:119-751,H:3-214^86.79%ID^E:9e-116^RecName: Full=24 kDa Ras-like protein;^Eukaryota; Fungi; Dikarya; Basidiomycota; Agaricomycotina; Agaricomycetes; Agaricomycetidae; Agaricales; Psathyrellaceae; Coprinopsis	NA	contig00085|m.100	116-757[+]	sp|Q05058|RASL_COPCI^sp|Q05058|RASL_COPCI^Q:2-212,H:3-214^86.79%ID^E:2e-117^.^.	PF00025.20^Arf^ADP-ribosylation factor family^7-166^E:7.2e-08`PF00071.21^Ras^Ras family^11-171^E:8.7e-59`PF08477.12^Roc^Ras of Complex, Roc, domain of DAPkinase^11-126^E:2.7e-20	NA	NA	NA	NA	NA	GO:0005525^molecular_function^GTP binding`GO:0003924^molecular_function^GTPase activity`GO:0007264^biological_process^small GTPase mediated signal transduction	44	NA
contig86	YES	gs7603	PHEA_AQUAE^PHEA_AQUAE^Q:1-825,H:83-357^46.01%ID^E:5e-75^RecName: Full=P-protein;^Bacteria; Aquificae; Aquificales; Aquificaceae; Aquifex	NA	contig00086|m.103	1-834[+]	sp|O67085|PHEA_AQUAE^sp|O67085|PHEA_AQUAE^Q:1-275,H:83-357^46.74%ID^E:8e-78^.^.	PF00800.17^PDT^Prephenate dehydratase^11-184^E:3.6e-60`PF01842.24^ACT^ACT domain^198-255^E:7.5e-10	NA	NA	NA	NA	NA	GO:0004664^molecular_function^prephenate dehydratase activity`GO:0009094^biological_process^L-phenylalanine biosynthetic process	37	NA
contig87	YES	gs7604	VF175_ASFB7^VF175_ASFB7^Q:103-642,H:6-165^34.97%ID^E:2e-29^RecName: Full=Uncharacterized protein B175L;^Viruses; dsDNA viruses, no RNA stage; Asfarviridae; Asfivirus	NA	contig00087|m.104	40-1221[+]	sp|Q65174|VF175_ASFB7^sp|Q65174|VF175_ASFB7^Q:22-201,H:6-165^34.97%ID^E:1e-29^.^.	NA	NA	NA	NA	NA	NA	NA	NA	NA
contig88	YES	gs7605	SUMO_CAEEL^SUMO_CAEEL^Q:90-317,H:15-90^53.95%ID^E:1e-21^RecName: Full=Small ubiquitin-related modifier;^Eukaryota; Metazoa; Ecdysozoa; Nematoda; Chromadorea; Rhabditida; Rhabditoidea; Rhabditidae; Peloderinae; Caenorhabditis	NA	contig00088|m.105	3-323[+]	sp|Q6DI05|SUMO3_DANRE^sp|Q6DI05|SUMO3_DANRE^Q:12-105,H:1-92^52.13%ID^E:2e-22^.^.	PF11976.7^Rad60-SLD^Ubiquitin-2 like Rad60 SUMO-like^30-100^E:2.3e-22`PF00240.22^ubiquitin^Ubiquitin family^32-102^E:1.9e-12	NA	NA	NA	NA	NA	GO:0005515^molecular_function^protein binding	NA	NA
contig89	YES	gs7606	DHSD_SCHPO^DHSD_SCHPO^Q:121-480,H:39-159^47.11%ID^E:4e-35^RecName: Full=Succinate dehydrogenase [ubiquinone] cytochrome b small subunit, mitochondrial;^Eukaryota; Fungi; Dikarya; Ascomycota; Taphrinomycotina; Schizosaccharomycetes; Schizosaccharomycetales; Schizosaccharomycetaceae; Schizosaccharomyces	NA	contig00089|m.106	1-483[+]	sp|Q9P7X0|DHSD_SCHPO^sp|Q9P7X0|DHSD_SCHPO^Q:41-160,H:39-159^47.11%ID^E:6e-36^.^.	PF05328.11^CybS^CybS, succinate dehydrogenase cytochrome B small subunit^31-159^E:9.7e-42	NA	NA	NA	NA	NA	NA	NA	NA
contig90	YES	gs7607	DGC14_HUMAN^DGC14_HUMAN^Q:51-1310,H:24-451^34.22%ID^E:1e-53^RecName: Full=Protein DGCR14;^Eukaryota; Metazoa; Chordata; Craniata; Vertebrata; Euteleostomi; Mammalia; Eutheria; Euarchontoglires; Primates; Haplorrhini; Catarrhini; Hominidae; Homo	NA	contig00090|m.107	3-1367[+]	sp|Q96DF8|DGC14_HUMAN^sp|Q96DF8|DGC14_HUMAN^Q:17-452,H:24-462^34.12%ID^E:3e-56^.^.	PF09751.8^Es2^Nuclear protein Es2^27-385^E:3e-83	NA	NA	NA	NA	NA	NA	NA	NA
contig91	YES	gs7608	DUS1B_ARATH^DUS1B_ARATH^Q:159-566,H:26-160^38.24%ID^E:5e-31^RecName: Full=Dual specificity protein phosphatase 1B;^Eukaryota; Viridiplantae; Streptophyta; Embryophyta; Tracheophyta; Spermatophyta; Magnoliophyta; eudicotyledons; Gunneridae; Pentapetalae; rosids; malvids; Brassicales; Brassicaceae; Camelineae; Arabidopsis	NA	contig00091|m.108	3-653[+]	sp|Q9M8K7|DUS1B_ARATH^sp|Q9M8K7|DUS1B_ARATH^Q:53-188,H:26-160^38.24%ID^E:2e-31^.^.	PF00102.26^Y_phosphatase^Protein-tyrosine phosphatase^30-156^E:9.2e-05`PF00782.19^DSPc^Dual specificity phosphatase, catalytic domain^59-189^E:1e-30	NA	NA	NA	NA	NA	GO:0004725^molecular_function^protein tyrosine phosphatase activity`GO:0006470^biological_process^protein dephosphorylation`GO:0008138^molecular_function^protein tyrosine/serine/threonine phosphatase activity`GO:0016311^biological_process^dephosphorylation	10	NA
contig92	YES	gs7609	YB22_SCHPO^YB22_SCHPO^Q:50-493,H:11-158^44.3%ID^E:4e-39^RecName: Full=Putative esterase C31F10.02;^Eukaryota; Fungi; Dikarya; Ascomycota; Taphrinomycotina; Schizosaccharomycetes; Schizosaccharomycetales; Schizosaccharomycetaceae; Schizosaccharomyces	NA	contig00092|m.109	2-496[+]	sp|P87304|YB22_SCHPO^sp|P87304|YB22_SCHPO^Q:17-164,H:11-158^44.3%ID^E:2e-39^.^.	PF03061.21^4HBT^Thioesterase superfamily^66-139^E:1.7e-14	NA	NA	NA	NA	NA	NA	NA	NA
contig93	NO	gs424	CYT1_ACTDE^CYT1_ACTDE^Q:258-7,H:30-113^55.95%ID^E:1e-22^RecName: Full=Cysteine proteinase inhibitor 1 {ECO:0000303|PubMed:14697268};^Eukaryota; Viridiplantae; Streptophyta; Embryophyta; Tracheophyta; Spermatophyta; Magnoliophyta; eudicotyledons; Gunneridae; Pentapetalae; asterids; Ericales; Actinidiaceae; Actinidia	NA	contig00093|m.111	324-1[-]	sp|Q6TPK4|CYT1_ACTDE^sp|Q6TPK4|CYT1_ACTDE^Q:23-106,H:30-113^55.95%ID^E:9e-23^.^.	PF00031.20^Cystatin^Cystatin domain^23-85^E:3.1e-12`PF16845.4^SQAPI^Aspartic acid proteinase inhibitor^30-106^E:2.1e-26	sigP:1^16^0.703^YES	NA	NA	NA	NA	GO:0004869^molecular_function^cysteine-type endopeptidase inhibitor activity	5	NA
contig94	YES	gs7610	VF129_ASFWA^VF129_ASFWA^Q:6-365,H:12-129^41.67%ID^E:1e-24^RecName: Full=Uncharacterized protein C129R;^Viruses; dsDNA viruses, no RNA stage; Asfarviridae; Asfivirus	NA	contig00094|m.113	3-410[+]	sp|P0CA39|VF129_ASFWA^sp|P0CA39|VF129_ASFWA^Q:2-121,H:12-129^41.67%ID^E:2e-26^.^.	NA	NA	NA	NA	NA	NA	NA	NA	NA
contig95	YES	gs7611	RS14_NEUCR^RS14_NEUCR^Q:24-443,H:1-139^90.71%ID^E:1e-74^RecName: Full=40S ribosomal protein S14;^Eukaryota; Fungi; Dikarya; Ascomycota; Pezizomycotina; Sordariomycetes; Sordariomycetidae; Sordariales; Sordariaceae; Neurospora	NA	contig00095|m.115	24-479[+]	sp|P19115|RS14_NEUCR^sp|P19115|RS14_NEUCR^Q:1-140,H:1-139^90.71%ID^E:7e-86^.^.	PF00411.18^Ribosomal_S11^Ribosomal protein S11^29-147^E:2.4e-46	NA	NA	NA	NA	NA	GO:0003735^molecular_function^structural constituent of ribosome`GO:0006412^biological_process^translation`GO:0005840^cellular_component^ribosome	29	NA
contig96	YES	gs7612	RS14_MOUSE^RS14_MOUSE^Q:5-382,H:15-140^87.3%ID^E:5e-65^RecName: Full=40S ribosomal protein S14;^Eukaryota; Metazoa; Chordata; Craniata; Vertebrata; Euteleostomi; Mammalia; Eutheria; Euarchontoglires; Glires; Rodentia; Myomorpha; Muroidea; Muridae; Murinae; Mus; Mus	NA	contig00096|m.116	2-418[+]	sp|P62264|RS14_MOUSE^sp|P62264|RS14_MOUSE^Q:2-127,H:15-140^87.3%ID^E:6e-76^.^.	PF00411.18^Ribosomal_S11^Ribosomal protein S11^16-134^E:3e-46	NA	NA	NA	NA	NA	GO:0003735^molecular_function^structural constituent of ribosome`GO:0006412^biological_process^translation`GO:0005840^cellular_component^ribosome	29	NA
contig97	YES	gs7613	ARL1_RAT^ARL1_RAT^Q:2-499,H:17-179^71.69%ID^E:3e-76^RecName: Full=ADP-ribosylation factor-like protein 1;^Eukaryota; Metazoa; Chordata; Craniata; Vertebrata; Euteleostomi; Mammalia; Eutheria; Euarchontoglires; Glires; Rodentia; Myomorpha; Muroidea; Muridae; Murinae; Rattus	NA	contig00097|m.118	2-511[+]	sp|P61212|ARL1_RAT^sp|P61212|ARL1_RAT^Q:1-166,H:17-179^71.69%ID^E:5e-84^.^.	PF00025.20^Arf^ADP-ribosylation factor family^1-164^E:5.2e-70`PF08477.12^Roc^Ras of Complex, Roc, domain of DAPkinase^3-113^E:5.8e-14`PF00071.21^Ras^Ras family^3-151^E:7.2e-11`PF04670.11^Gtr1_RagA^Gtr1/RagA G protein conserved region^3-120^E:2.2e-09`PF09439.9^SRPRB^Signal recognition particle receptor beta subunit^3-127^E:3.2e-09`PF01926.22^MMR_HSR1^50S ribosome-binding GTPase^3-110^E:3.6e-05	NA	NA	NA	NA	NA	GO:0005525^molecular_function^GTP binding`GO:0007264^biological_process^small GTPase mediated signal transduction`GO:0003924^molecular_function^GTPase activity	41	NA
contig98	NO	gs3517	FKB13_ARATH^FKB13_ARATH^Q:73-675,H:1-208^58.77%ID^E:9e-60^RecName: Full=Peptidyl-prolyl cis-trans isomerase FKBP13, chloroplastic {ECO:0000303|PubMed:12424338};^Eukaryota; Viridiplantae; Streptophyta; Embryophyta; Tracheophyta; Spermatophyta; Magnoliophyta; eudicotyledons; Gunneridae; Pentapetalae; rosids; malvids; Brassicales; Brassicaceae; Camelineae; Arabidopsis	NA	contig00098|m.119	73-681[+]	sp|Q9SCY2|FKB13_ARATH^sp|Q9SCY2|FKB13_ARATH^Q:1-201,H:1-208^58.77%ID^E:3e-73^.^.	PF00254.27^FKBP_C^FKBP-type peptidyl-prolyl cis-trans isomerase^97-197^E:1.4e-27	NA	NA	NA	NA	NA	NA	9	K01802
contig99	YES	gs7614	PIN4_XENTR^PIN4_XENTR^Q:139-453,H:24-127^71.43%ID^E:8e-49^RecName: Full=Peptidyl-prolyl cis-trans isomerase NIMA-interacting 4;^Eukaryota; Metazoa; Chordata; Craniata; Vertebrata; Euteleostomi; Amphibia; Batrachia; Anura; Pipoidea; Pipidae; Xenopodinae; Xenopus; Silurana	NA	contig00099|m.120	1-456[+]	sp|Q6P4K8|PIN4_XENTR^sp|Q6P4K8|PIN4_XENTR^Q:47-151,H:24-127^71.43%ID^E:2e-49^.^.	PF13616.5^Rotamase_3^PPIC-type PPIASE domain^51-149^E:8.5e-17`PF00639.20^Rotamase^PPIC-type PPIASE domain^67-148^E:4.4e-14	NA	NA	NA	NA	NA	GO:0016853^molecular_function^isomerase activity	2	NA
contig100	YES	gs7615	RS14_CHLRE^RS14_CHLRE^Q:2-325,H:35-142^95.37%ID^E:2e-58^RecName: Full=40S ribosomal protein S14;^Eukaryota; Viridiplantae; Chlorophyta; Chlorophyceae; Chlamydomonadales; Chlamydomonadaceae; Chlamydomonas	NA	contig00100|m.121	2-361[+]	sp|Q54EG3|RS14_DICDI^sp|Q54EG3|RS14_DICDI^Q:1-119,H:34-152^91.6%ID^E:8e-75^.^.	PF00411.18^Ribosomal_S11^Ribosomal protein S11^1-115^E:7.1e-45	NA	NA	NA	NA	NA	GO:0003735^molecular_function^structural constituent of ribosome`GO:0006412^biological_process^translation`GO:0005840^cellular_component^ribosome	29	NA
contig101	YES	gs7616	PSMD9_HUMAN^PSMD9_HUMAN^Q:1-537,H:29-215^46.63%ID^E:3e-45^RecName: Full=26S proteasome non-ATPase regulatory subunit 9;^Eukaryota; Metazoa; Chordata; Craniata; Vertebrata; Euteleostomi; Mammalia; Eutheria; Euarchontoglires; Primates; Haplorrhini; Catarrhini; Hominidae; Homo	NA	contig00101|m.122	1-537[+]	sp|O00233|PSMD9_HUMAN^sp|O00233|PSMD9_HUMAN^Q:1-179,H:29-215^46.63%ID^E:3e-45^.^.	NA	NA	NA	NA	NA	NA	NA	24	NA
contig102	NO	gs235	KINUC_ARATH^KINUC_ARATH^Q:209-3160,H:115-1049^57.24%ID^E:0^RecName: Full=Kinesin-like protein KIN-UC {ECO:0000305};^Eukaryota; Viridiplantae; Streptophyta; Embryophyta; Tracheophyta; Spermatophyta; Magnoliophyta; eudicotyledons; Gunneridae; Pentapetalae; rosids; malvids; Brassicales; Brassicaceae; Camelineae; Arabidopsis	NA	contig00103|m.123	2-3184[+]	sp|Q9SV36|ARK1_ARATH^sp|Q9SV36|ARK1_ARATH^Q:36-1053,H:81-1049^56.41%ID^E:0^.^.	PF16796.4^Microtub_bd^Microtubule binding^60-200^E:3.5e-19`PF00225.22^Kinesin^Kinesin motor domain^65-398^E:8.6e-98`PF00514.22^Arm^Armadillo/beta-catenin-like repeat^838-876^E:3.9e-06	NA	NA	NA	NA	NA	GO:0008017^molecular_function^microtubule binding`GO:0003777^molecular_function^microtubule motor activity`GO:0005524^molecular_function^ATP binding`GO:0007018^biological_process^microtubule-based movement`GO:0005515^molecular_function^protein binding	21	NA
contig103	YES	gs7617	VATG_NEUCR^VATG_NEUCR^Q:31-357,H:1-109^47.71%ID^E:8e-21^RecName: Full=V-type proton ATPase subunit G;^Eukaryota; Fungi; Dikarya; Ascomycota; Pezizomycotina; Sordariomycetes; Sordariomycetidae; Sordariales; Sordariaceae; Neurospora	NA	contig00102|m.124	31-390[+]	sp|P78713|VATG_NEUCR^sp|P78713|VATG_NEUCR^Q:1-109,H:1-109^47.71%ID^E:5e-21^.^.	PF03179.14^V-ATPase_G^Vacuolar (H+)-ATPase G subunit^4-107^E:7.5e-31	NA	NA	NA	NA	NA	NA	NA	NA
contig104	YES	gs7618	H2B_NEUCR^H2B_NEUCR^Q:11-334,H:29-135^87.04%ID^E:6e-61^RecName: Full=Histone H2B;^Eukaryota; Fungi; Dikarya; Ascomycota; Pezizomycotina; Sordariomycetes; Sordariomycetidae; Sordariales; Sordariaceae; Neurospora	NA	contig00104|m.125	2-337[+]	sp|P37210|H2B_NEUCR^sp|P37210|H2B_NEUCR^Q:4-111,H:29-135^87.04%ID^E:5e-61^.^.	PF00125.23^Histone^Core histone H2A/H2B/H3/H4^3-87^E:2.1e-21`PF00808.22^CBFD_NFYB_HMF^Histone-like transcription factor (CBF/NF-Y) and archaeal histone^28-85^E:3.6e-06	NA	NA	NA	NA	NA	GO:0003677^molecular_function^DNA binding	40	NA
contig105	YES	gs7619	RS27_SCHPO^RS27_SCHPO^Q:4-252,H:1-83^79.52%ID^E:1e-43^RecName: Full=40S ribosomal protein S27;^Eukaryota; Fungi; Dikarya; Ascomycota; Taphrinomycotina; Schizosaccharomycetes; Schizosaccharomycetales; Schizosaccharomycetaceae; Schizosaccharomyces	NA	NA	NA	NA	NA	NA	NA	NA	KEGG:spo:SPBC1685.10`KO:K02978	GO:0005829^cellular_component^cytosol`GO:0022627^cellular_component^cytosolic small ribosomal subunit`GO:0046872^molecular_function^metal ion binding`GO:0003735^molecular_function^structural constituent of ribosome`GO:0002181^biological_process^cytoplasmic translation`GO:0000028^biological_process^ribosomal small subunit assembly`GO:0042254^biological_process^ribosome biogenesis`GO:0006412^biolog…	NA	29	NA
contig106	YES	gs7620	RL28E_SCHPO^RL28E_SCHPO^Q:2-370,H:6-129^43.2%ID^E:3e-26^RecName: Full=Probable 60S ribosomal protein L28e;^Eukaryota; Fungi; Dikarya; Ascomycota; Taphrinomycotina; Schizosaccharomycetes; Schizosaccharomycetales; Schizosaccharomycetaceae; Schizosaccharomyces	NA	contig00106|m.126	2-370[+]	sp|O14069|RL28E_SCHPO^sp|O14069|RL28E_SCHPO^Q:1-123,H:6-129^43.2%ID^E:2e-26^.^.	PF01778.16^Ribosomal_L28e^Ribosomal L28e protein family^2-120^E:8.2e-34	NA	NA	NA	NA	NA	NA	29	NA
contig107	YES	gs7621	GLRX5_SCHPO^GLRX5_SCHPO^Q:110-448,H:19-132^59.65%ID^E:2e-42^RecName: Full=Monothiol glutaredoxin-5;^Eukaryota; Fungi; Dikarya; Ascomycota; Taphrinomycotina; Schizosaccharomycetes; Schizosaccharomycetales; Schizosaccharomycetaceae; Schizosaccharomyces	NA	contig00107|m.128	2-463[+]	sp|Q9HDW8|GLRX5_SCHPO^sp|Q9HDW8|GLRX5_SCHPO^Q:37-149,H:19-132^59.65%ID^E:2e-42^.^.	PF00462.23^Glutaredoxin^Glutaredoxin^56-123^E:4.5e-18	NA	NA	NA	NA	NA	GO:0009055^molecular_function^electron carrier activity`GO:0015035^molecular_function^protein disulfide oxidoreductase activity`GO:0045454^biological_process^cell redox homeostasis	14	NA
contig108	NO	gs7622	RK32_LACSA^RK32_LACSA^Q:180-338,H:1-53^90.57%ID^E:2e-24^RecName: Full=50S ribosomal protein L32, chloroplastic {ECO:0000255|HAMAP-Rule:MF_00340};^Eukaryota; Viridiplantae; Streptophyta; Embryophyta; Tracheophyta; Spermatophyta; Magnoliophyta; eudicotyledons; Gunneridae; Pentapetalae; asterids; campanulids; Asterales; Asteraceae; Cichorioideae; Cichorieae; Lactucinae; Lactuca	NA	NA	NA	NA	NA	NA	NA	NA	NA	GO:0009507^cellular_component^chloroplast`GO:0015934^cellular_component^large ribosomal subunit`GO:0003735^molecular_function^structural constituent of ribosome`GO:0006412^biological_process^translation	NA	33	NA
contig109	YES	gs7623	RS16_CANGA^RS16_CANGA^Q:22-348,H:1-109^70.64%ID^E:3e-53^RecName: Full=40S ribosomal protein S16;^Eukaryota; Fungi; Dikarya; Ascomycota; Saccharomycotina; Saccharomycetes; Saccharomycetales; Saccharomycetaceae; Nakaseomyces; Nakaseomyces/Candida clade	NA	contig00109|m.129	1-354[+]	sp|Q6FR56|RS16_CANGA^sp|Q6FR56|RS16_CANGA^Q:8-116,H:1-109^70.64%ID^E:2e-53^.^.	PF00380.18^Ribosomal_S9^Ribosomal protein S9/S16^18-113^E:3e-19	NA	NA	NA	NA	NA	GO:0003735^molecular_function^structural constituent of ribosome`GO:0006412^biological_process^translation`GO:0005840^cellular_component^ribosome	7	NA
contig110	YES	gs7624	SERB_SCHPO^SERB_SCHPO^Q:285-1052,H:38-293^51.56%ID^E:2e-78^RecName: Full=Probable phosphoserine phosphatase;^Eukaryota; Fungi; Dikarya; Ascomycota; Taphrinomycotina; Schizosaccharomycetes; Schizosaccharomycetales; Schizosaccharomycetaceae; Schizosaccharomyces	NA	contig00110|m.131	3-1067[+]	sp|O74382|SERB_SCHPO^sp|O74382|SERB_SCHPO^Q:95-350,H:38-293^51.56%ID^E:1e-78^.^.	PF00702.25^Hydrolase^haloacid dehalogenase-like hydrolase^134-309^E:9.7e-15`PF12710.6^HAD^haloacid dehalogenase-like hydrolase^136-305^E:5.9e-19`PF08282.11^Hydrolase_3^haloacid dehalogenase-like hydrolase^274-329^E:5.4e-10	NA	NA	NA	NA	NA	NA	46	NA
contig111	YES	gs7625	PSB3_YEAST^PSB3_YEAST^Q:1-543,H:29-205^62.43%ID^E:3e-77^RecName: Full=Proteasome subunit beta type-3;^Eukaryota; Fungi; Dikarya; Ascomycota; Saccharomycotina; Saccharomycetes; Saccharomycetales; Saccharomycetaceae; Saccharomyces	NA	contig00111|m.132	1-546[+]	sp|P25451|PSB3_YEAST^sp|P25451|PSB3_YEAST^Q:1-181,H:29-205^62.43%ID^E:3e-77^.^.	PF00227.25^Proteasome^Proteasome subunit^10-166^E:2.7e-29	NA	NA	NA	NA	NA	GO:0004298^molecular_function^threonine-type endopeptidase activity`GO:0051603^biological_process^proteolysis involved in cellular protein catabolic process`GO:0005839^cellular_component^proteasome core complex	31	NA
contig112	YES	gs7626	CBR1_MOUSE^CBR1_MOUSE^Q:24-887,H:2-276^43.62%ID^E:3e-71^RecName: Full=Carbonyl reductase [NADPH] 1;^Eukaryota; Metazoa; Chordata; Craniata; Vertebrata; Euteleostomi; Mammalia; Eutheria; Euarchontoglires; Glires; Rodentia; Myomorpha; Muroidea; Muridae; Murinae; Mus; Mus	NA	contig00112|m.134	3-899[+]	sp|P48758|CBR1_MOUSE^sp|P48758|CBR1_MOUSE^Q:8-295,H:2-276^43.62%ID^E:3e-71^.^.	PF00106.24^adh_short^short chain dehydrogenase^12-168^E:2.5e-19`PF13561.5^adh_short_C2^Enoyl-(Acyl carrier protein) reductase^60-168^E:2.1e-12	NA	NA	NA	NA	NA	NA	5	NA
contig113	YES	gs7627	RBM8A_SALSA^RBM8A_SALSA^Q:103-519,H:23-154^51.06%ID^E:3e-40^RecName: Full=RNA-binding protein 8A;^Eukaryota; Metazoa; Chordata; Craniata; Vertebrata; Euteleostomi; Actinopterygii; Neopterygii; Teleostei; Protacanthopterygii; Salmoniformes; Salmonidae; Salmoninae; Salmo	NA	contig00113|m.136	43-618[+]	sp|B5DGI7|RBM8A_SALSA^sp|B5DGI7|RBM8A_SALSA^Q:21-159,H:23-154^51.06%ID^E:6e-41^.^.	PF13893.5^RRM_5^RNA recognition motif. (a.k.a. RRM, RBD, or RNP domain)^66-151^E:0.0082`PF00076.21^RRM_1^RNA recognition motif. (a.k.a. RRM, RBD, or RNP domain)^84-150^E:1.1e-15	NA	NA	NA	NA	NA	GO:0003676^molecular_function^nucleic acid binding	25	K12876
contig114	YES	gs7628	NDUS7_PANTR^NDUS7_PANTR^Q:78-674,H:14-212^68.81%ID^E:7e-86^RecName: Full=NADH dehydrogenase [ubiquinone] iron-sulfur protein 7, mitochondrial;^Eukaryota; Metazoa; Chordata; Craniata; Vertebrata; Euteleostomi; Mammalia; Eutheria; Euarchontoglires; Primates; Haplorrhini; Catarrhini; Hominidae; Pan	NA	contig00114|m.138	3-674[+]	sp|Q0MQI0|NDUS7_PANTR^sp|Q0MQI0|NDUS7_PANTR^Q:26-224,H:14-212^68.81%ID^E:5e-100^.^.	PF01058.21^Oxidored_q6^NADH ubiquinone oxidoreductase, 20 Kd subunit^100-208^E:1e-22	NA	NA	NA	NA	NA	GO:0051536^molecular_function^iron-sulfur cluster binding`GO:0055114^biological_process^oxidation-reduction process	84	NA
contig115	YES	gs7629	SERC_PSEFS^SERC_PSEFS^Q:3-827,H:100-360^54.18%ID^E:2e-94^RecName: Full=Phosphoserine aminotransferase {ECO:0000255|HAMAP-Rule:MF_00160};^Bacteria; Proteobacteria; Gammaproteobacteria; Pseudomonadales; Pseudomonadaceae; Pseudomonas	NA	contig00115|m.139	3-827[+]	sp|C3K6J5|SERC_PSEFS^sp|C3K6J5|SERC_PSEFS^Q:1-275,H:100-360^54.18%ID^E:2e-94^.^.	PF00266.18^Aminotran_5^Aminotransferase class-V^20-263^E:5.8e-32	NA	NA	NA	NA	NA	NA	60	NA
contig116	YES	gs7630	ACSA_PHYB8^ACSA_PHYB8^Q:98-1618,H:12-520^68.37%ID^E:0^RecName: Full=Acetyl-coenzyme A synthetase;^Eukaryota; Fungi; Mucoromycota; Mucoromycotina; Mucorales; Phycomycetaceae; Phycomyces	NA	contig00116|m.140	77-1618[+]	sp|Q01576|ACSA_PHYB8^sp|Q01576|ACSA_PHYB8^Q:8-514,H:12-520^68.37%ID^E:0^.^.	PF16177.4^ACAS_N^Acetyl-coenzyme A synthetase N-terminus^35-91^E:3.9e-23`PF00501.27^AMP-binding^AMP-binding enzyme^93-511^E:4.8e-85	NA	NA	NA	NA	NA	GO:0003824^molecular_function^catalytic activity`GO:0008152^biological_process^metabolic process	17	NA
contig117	NO	gs5335	AKRC9_ARATH^AKRC9_ARATH^Q:58-1002,H:1-315^77.78%ID^E:2e-175^RecName: Full=NADPH-dependent aldo-keto reductase, chloroplastic {ECO:0000303|PubMed:21169366};^Eukaryota; Viridiplantae; Streptophyta; Embryophyta; Tracheophyta; Spermatophyta; Magnoliophyta; eudicotyledons; Gunneridae; Pentapetalae; rosids; malvids; Brassicales; Brassicaceae; Camelineae; Arabidopsis	NA	contig00117|m.141	1-1005[+]	sp|Q0PGJ6|AKRC9_ARATH^sp|Q0PGJ6|AKRC9_ARATH^Q:20-334,H:1-315^77.78%ID^E:0^.^.	PF00248.20^Aldo_ket_red^Aldo/keto reductase family^38-304^E:1.6e-49	sigP:1^21^0.543^YES	NA	NA	NA	NA	NA	4	K00002
contig118	YES	gs7631	KCC1D_MOUSE^KCC1D_MOUSE^Q:46-957,H:26-333^44.66%ID^E:4e-92^RecName: Full=Calcium/calmodulin-dependent protein kinase type 1D;^Eukaryota; Metazoa; Chordata; Craniata; Vertebrata; Euteleostomi; Mammalia; Eutheria; Euarchontoglires; Glires; Rodentia; Myomorpha; Muroidea; Muridae; Murinae; Mus; Mus	NA	contig00118|m.143	1-1101[+]	sp|Q8BW96|KCC1D_MOUSE^sp|Q8BW96|KCC1D_MOUSE^Q:16-319,H:26-333^44.66%ID^E:2e-92^.^.	PF00069.24^Pkinase^Protein kinase domain^15-270^E:7.4e-74`PF07714.16^Pkinase_Tyr^Protein tyrosine kinase^15-264^E:2.9e-33`PF14531.5^Kinase-like^Kinase-like^86-256^E:1.1e-07	NA	NA	NA	NA	NA	GO:0004672^molecular_function^protein kinase activity`GO:0005524^molecular_function^ATP binding`GO:0006468^biological_process^protein phosphorylation	32	NA
contig119	YES	gs7632	PSAJ_VITVI^PSAJ_VITVI^Q:275-147,H:1-43^100%ID^E:1e-21^RecName: Full=Photosystem I reaction center subunit IX {ECO:0000255|HAMAP-Rule:MF_00522};^Eukaryota; Viridiplantae; Streptophyta; Embryophyta; Tracheophyta; Spermatophyta; Magnoliophyta; eudicotyledons; Gunneridae; Pentapetalae; rosids; Vitales; Vitaceae; Vitis	NA	NA	NA	NA	NA	NA	NA	NA	KEGG:vvi:4025059`KEGG:vvi:7498607`KO:K02697	GO:0009535^cellular_component^chloroplast thylakoid membrane`GO:0016021^cellular_component^integral component of membrane`GO:0009522^cellular_component^photosystem I`GO:0015979^biological_process^photosynthesis	NA	14	K02697
contig120	NO	gs1677	CF107_ARATH^CF107_ARATH^Q:234-1865,H:80-638^67.72%ID^E:0^RecName: Full=Protein high chlorophyll fluorescent 107 {ECO:0000312|EMBL:AEE75897.1};^Eukaryota; Viridiplantae; Streptophyta; Embryophyta; Tracheophyta; Spermatophyta; Magnoliophyta; eudicotyledons; Gunneridae; Pentapetalae; rosids; malvids; Brassicales; Brassicaceae; Camelineae; Arabidopsis	NA	contig00120|m.144	3-1910[+]	sp|Q8RWG2|CF107_ARATH^sp|Q8RWG2|CF107_ARATH^Q:78-621,H:80-638^67.72%ID^E:0^.^.	PF13432.5^TPR_16^Tetratricopeptide repeat^308-369^E:0.00015	NA	NA	NA	NA	NA	NA	23	NA
contig121	YES	gs7633	YCKC_SCHPO^YCKC_SCHPO^Q:67-2196,H:12-705^30.03%ID^E:3e-84^RecName: Full=PX domain-containing protein C1450.12;^Eukaryota; Fungi; Dikarya; Ascomycota; Taphrinomycotina; Schizosaccharomycetes; Schizosaccharomycetales; Schizosaccharomycetaceae; Schizosaccharomyces	NA	contig00121|m.146	19-2481[+]	sp|Q9Y7N9|YCKC_SCHPO^sp|Q9Y7N9|YCKC_SCHPO^Q:17-726,H:12-705^30.03%ID^E:1e-84^.^.	PF12828.6^PXB^PX-associated^12-129^E:1.1e-32`PF00787.23^PX^PX domain^177-296^E:8e-13`PF12825.6^DUF3818^Domain of unknown function in PX-proteins (DUF3818)^352-679^E:3.6e-105	NA	NA	NA	NA	NA	GO:0035091^molecular_function^phosphatidylinositol binding	NA	NA
contig122	NO	gs2461	PP177_ARATH^PP177_ARATH^Q:371-1630,H:31-451^45.86%ID^E:2e-126^RecName: Full=Pentatricopeptide repeat-containing protein At2g30780;^Eukaryota; Viridiplantae; Streptophyta; Embryophyta; Tracheophyta; Spermatophyta; Magnoliophyta; eudicotyledons; Gunneridae; Pentapetalae; rosids; malvids; Brassicales; Brassicaceae; Camelineae; Arabidopsis	NA	contig00122|m.149	104-1675[+]	sp|O49343|PP177_ARATH^sp|O49343|PP177_ARATH^Q:90-509,H:31-451^45.86%ID^E:2e-129^.^.	PF13041.5^PPR_2^PPR repeat family^197-243^E:5.3e-11`PF13812.5^PPR_3^Pentatricopeptide repeat domain^199-245^E:5.3e-07`PF01535.19^PPR^PPR repeat^199-226^E:1.3e-05`PF01535.19^PPR^PPR repeat^234-259^E:0.027`PF01535.19^PPR^PPR repeat^270-295^E:0.17`PF01535.19^PPR^PPR repeat^309-328^E:0.48	NA	NA	NA	NA	NA	NA	NA	NA
contig123	YES	gs7634	RL9B_YEAST^RL9B_YEAST^Q:3-554,H:9-190^58.7%ID^E:5e-70^RecName: Full=60S ribosomal protein L9-B {ECO:0000303|PubMed:9559554};^Eukaryota; Fungi; Dikarya; Ascomycota; Saccharomycotina; Saccharomycetes; Saccharomycetales; Saccharomycetaceae; Saccharomyces	NA	contig00123|m.150	3-557[+]	sp|P51401|RL9B_YEAST^sp|P51401|RL9B_YEAST^Q:1-184,H:9-190^58.7%ID^E:1e-70^.^.	PF00347.22^Ribosomal_L6^Ribosomal protein L6^7-77^E:1.6e-09`PF00347.22^Ribosomal_L6^Ribosomal protein L6^89-172^E:1.2e-10	NA	NA	NA	NA	NA	GO:0003735^molecular_function^structural constituent of ribosome`GO:0019843^molecular_function^rRNA binding`GO:0006412^biological_process^translation`GO:0005840^cellular_component^ribosome	33	NA
contig124	NO	gs3106	TL29_SOLLC^TL29_SOLLC^Q:181-1050,H:34-345^70.51%ID^E:1e-152^RecName: Full=Thylakoid lumenal 29 kDa protein, chloroplastic;^Eukaryota; Viridiplantae; Streptophyta; Embryophyta; Tracheophyta; Spermatophyta; Magnoliophyta; eudicotyledons; Gunneridae; Pentapetalae; asterids; lamiids; Solanales; Solanaceae; Solanoideae; Solaneae; Solanum; Lycopersicon	NA	contig00124|m.151	91-1053[+]	sp|Q9THX6|TL29_SOLLC^sp|Q9THX6|TL29_SOLLC^Q:3-320,H:1-345^67.83%ID^E:3e-162^.^.	PF00141.22^peroxidase^Peroxidase^97-244^E:3.1e-18	NA	NA	NA	NA	NA	GO:0004601^molecular_function^peroxidase activity`GO:0020037^molecular_function^heme binding`GO:0006979^biological_process^response to oxidative stress`GO:0055114^biological_process^oxidation-reduction process	19	K00434
contig125	YES	gs7635	SGT1_MOUSE^SGT1_MOUSE^Q:15-1031,H:9-336^38.4%ID^E:1e-67^RecName: Full=Protein SGT1 homolog {ECO:0000250|UniProtKB:Q08446};^Eukaryota; Metazoa; Chordata; Craniata; Vertebrata; Euteleostomi; Mammalia; Eutheria; Euarchontoglires; Glires; Rodentia; Myomorpha; Muroidea; Muridae; Murinae; Mus; Mus	NA	contig00125|m.152	12-1040[+]	sp|Q9CX34|SGT1_MOUSE^sp|Q9CX34|SGT1_MOUSE^Q:2-340,H:9-336^38.4%ID^E:1e-68^.^.	PF07719.16^TPR_2^Tetratricopeptide repeat^4-37^E:4.3e-05`PF13181.5^TPR_8^Tetratricopeptide repeat^17-36^E:0.032`PF13181.5^TPR_8^Tetratricopeptide repeat^79-111^E:0.0083`PF04969.15^CS^CS domain^155-232^E:4.1e-13`PF05002.14^SGS^SGS domain^262-340^E:1.4e-33	NA	NA	NA	NA	NA	GO:0005515^molecular_function^protein binding	10	NA
contig126	YES	gs7636	CP19D_ARATH^CP19D_ARATH^Q:14-610,H:1-197^82.41%ID^E:7e-103^RecName: Full=Peptidyl-prolyl cis-trans isomerase CYP19-4;^Eukaryota; Viridiplantae; Streptophyta; Embryophyta; Tracheophyta; Spermatophyta; Magnoliophyta; eudicotyledons; Gunneridae; Pentapetalae; rosids; malvids; Brassicales; Brassicaceae; Camelineae; Arabidopsis	NA	contig00126|m.153	2-610[+]	sp|Q8LDP4|CP19D_ARATH^sp|Q8LDP4|CP19D_ARATH^Q:5-203,H:1-197^82.41%ID^E:2e-111^.^.	PF00160.20^Pro_isomerase^Cyclophilin type peptidyl-prolyl cis-trans isomerase/CLD^44-201^E:5e-46	sigP:1^28^0.879^YES	ExpAA=16.92^PredHel=1^Topology=i11-28o	NA	NA	NA	GO:0003755^molecular_function^peptidyl-prolyl cis-trans isomerase activity`GO:0000413^biological_process^protein peptidyl-prolyl isomerization`GO:0006457^biological_process^protein folding	13	K01802
contig127	YES	gs7637	Y4114_NOCFA^Y4114_NOCFA^Q:104-583,H:8-167^39.88%ID^E:7e-23^RecName: Full=UPF0678 fatty acid-binding protein-like protein NFA_41140 {ECO:0000255|HAMAP-Rule:MF_01297};^Bacteria; Actinobacteria; Corynebacteriales; Nocardiaceae; Nocardia	NA	contig00127|m.154	2-592[+]	sp|Q5YS78|Y4114_NOCFA^sp|Q5YS78|Y4114_NOCFA^Q:35-194,H:8-167^39.88%ID^E:6e-23^.^.	PF08768.10^DUF1794^Domain of unknown function (DUF1794)^41-194^E:4.4e-37	NA	NA	NA	NA	NA	NA	NA	NA
contig128	YES	gs7638	SNAB_BOVIN^SNAB_BOVIN^Q:77-844,H:30-285^50.97%ID^E:2e-84^RecName: Full=Beta-soluble NSF attachment protein;^Eukaryota; Metazoa; Chordata; Craniata; Vertebrata; Euteleostomi; Mammalia; Eutheria; Laurasiatheria; Cetartiodactyla; Ruminantia; Pecora; Bovidae; Bovinae; Bos	NA	contig00128|m.155	2-847[+]	sp|P81126|SNAB_BOVIN^sp|P81126|SNAB_BOVIN^Q:8-281,H:7-285^49.64%ID^E:2e-87^.^.	PF14938.5^SNAP^Soluble NSF attachment protein, SNAP^11-281^E:2.2e-112	NA	NA	NA	NA	NA	NA	32	NA
contig129	NO	gs7639	RSLE2_ORYSJ^RSLE2_ORYSJ^Q:424-2271,H:89-709^31.68%ID^E:9e-85^RecName: Full=Zinc finger BED domain-containing protein RICESLEEPER 2;^Eukaryota; Viridiplantae; Streptophyta; Embryophyta; Tracheophyta; Spermatophyta; Magnoliophyta; Liliopsida; Poales; Poaceae; BOP clade; Oryzoideae; Oryzeae; Oryzinae; Oryza	NA	contig00129|m.156	481-2346[+]	sp|Q6AVI0|RSLE2_ORYSJ^sp|Q6AVI0|RSLE2_ORYSJ^Q:42-597,H:158-709^32.69%ID^E:1e-89^.^.	PF14372.5^DUF4413^Domain of unknown function (DUF4413)^354-457^E:1e-24`PF05699.13^Dimer_Tnp_hAT^hAT family C-terminal dimerisation region^505-590^E:4.6e-30	NA	NA	NA	NA	NA	GO:0003677^molecular_function^DNA binding`GO:0046983^molecular_function^protein dimerization activity	3	NA
contig130	NO	gs1942	CGEP_ORYSJ^CGEP_ORYSJ^Q:431-2896,H:90-910^80.9%ID^E:0^RecName: Full=Probable glutamyl endopeptidase, chloroplastic;^Eukaryota; Viridiplantae; Streptophyta; Embryophyta; Tracheophyta; Spermatophyta; Magnoliophyta; Liliopsida; Poales; Poaceae; BOP clade; Oryzoideae; Oryzeae; Oryzinae; Oryza	NA	contig00131|m.157	146-2992[+]	sp|Q8VZF3|CGEP_ARATH^sp|Q8VZF3|CGEP_ARATH^Q:1-948,H:2-959^72.88%ID^E:0^.^.	PF01738.17^DLH^Dienelactone hydrolase family^735-885^E:0.00016`PF00326.20^Peptidase_S9^Prolyl oligopeptidase family^746-899^E:9.9e-20	NA	NA	NA	NA	NA	GO:0016787^molecular_function^hydrolase activity`GO:0008236^molecular_function^serine-type peptidase activity`GO:0006508^biological_process^proteolysis	1	NA
contig131	YES	gs7640	FCL_MOUSE^FCL_MOUSE^Q:1-705,H:86-320^67.66%ID^E:5e-119^RecName: Full=GDP-L-fucose synthase;^Eukaryota; Metazoa; Chordata; Craniata; Vertebrata; Euteleostomi; Mammalia; Eutheria; Euarchontoglires; Glires; Rodentia; Myomorpha; Muroidea; Muridae; Murinae; Mus; Mus	NA	contig00130|m.159	1-720[+]	sp|P23591|FCL_MOUSE^sp|P23591|FCL_MOUSE^Q:1-235,H:86-320^67.66%ID^E:1e-119^.^.	PF01370.20^Epimerase^NAD dependent epimerase/dehydratase family^1-153^E:4.8e-37`PF16363.4^GDP_Man_Dehyd^GDP-mannose 4,6 dehydratase^47-179^E:4.3e-07	NA	NA	NA	NA	NA	GO:0003824^molecular_function^catalytic activity`GO:0050662^molecular_function^coenzyme binding	7	NA
contig132	NO	gs4095	CYC_ORYSJ^CYC_ORYSJ^Q:249-1,H:1-83^92.77%ID^E:7e-52^RecName: Full=Cytochrome c;^Eukaryota; Viridiplantae; Streptophyta; Embryophyta; Tracheophyta; Spermatophyta; Magnoliophyta; Liliopsida; Poales; Poaceae; BOP clade; Oryzoideae; Oryzeae; Oryzinae; Oryza	NA	contig00132|m.160	1-309[+]	NA	NA	NA	NA	NA	NA	NA	NA	9	NA
contig133	NO	gs3709	PP341_ARATH^PP341_ARATH^Q:40-2004,H:140-792^61.43%ID^E:0^RecName: Full=Pentatricopeptide repeat-containing protein At4g30700;^Eukaryota; Viridiplantae; Streptophyta; Embryophyta; Tracheophyta; Spermatophyta; Magnoliophyta; eudicotyledons; Gunneridae; Pentapetalae; rosids; malvids; Brassicales; Brassicaceae; Camelineae; Arabidopsis`PP341_ARATH^PP341_ARATH^Q:46-1434,H:40-499^28.17%ID^E:2e-45^RecNam…	NA	contig00133|m.161	1-2007[+]	sp|Q9SUH6|PP341_ARATH^sp|Q9SUH6|PP341_ARATH^Q:14-668,H:140-792^61.43%ID^E:0^.^.`sp|Q9SUH6|PP341_ARATH^sp|Q9SUH6|PP341_ARATH^Q:16-478,H:40-499^28.82%ID^E:8e-53^.^.`sp|Q9SUH6|PP341_ARATH^sp|Q9SUH6|PP341_ARATH^Q:6-304,H:330-630^26.8%ID^E:5e-24^.^.	PF01535.19^PPR^PPR repeat^32-54^E:0.1`PF01535.19^PPR^PPR repeat^60-87^E:0.025`PF01535.19^PPR^PPR repeat^161-186^E:0.012`PF13041.5^PPR_2^PPR repeat family^263-307^E:6e-15`PF01535.19^PPR^PPR repeat^263-291^E:2.6e-10`PF13812.5^PPR_3^Pentatricopeptide repeat domain^263-306^E:1.2e-06`PF13812.5^PPR_3^Pentatricopeptide repeat domain^327-373^E:0.0086`PF01535.19^PPR^PPR repeat^335-362^E:3.8e-05`PF13041.5^…	NA	NA	NA	NA	NA	GO:0008270^molecular_function^zinc ion binding	NA	NA
contig134	NO	gs2751	PTR33_ARATH^PTR33_ARATH^Q:109-1800,H:7-583^66.61%ID^E:0^RecName: Full=Protein NRT1/ PTR FAMILY 6.4;^Eukaryota; Viridiplantae; Streptophyta; Embryophyta; Tracheophyta; Spermatophyta; Magnoliophyta; eudicotyledons; Gunneridae; Pentapetalae; rosids; malvids; Brassicales; Brassicaceae; Camelineae; Arabidopsis	NA	contig00134|m.162	1-1842[+]	sp|Q9LVE0|PTR33_ARATH^sp|Q9LVE0|PTR33_ARATH^Q:37-600,H:7-583^66.61%ID^E:0^.^.	PF00854.20^PTR2^POT family^130-532^E:2.9e-104	NA	ExpAA=247.53^PredHel=11^Topology=o104-123i130-152o177-199i220-242o246-268i351-368o388-410i430-452o467-489i509-531o546-568i	NA	NA	NA	GO:0005215^molecular_function^transporter activity`GO:0006810^biological_process^transport`GO:0016020^cellular_component^membrane	7	K14638
contig135	YES	gs7641	PHB1_YEAST^PHB1_YEAST^Q:2-772,H:7-263^71.21%ID^E:1e-122^RecName: Full=Prohibitin-1;^Eukaryota; Fungi; Dikarya; Ascomycota; Saccharomycotina; Saccharomycetes; Saccharomycetales; Saccharomycetaceae; Saccharomyces	NA	contig00135|m.165	2-826[+]	sp|P40961|PHB1_YEAST^sp|P40961|PHB1_YEAST^Q:1-273,H:7-286^67.86%ID^E:2e-133^.^.	PF01145.24^Band_7^SPFH domain / Band 7 family^25-213^E:5.6e-22	NA	NA	NA	NA	NA	NA	3	NA
contig136	YES	gs7642	TP4AA_DICDI^TP4AA_DICDI^Q:555-1031,H:1-155^56.88%ID^E:1e-45^RecName: Full=Probable protein tyrosine phosphatase type IVA A;^Eukaryota; Amoebozoa; Mycetozoa; Dictyosteliida; Dictyostelium	NA	contig00136|m.166	516-1070[+]	sp|Q54DU9|TP4AA_DICDI^sp|Q54DU9|TP4AA_DICDI^Q:14-172,H:1-155^56.88%ID^E:3e-57^.^.	PF00102.26^Y_phosphatase^Protein-tyrosine phosphatase^68-164^E:7.5e-05	NA	NA	NA	NA	NA	GO:0004725^molecular_function^protein tyrosine phosphatase activity`GO:0006470^biological_process^protein dephosphorylation	NA	NA
contig137	YES	gs7643	5NT3B_MOUSE^5NT3B_MOUSE^Q:2-718,H:41-279^41.32%ID^E:3e-58^RecName: Full=7-methylguanosine phosphate-specific 5'-nucleotidase {ECO:0000250|UniProtKB:Q9W197};^Eukaryota; Metazoa; Chordata; Craniata; Vertebrata; Euteleostomi; Mammalia; Eutheria; Euarchontoglires; Glires; Rodentia; Myomorpha; Muroidea; Muridae; Murinae; Mus; Mus	NA	contig00137|m.167	2-718[+]	sp|Q3UFY7|5NT3B_MOUSE^sp|Q3UFY7|5NT3B_MOUSE^Q:1-239,H:41-279^41.32%ID^E:3e-58^.^.	PF05822.11^UMPH-1^Pyrimidine 5'-nucleotidase (UMPH-1)^3-239^E:2.3e-79	NA	NA	NA	NA	NA	GO:0000287^molecular_function^magnesium ion binding`GO:0008253^molecular_function^5'-nucleotidase activity`GO:0005737^cellular_component^cytoplasm	17	NA
contig138	YES	gs7644	SER33_YEAST^SER33_YEAST^Q:1-1191,H:64-461^65.08%ID^E:0^RecName: Full=D-3-phosphoglycerate dehydrogenase 2;^Eukaryota; Fungi; Dikarya; Ascomycota; Saccharomycotina; Saccharomycetes; Saccharomycetales; Saccharomycetaceae; Saccharomyces	NA	contig00138|m.168	1-1194[+]	sp|P40510|SER33_YEAST^sp|P40510|SER33_YEAST^Q:1-397,H:64-461^65.08%ID^E:0^.^.	PF00389.29^2-Hacid_dh^D-isomer specific 2-hydroxyacid dehydrogenase, catalytic domain^2-317^E:8.7e-36`PF02826.18^2-Hacid_dh_C^D-isomer specific 2-hydroxyacid dehydrogenase, NAD binding domain^102-285^E:5.3e-51	NA	NA	NA	NA	NA	GO:0016616^molecular_function^oxidoreductase activity, acting on the CH-OH group of donors, NAD or NADP as acceptor`GO:0051287^molecular_function^NAD binding`GO:0008152^biological_process^metabolic process`GO:0055114^biological_process^oxidation-reduction process	37	NA
contig139	YES	gs7645	METK_SCHPO^METK_SCHPO^Q:8-1159,H:3-382^70.05%ID^E:0^RecName: Full=S-adenosylmethionine synthase;^Eukaryota; Fungi; Dikarya; Ascomycota; Taphrinomycotina; Schizosaccharomycetes; Schizosaccharomycetales; Schizosaccharomycetaceae; Schizosaccharomyces	NA	contig00139|m.169	2-1162[+]	sp|O60198|METK_SCHPO^sp|O60198|METK_SCHPO^Q:3-386,H:3-382^70.05%ID^E:0^.^.	PF00438.19^S-AdoMet_synt_N^S-adenosylmethionine synthetase, N-terminal domain^5-102^E:6.1e-42`PF02772.15^S-AdoMet_synt_M^S-adenosylmethionine synthetase, central domain^118-238^E:9.8e-45`PF02773.15^S-AdoMet_synt_C^S-adenosylmethionine synthetase, C-terminal domain^240-380^E:2.2e-65	NA	NA	NA	NA	NA	GO:0004478^molecular_function^methionine adenosyltransferase activity`GO:0006556^biological_process^S-adenosylmethionine biosynthetic process	19	NA
contig140	YES	gs7646	YPQ1_YEAST^YPQ1_YEAST^Q:106-807,H:28-294^37.73%ID^E:5e-42^RecName: Full=Probable vacuolar amino acid transporter YPQ1;^Eukaryota; Fungi; Dikarya; Ascomycota; Saccharomycotina; Saccharomycetes; Saccharomycetales; Saccharomycetaceae; Saccharomyces	NA	contig00140|m.170	37-807[+]	sp|Q12010|YPQ1_YEAST^sp|Q12010|YPQ1_YEAST^Q:24-257,H:28-294^37.73%ID^E:1e-48^.^.	PF04193.13^PQ-loop^PQ loop repeat^10-67^E:1.8e-21`PF04193.13^PQ-loop^PQ loop repeat^176-231^E:4.8e-19	NA	ExpAA=135.68^PredHel=6^Topology=o10-32i44-66o71-90i130-152o205-227i234-256o	NA	NA	NA	NA	3	NA
contig141	YES	gs7647	CY1_KLULA^CY1_KLULA^Q:139-912,H:29-292^65.15%ID^E:4e-114^RecName: Full=Cytochrome c1, heme protein, mitochondrial;^Eukaryota; Fungi; Dikarya; Ascomycota; Saccharomycotina; Saccharomycetes; Saccharomycetales; Saccharomycetaceae; Kluyveromyces	NA	contig00141|m.171	1-915[+]	sp|P07143|CY1_YEAST^sp|P07143|CY1_YEAST^Q:9-302,H:7-305^60%ID^E:5e-125^.^.	PF02167.14^Cytochrom_C1^Cytochrome C1 family^74-291^E:1.4e-96	NA	ExpAA=35.21^PredHel=1^Topology=i35-57o	NA	NA	NA	GO:0009055^molecular_function^electron carrier activity`GO:0020037^molecular_function^heme binding	9	NA
contig142	YES	gs7648	NDUA6_NEUCR^NDUA6_NEUCR^Q:64-321,H:36-124^42.7%ID^E:6e-21^RecName: Full=NADH-ubiquinone oxidoreductase 14.8 kDa subunit;^Eukaryota; Fungi; Dikarya; Ascomycota; Pezizomycotina; Sordariomycetes; Sordariomycetidae; Sordariales; Sordariaceae; Neurospora	NA	NA	NA	NA	NA	NA	NA	NA	KEGG:ncr:NCU00418`KO:K03950	GO:0005743^cellular_component^mitochondrial inner membrane`GO:0070469^cellular_component^respiratory chain`GO:0055114^biological_process^oxidation-reduction process	NA	NA	NA
contig143	YES	gs7649	INSI2_CALJA^INSI2_CALJA^Q:379-924,H:31-212^39.89%ID^E:5e-44^RecName: Full=Insulin-induced gene 2 protein;^Eukaryota; Metazoa; Chordata; Craniata; Vertebrata; Euteleostomi; Mammalia; Eutheria; Euarchontoglires; Primates; Haplorrhini; Platyrrhini; Cebidae; Callitrichinae; Callithrix; Callithrix	NA	contig00143|m.172	76-1005[+]	sp|B0CMA4|INSI2_CALJA^sp|B0CMA4|INSI2_CALJA^Q:102-281,H:31-210^40.33%ID^E:4e-45^.^.	PF07281.11^INSIG^Insulin-induced protein (INSIG)^102-281^E:1.9e-43	NA	ExpAA=102.40^PredHel=5^Topology=i103-122o142-164i200-219o229-251i256-278o	NA	NA	NA	NA	NA	NA
contig144	YES	gs7650	CARA_PHANO^CARA_PHANO^Q:230-1318,H:5-364^54.59%ID^E:4e-126^RecName: Full=Carbamoyl-phosphate synthase arginine-specific small chain;^Eukaryota; Fungi; Dikarya; Ascomycota; Pezizomycotina; Dothideomycetes; Pleosporomycetidae; Pleosporales; Pleosporineae; Phaeosphaeriaceae; Parastagonospora	NA	contig00144|m.173	191-1318[+]	sp|Q0U5H7|CARA_PHANO^sp|Q0U5H7|CARA_PHANO^Q:14-376,H:5-364^54.59%ID^E:6e-134^.^.	PF00988.21^CPSase_sm_chain^Carbamoyl-phosphate synthase small chain, CPSase domain^61-196^E:5.2e-46`PF00117.27^GATase^Glutamine amidotransferase class-I^243-372^E:2.2e-24	NA	ExpAA=14.15^PredHel=1^Topology=o311-330i	NA	NA	NA	NA	57	NA
contig145	NO	gs892	GSTUH_ARATH^GSTUH_ARATH^Q:95-754,H:1-221^53.85%ID^E:4e-75^RecName: Full=Glutathione S-transferase U17;^Eukaryota; Viridiplantae; Streptophyta; Embryophyta; Tracheophyta; Spermatophyta; Magnoliophyta; eudicotyledons; Gunneridae; Pentapetalae; rosids; malvids; Brassicales; Brassicaceae; Camelineae; Arabidopsis	NA	contig00145|m.174	95-784[+]	sp|Q9FUS8|GSTUH_ARATH^sp|Q9FUS8|GSTUH_ARATH^Q:1-220,H:1-221^53.85%ID^E:9e-77^.^.	PF02798.19^GST_N^Glutathione S-transferase, N-terminal domain^6-76^E:4.2e-14`PF13417.5^GST_N_3^Glutathione S-transferase, N-terminal domain^8-80^E:9.1e-14`PF13409.5^GST_N_2^Glutathione S-transferase, N-terminal domain^13-77^E:2.5e-08`PF00043.24^GST_C^Glutathione S-transferase, C-terminal domain^98-194^E:0.00029	NA	NA	NA	NA	NA	GO:0005515^molecular_function^protein binding	NA	K00799
contig146	YES	gs7651	NTF2_CANAX^NTF2_CANAX^Q:61-420,H:4-124^61.16%ID^E:2e-47^RecName: Full=Nuclear transport factor 2;^Eukaryota; Fungi; Dikarya; Ascomycota; Saccharomycotina; Saccharomycetes; Saccharomycetales; Debaryomycetaceae; Candida/Lodderomyces clade; Candida	NA	contig00146|m.175	55-423[+]	sp|Q9P926|NTF2_CANAX^sp|Q9P926|NTF2_CANAX^Q:3-122,H:4-124^61.16%ID^E:7e-49^.^.	PF02136.19^NTF2^Nuclear transport factor 2 (NTF2) domain^8-119^E:6.1e-32	NA	NA	NA	NA	NA	GO:0006810^biological_process^transport`GO:0005622^cellular_component^intracellular	34	NA
contig147	NO	gs579	NFYB5_ARATH^NFYB5_ARATH^Q:9-422,H:18-160^60.14%ID^E:5e-53^RecName: Full=Nuclear transcription factor Y subunit B-5;^Eukaryota; Viridiplantae; Streptophyta; Embryophyta; Tracheophyta; Spermatophyta; Magnoliophyta; eudicotyledons; Gunneridae; Pentapetalae; rosids; malvids; Brassicales; Brassicaceae; Camelineae; Arabidopsis	NA	contig00147|m.177	21-467[+]	sp|O82248|NFYB5_ARATH^sp|O82248|NFYB5_ARATH^Q:24-134,H:50-160^72.07%ID^E:2e-52^.^.	PF00125.23^Histone^Core histone H2A/H2B/H3/H4^16-93^E:1.7e-06`PF00808.22^CBFD_NFYB_HMF^Histone-like transcription factor (CBF/NF-Y) and archaeal histone^30-93^E:7.4e-26	NA	NA	NA	NA	NA	GO:0003677^molecular_function^DNA binding	49	K08065
contig148	YES	gs7652	CML28_ORYSJ^CML28_ORYSJ^Q:91-465,H:5-139^49.63%ID^E:1e-31^RecName: Full=Probable calcium-binding protein CML28;^Eukaryota; Viridiplantae; Streptophyta; Embryophyta; Tracheophyta; Spermatophyta; Magnoliophyta; Liliopsida; Poales; Poaceae; BOP clade; Oryzoideae; Oryzeae; Oryzinae; Oryza	NA	contig00148|m.178	1-465[+]	sp|Q2QVI1|CML28_ORYSJ^sp|Q2QVI1|CML28_ORYSJ^Q:31-155,H:5-139^49.63%ID^E:1e-31^.^.	PF13499.5^EF-hand_7^EF-hand domain pair^30-93^E:1e-14`PF00036.31^EF-hand_1^EF hand^31-56^E:1.2e-06`PF13405.5^EF-hand_6^EF-hand domain^31-54^E:2.2e-05`PF13202.5^EF-hand_5^EF hand^32-54^E:1.5e-05`PF13833.5^EF-hand_8^EF-hand domain pair^45-93^E:6.1e-06`PF13202.5^EF-hand_5^EF hand^73-91^E:0.00026`PF00036.31^EF-hand_1^EF hand^116-143^E:4.1e-07`PF13202.5^EF-hand_5^EF hand^116-139^E:1.2e-06`PF13405.5^EF…	NA	NA	NA	NA	NA	GO:0005509^molecular_function^calcium ion binding	35	NA
contig149	YES	gs7653	TFS2_ASFWA^TFS2_ASFWA^Q:54-638,H:71-243^30.77%ID^E:1e-20^RecName: Full=Transcription factor S-II-related protein;^Viruses; dsDNA viruses, no RNA stage; Asfarviridae; Asfivirus	NA	contig00149|m.179	3-647[+]	sp|P0C8F8|TFS2_ASFWA^sp|P0C8F8|TFS2_ASFWA^Q:18-212,H:71-243^30.77%ID^E:8e-21^.^.	PF01096.17^TFIIS_C^Transcription factor S-II (TFIIS)^173-210^E:1.4e-06	NA	NA	NA	NA	NA	GO:0003676^molecular_function^nucleic acid binding`GO:0008270^molecular_function^zinc ion binding`GO:0006351^biological_process^transcription, DNA-templated	NA	NA
contig150	YES	gs7654	RS273_ARATH^RS273_ARATH^Q:10-222,H:8-78^80.28%ID^E:7e-37^RecName: Full=40S ribosomal protein S27-3;^Eukaryota; Viridiplantae; Streptophyta; Embryophyta; Tracheophyta; Spermatophyta; Magnoliophyta; eudicotyledons; Gunneridae; Pentapetalae; rosids; malvids; Brassicales; Brassicaceae; Camelineae; Arabidopsis	NA	NA	NA	NA	NA	NA	NA	COG2051^40s ribosomal protein S27	KEGG:ath:AT5G47930`KO:K02978	GO:0022626^cellular_component^cytosolic ribosome`GO:0022627^cellular_component^cytosolic small ribosomal subunit`GO:0005886^cellular_component^plasma membrane`GO:0046872^molecular_function^metal ion binding`GO:0003735^molecular_function^structural constituent of ribosome`GO:0042256^biological_process^mature ribosome assembly`GO:0000028^biological_process^ribosomal small subunit assembly`GO:000641…	NA	29	NA
contig151	NO	gs545	Y273_METTH^Y273_METTH^Q:40-501,H:8-148^36.36%ID^E:3e-21^RecName: Full=UPF0098 protein MTH_273;^Archaea; Euryarchaeota; Methanobacteria; Methanobacteriales; Methanobacteriaceae; Methanothermobacter	NA	contig00151|m.180	1-504[+]	sp|O26373|Y273_METTH^sp|O26373|Y273_METTH^Q:14-167,H:8-148^36.36%ID^E:2e-21^.^.	PF01161.19^PBP^Phosphatidylethanolamine-binding protein^24-167^E:1.8e-24	NA	NA	NA	NA	NA	NA	NA	K06910
contig152	YES	gs7655	PSB7_MOUSE^PSB7_MOUSE^Q:16-615,H:1-205^70.24%ID^E:2e-88^RecName: Full=Proteasome subunit beta type-7;^Eukaryota; Metazoa; Chordata; Craniata; Vertebrata; Euteleostomi; Mammalia; Eutheria; Euarchontoglires; Glires; Rodentia; Myomorpha; Muroidea; Muridae; Murinae; Mus; Mus	NA	contig00152|m.182	16-615[+]	sp|P70195|PSB7_MOUSE^sp|P70195|PSB7_MOUSE^Q:1-200,H:1-205^70.24%ID^E:2e-98^.^.	PF00227.25^Proteasome^Proteasome subunit^36-196^E:1.1e-44	NA	NA	NA	NA	NA	GO:0004298^molecular_function^threonine-type endopeptidase activity`GO:0051603^biological_process^proteolysis involved in cellular protein catabolic process`GO:0005839^cellular_component^proteasome core complex	34	NA
contig153	YES	gs7656	CEGT_CRYNH^CEGT_CRYNH^Q:1-915,H:94-446^38.87%ID^E:1e-69^RecName: Full=Ceramide glucosyltransferase {ECO:0000250|UniProtKB:Q16739};^Eukaryota; Fungi; Dikarya; Basidiomycota; Agaricomycotina; Tremellomycetes; Tremellales; Cryptococcaceae; Cryptococcus; Cryptococcus neoformans species complex	NA	contig00153|m.183	1-1515[+]	sp|J9W453|CEGT_CRYNH^sp|J9W453|CEGT_CRYNH^Q:1-294,H:94-435^40.12%ID^E:5e-70^.^.	PF13641.5^Glyco_tranf_2_3^Glycosyltransferase like family 2^4-190^E:7e-14`PF13506.5^Glyco_transf_21^Glycosyl transferase family 21^17-191^E:5.9e-40`PF13632.5^Glyco_trans_2_3^Glycosyl transferase family group 2^50-239^E:1.7e-10	NA	NA	NA	NA	NA	GO:0016757^molecular_function^transferase activity, transferring glycosyl groups	NA	NA
contig154	NO	gs2676	ATL29_ARATH^ATL29_ARATH^Q:377-1066,H:45-266^44.49%ID^E:8e-50^RecName: Full=RING-H2 finger protein ATL29;^Eukaryota; Viridiplantae; Streptophyta; Embryophyta; Tracheophyta; Spermatophyta; Magnoliophyta; eudicotyledons; Gunneridae; Pentapetalae; rosids; malvids; Brassicales; Brassicaceae; Camelineae; Arabidopsis	NA	contig00154|m.184	95-1135[+]	sp|O49691|ATL29_ARATH^sp|O49691|ATL29_ARATH^Q:48-324,H:1-266^44.91%ID^E:4e-71^.^.	PF13639.5^zf-RING_2^Ring finger domain^156-199^E:1.5e-13`PF17123.4^zf-RING_11^RING-like zinc finger^156-185^E:3.1e-07`PF13923.5^zf-C3HC4_2^Zinc finger, C3HC4 type (RING finger)^156-198^E:1.3e-07`PF13445.5^zf-RING_UBOX^RING-type zinc-finger^157-196^E:1.3e-05`PF00097.24^zf-C3HC4^Zinc finger, C3HC4 type (RING finger)^157-198^E:0.0001	NA	ExpAA=27.96^PredHel=1^Topology=i72-94o	NA	NA	NA	GO:0046872^molecular_function^metal ion binding	7	NA
contig155	YES	gs7657	FUMH_RHIOR^FUMH_RHIOR^Q:2-1219,H:24-429^79.31%ID^E:0^RecName: Full=Fumarate hydratase, mitochondrial;^Eukaryota; Fungi; Mucoromycota; Mucoromycotina; Mucorales; Mucorineae; Rhizopodaceae; Rhizopus	NA	contig00155|m.185	2-1219[+]	sp|P55250|FUMH_RHIOR^sp|P55250|FUMH_RHIOR^Q:1-406,H:24-429^79.31%ID^E:0^.^.	PF00206.19^Lyase_1^Lyase^18-349^E:2.1e-119	NA	NA	NA	NA	NA	NA	37	NA
contig156	NO	gs2811	ALKB6_XENLA^ALKB6_XENLA^Q:57-809,H:10-232^39.13%ID^E:2e-46^RecName: Full=Alpha-ketoglutarate-dependent dioxygenase alkB homolog 6;^Eukaryota; Metazoa; Chordata; Craniata; Vertebrata; Euteleostomi; Amphibia; Batrachia; Anura; Pipoidea; Pipidae; Xenopodinae; Xenopus; Xenopus	NA	contig00156|m.186	3-824[+]	sp|Q5PQ59|ALKB6_XENLA^sp|Q5PQ59|ALKB6_XENLA^Q:19-269,H:10-232^39.13%ID^E:3e-47^.^.	PF13532.5^2OG-FeII_Oxy_2^2OG-Fe(II) oxygenase superfamily^54-261^E:1.8e-12	NA	NA	NA	NA	NA	NA	NA	K10768
contig157	NO	gs1960	AGO2_ARATH^AGO2_ARATH^Q:450-3170,H:89-1014^48.26%ID^E:0^RecName: Full=Protein argonaute 2;^Eukaryota; Viridiplantae; Streptophyta; Embryophyta; Tracheophyta; Spermatophyta; Magnoliophyta; eudicotyledons; Gunneridae; Pentapetalae; rosids; malvids; Brassicales; Brassicaceae; Camelineae; Arabidopsis	NA	contig00157|m.187	57-3173[+]	sp|Q9SHF3|AGO2_ARATH^sp|Q9SHF3|AGO2_ARATH^Q:132-1038,H:89-1014^47.71%ID^E:0^.^.	PF16486.4^ArgoN^N-terminal domain of argonaute^217-352^E:3.3e-19`PF08699.9^ArgoL1^Argonaute linker 1 domain^365-409^E:6.3e-06`PF02170.21^PAZ^PAZ domain^433-540^E:1e-21`PF02171.16^Piwi^Piwi domain^707-1002^E:4.4e-88	NA	NA	NA	NA	NA	GO:0005515^molecular_function^protein binding`GO:0003676^molecular_function^nucleic acid binding	2	K11593
contig158	YES	gs7658	CSN6_BOVIN^CSN6_BOVIN^Q:2-736,H:78-320^46.12%ID^E:8e-74^RecName: Full=COP9 signalosome complex subunit 6;^Eukaryota; Metazoa; Chordata; Craniata; Vertebrata; Euteleostomi; Mammalia; Eutheria; Laurasiatheria; Cetartiodactyla; Ruminantia; Pecora; Bovidae; Bovinae; Bos	NA	contig00158|m.191	2-736[+]	sp|A6QQ21|CSN6_BOVIN^sp|A6QQ21|CSN6_BOVIN^Q:1-245,H:78-320^46.12%ID^E:7e-74^.^.	PF01398.20^JAB^JAB1/Mov34/MPN/PAD-1 ubiquitin protease^1-67^E:1.6e-06`PF13012.5^MitMem_reg^Maintenance of mitochondrial structure and function^116-229^E:6.8e-31	NA	NA	NA	NA	NA	GO:0005515^molecular_function^protein binding	8	NA
contig159	YES	gs7659	ARFRP_BOVIN^ARFRP_BOVIN^Q:35-463,H:1-144^56.94%ID^E:2e-56^RecName: Full=ADP-ribosylation factor-related protein 1;^Eukaryota; Metazoa; Chordata; Craniata; Vertebrata; Euteleostomi; Mammalia; Eutheria; Laurasiatheria; Cetartiodactyla; Ruminantia; Pecora; Bovidae; Bovinae; Bos	NA	contig00159|m.192	2-463[+]	sp|Q32LJ2|ARFRP_BOVIN^sp|Q32LJ2|ARFRP_BOVIN^Q:12-154,H:1-144^56.94%ID^E:2e-56^.^.	PF00025.20^Arf^ADP-ribosylation factor family^19-153^E:3.4e-40`PF09439.9^SRPRB^Signal recognition particle receptor beta subunit^30-149^E:5e-10`PF08477.12^Roc^Ras of Complex, Roc, domain of DAPkinase^31-147^E:4.9e-13`PF00071.21^Ras^Ras family^31-151^E:1.1e-11`PF01926.22^MMR_HSR1^50S ribosome-binding GTPase^31-145^E:6.9e-09`PF04670.11^Gtr1_RagA^Gtr1/RagA G protein conserved region^31-132^E:1.6e-08	sigP:1^18^0.808^YES	ExpAA=15.70^PredHel=1^Topology=i2-24o	NA	NA	NA	GO:0005525^molecular_function^GTP binding`GO:0007264^biological_process^small GTPase mediated signal transduction`GO:0003924^molecular_function^GTPase activity	41	NA
contig160	YES	gs7660	DID2_SCHPO^DID2_SCHPO^Q:9-512,H:2-169^64.88%ID^E:8e-73^RecName: Full=Vacuolar protein-sorting-associated protein 46;^Eukaryota; Fungi; Dikarya; Ascomycota; Taphrinomycotina; Schizosaccharomycetes; Schizosaccharomycetales; Schizosaccharomycetaceae; Schizosaccharomyces	NA	contig00160|m.193	3-512[+]	sp|O60074|DID2_SCHPO^sp|O60074|DID2_SCHPO^Q:3-170,H:2-169^64.88%ID^E:7e-73^.^.	PF03357.20^Snf7^Snf7^11-165^E:2.8e-11	NA	NA	NA	NA	NA	GO:0007034^biological_process^vacuolar transport	7	NA
contig161	YES	gs7661	PPID_RHIO9^PPID_RHIO9^Q:45-830,H:83-341^58.17%ID^E:9e-95^RecName: Full=Peptidyl-prolyl cis-trans isomerase D;^Eukaryota; Fungi; Mucoromycota; Mucoromycotina; Mucorales; Mucorineae; Rhizopodaceae; Rhizopus	NA	contig00161|m.194	3-869[+]	sp|P0C1I1|PPID_RHIO9^sp|P0C1I1|PPID_RHIO9^Q:1-276,H:69-341^59.93%ID^E:2e-108^.^.	PF00160.20^Pro_isomerase^Cyclophilin type peptidyl-prolyl cis-trans isomerase/CLD^1-102^E:9.8e-27`PF07719.16^TPR_2^Tetratricopeptide repeat^236-269^E:5.6e-06`PF00515.27^TPR_1^Tetratricopeptide repeat^236-269^E:2.5e-07`PF13181.5^TPR_8^Tetratricopeptide repeat^236-269^E:3.6e-06`PF13174.5^TPR_6^Tetratricopeptide repeat^238-268^E:0.11	NA	NA	NA	NA	NA	GO:0003755^molecular_function^peptidyl-prolyl cis-trans isomerase activity`GO:0000413^biological_process^protein peptidyl-prolyl isomerization`GO:0006457^biological_process^protein folding`GO:0005515^molecular_function^protein binding	13	NA
contig162	YES	gs7662	SAP18_ARATH^SAP18_ARATH^Q:83-472,H:22-152^45.45%ID^E:4e-29^RecName: Full=Histone deacetylase complex subunit SAP18;^Eukaryota; Viridiplantae; Streptophyta; Embryophyta; Tracheophyta; Spermatophyta; Magnoliophyta; eudicotyledons; Gunneridae; Pentapetalae; rosids; malvids; Brassicales; Brassicaceae; Camelineae; Arabidopsis	NA	contig00162|m.195	71-544[+]	sp|O64644|SAP18_ARATH^sp|O64644|SAP18_ARATH^Q:5-134,H:22-152^45.45%ID^E:1e-29^.^.	PF06487.11^SAP18^Sin3 associated polypeptide p18 (SAP18)^16-133^E:4.9e-37	NA	NA	NA	NA	NA	NA	NA	K14324
contig163	YES	gs7663	UB2SB_XENLA^UB2SB_XENLA^Q:62-535,H:3-160^66.46%ID^E:1e-74^RecName: Full=Ubiquitin-conjugating enzyme E2 S-B;^Eukaryota; Metazoa; Chordata; Craniata; Vertebrata; Euteleostomi; Amphibia; Batrachia; Anura; Pipoidea; Pipidae; Xenopodinae; Xenopus; Xenopus	NA	contig00163|m.196	59-1000[+]	sp|Q8AVU2|UB2SB_XENLA^sp|Q8AVU2|UB2SB_XENLA^Q:2-188,H:3-183^58.82%ID^E:7e-77^.^.	PF00179.25^UQ_con^Ubiquitin-conjugating enzyme^14-149^E:3.3e-37	NA	NA	NA	NA	NA	NA	22	NA
contig164	YES	gs7664	PPIA_SYMSY^PPIA_SYMSY^Q:1-372,H:42-165^73.39%ID^E:3e-54^RecName: Full=Peptidyl-prolyl cis-trans isomerase A;^Eukaryota; Metazoa; Chordata; Craniata; Vertebrata; Euteleostomi; Mammalia; Eutheria; Euarchontoglires; Primates; Haplorrhini; Catarrhini; Hylobatidae; Symphalangus	NA	contig00164|m.197	1-378[+]	sp|Q0ZQK3|PPIA_SAGOE^sp|Q0ZQK3|PPIA_SAGOE^Q:1-123,H:42-164^74.8%ID^E:9e-64^.^.	PF00160.20^Pro_isomerase^Cyclophilin type peptidyl-prolyl cis-trans isomerase/CLD^6-121^E:5.7e-39	NA	NA	NA	NA	NA	GO:0003755^molecular_function^peptidyl-prolyl cis-trans isomerase activity`GO:0000413^biological_process^protein peptidyl-prolyl isomerization`GO:0006457^biological_process^protein folding	13	NA
contig165	YES	gs7665	HOB3_SCHPO^HOB3_SCHPO^Q:4-750,H:6-260^50.59%ID^E:1e-91^RecName: Full=Protein hob3;^Eukaryota; Fungi; Dikarya; Ascomycota; Taphrinomycotina; Schizosaccharomycetes; Schizosaccharomycetales; Schizosaccharomycetaceae; Schizosaccharomyces	NA	contig00165|m.198	1-753[+]	sp|Q9UUM7|HOB3_SCHPO^sp|Q9UUM7|HOB3_SCHPO^Q:2-250,H:6-260^50.59%ID^E:1e-91^.^.	PF03114.17^BAR^BAR domain^2-223^E:1.2e-52	NA	NA	NA	NA	NA	GO:0005515^molecular_function^protein binding`GO:0005737^cellular_component^cytoplasm	NA	NA
contig166	YES	gs7666	YB45_SCHPO^YB45_SCHPO^Q:22-783,H:7-244^37.31%ID^E:7e-40^RecName: Full=Uncharacterized oxidoreductase C30D10.05c;^Eukaryota; Fungi; Dikarya; Ascomycota; Taphrinomycotina; Schizosaccharomycetes; Schizosaccharomycetales; Schizosaccharomycetaceae; Schizosaccharomyces	NA	contig00166|m.199	1-816[+]	sp|O14351|YB45_SCHPO^sp|O14351|YB45_SCHPO^Q:8-261,H:7-244^37.31%ID^E:1e-42^.^.	PF00106.24^adh_short^short chain dehydrogenase^8-207^E:4.2e-42`PF08659.9^KR^KR domain^9-181^E:2.9e-11`PF13561.5^adh_short_C2^Enoyl-(Acyl carrier protein) reductase^14-214^E:1.8e-27	NA	NA	NA	NA	NA	NA	5	NA
contig167	YES	gs7667	PLMT_NEUCR^PLMT_NEUCR^Q:12-596,H:8-202^54.87%ID^E:7e-64^RecName: Full=Phosphatidyl-N-methylethanolamine N-methyltransferase {ECO:0000255|HAMAP-Rule:MF_03216};^Eukaryota; Fungi; Dikarya; Ascomycota; Pezizomycotina; Sordariomycetes; Sordariomycetidae; Sordariales; Sordariaceae; Neurospora	NA	contig00167|m.200	3-605[+]	sp|P05375|PEM2_YEAST^sp|P05375|PEM2_YEAST^Q:3-197,H:8-201^47.69%ID^E:3e-59^.^.	PF04191.12^PEMT^Phospholipid methyltransferase^94-195^E:4.6e-32	NA	ExpAA=80.79^PredHel=4^Topology=i48-70o85-102i107-129o159-181i	NA	NA	NA	NA	NA	NA
contig168	YES	gs7668	HCD2_HUMAN^HCD2_HUMAN^Q:67-765,H:27-259^46.38%ID^E:2e-65^RecName: Full=3-hydroxyacyl-CoA dehydrogenase type-2;^Eukaryota; Metazoa; Chordata; Craniata; Vertebrata; Euteleostomi; Mammalia; Eutheria; Euarchontoglires; Primates; Haplorrhini; Catarrhini; Hominidae; Homo	NA	contig00168|m.201	1-777[+]	sp|Q99714|HCD2_HUMAN^sp|Q99714|HCD2_HUMAN^Q:4-255,H:8-259^48.03%ID^E:2e-74^.^.	PF00106.24^adh_short^short chain dehydrogenase^8-202^E:1.9e-44`PF08659.9^KR^KR domain^8-166^E:7e-11`PF13561.5^adh_short_C2^Enoyl-(Acyl carrier protein) reductase^16-253^E:5.1e-41	NA	NA	NA	NA	NA	NA	5	NA
contig169	YES	gs7669	RS29_MAGOY^RS29_MAGOY^Q:35-202,H:1-56^92.86%ID^E:1e-33^RecName: Full=40S ribosomal protein S29;^Eukaryota; Fungi; Dikarya; Ascomycota; Pezizomycotina; Sordariomycetes; Sordariomycetidae; Magnaporthales; Magnaporthaceae; Magnaporthe	NA	NA	NA	NA	NA	NA	NA	NA	NA	GO:0005840^cellular_component^ribosome`GO:0046872^molecular_function^metal ion binding`GO:0003735^molecular_function^structural constituent of ribosome`GO:0006412^biological_process^translation	NA	8	NA
contig170	YES	gs7670	SKP1A_DICDI^SKP1A_DICDI^Q:33-407,H:4-127^72.8%ID^E:2e-59^RecName: Full=SCF ubiquitin ligase complex protein SKP1a;^Eukaryota; Amoebozoa; Mycetozoa; Dictyosteliida; Dictyostelium	NA	contig00170|m.202	3-407[+]	sp|P52285|SKP1A_DICDI^sp|P52285|SKP1A_DICDI^Q:11-135,H:4-127^72.8%ID^E:2e-59^.^.	PF03931.14^Skp1_POZ^Skp1 family, tetramerisation domain^9-71^E:1.1e-27`PF01466.18^Skp1^Skp1 family, dimerisation domain^117-135^E:2.2e-07	NA	NA	NA	NA	NA	GO:0006511^biological_process^ubiquitin-dependent protein catabolic process	21	NA
contig171	YES	gs7671	NACB_NEUCR^NACB_NEUCR^Q:2-430,H:7-148^84.03%ID^E:8e-70^RecName: Full=Nascent polypeptide-associated complex subunit beta;^Eukaryota; Fungi; Dikarya; Ascomycota; Pezizomycotina; Sordariomycetes; Sordariomycetidae; Sordariales; Sordariaceae; Neurospora	NA	contig00171|m.204	2-430[+]	sp|Q7SDU4|NACB_NEUCR^sp|Q7SDU4|NACB_NEUCR^Q:1-143,H:7-148^85.42%ID^E:5e-79^.^.	PF01849.17^NAC^NAC domain^32-87^E:1.1e-22	NA	NA	NA	NA	NA	NA	NA	NA
contig172	YES	gs7672	TAF13_SCHPO^TAF13_SCHPO^Q:18-290,H:6-97^64.13%ID^E:7e-37^RecName: Full=Transcription initiation factor TFIID subunit 13;^Eukaryota; Fungi; Dikarya; Ascomycota; Taphrinomycotina; Schizosaccharomycetes; Schizosaccharomycetales; Schizosaccharomycetaceae; Schizosaccharomyces	NA	contig00172|m.205	3-299[+]	sp|O60076|TAF13_SCHPO^sp|O60076|TAF13_SCHPO^Q:6-96,H:6-97^64.13%ID^E:7e-37^.^.	PF02269.15^TFIID-18kDa^Transcription initiation factor IID, 18kD subunit^18-97^E:2.4e-27	NA	NA	NA	NA	NA	GO:0006366^biological_process^transcription from RNA polymerase II promoter	54	K03127
contig173	YES	gs7673	H2B_AGABI^H2B_AGABI^Q:183-491,H:38-141^95.19%ID^E:4e-56^RecName: Full=Histone H2B;^Eukaryota; Fungi; Dikarya; Basidiomycota; Agaricomycotina; Agaricomycetes; Agaricomycetidae; Agaricales; Agaricaceae; Agaricus	NA	contig00173|m.206	3-503[+]	sp|P78567|H2B_AGABI^sp|P78567|H2B_AGABI^Q:22-163,H:1-141^81.25%ID^E:7e-68^.^.	PF00125.23^Histone^Core histone H2A/H2B/H3/H4^26-139^E:3.6e-23`PF00808.22^CBFD_NFYB_HMF^Histone-like transcription factor (CBF/NF-Y) and archaeal histone^80-137^E:7.8e-06	NA	NA	NA	NA	NA	GO:0003677^molecular_function^DNA binding	40	NA
contig174	YES	gs7674	RHLG_PSEAE^RHLG_PSEAE^Q:2-760,H:1-253^44.71%ID^E:1e-69^RecName: Full=Rhamnolipids biosynthesis 3-oxoacyl-[acyl-carrier-protein] reductase;^Bacteria; Proteobacteria; Gammaproteobacteria; Pseudomonadales; Pseudomonadaceae; Pseudomonas	NA	contig00174|m.208	2-772[+]	sp|Q9RPT1|RHLG_PSEAE^sp|Q9RPT1|RHLG_PSEAE^Q:1-253,H:1-253^44.71%ID^E:1e-69^.^.	PF00106.24^adh_short^short chain dehydrogenase^10-208^E:2.3e-50`PF08659.9^KR^KR domain^12-130^E:8.9e-09`PF13561.5^adh_short_C2^Enoyl-(Acyl carrier protein) reductase^18-253^E:2.7e-50	NA	NA	NA	NA	NA	NA	5	NA
contig175	YES	gs7675	LGUL_BRAJU^LGUL_BRAJU^Q:10-441,H:26-171^56.46%ID^E:3e-50^RecName: Full=Lactoylglutathione lyase;^Eukaryota; Viridiplantae; Streptophyta; Embryophyta; Tracheophyta; Spermatophyta; Magnoliophyta; eudicotyledons; Gunneridae; Pentapetalae; rosids; malvids; Brassicales; Brassicaceae; Brassiceae; Brassica	NA	contig00175|m.209	1-465[+]	sp|O04885|LGUL_BRAJU^sp|O04885|LGUL_BRAJU^Q:4-147,H:26-171^56.46%ID^E:1e-50^.^.	PF00903.24^Glyoxalase^Glyoxalase/Bleomycin resistance protein/Dioxygenase superfamily^6-147^E:2.6e-23	NA	NA	NA	NA	NA	NA	8	NA
contig176	NO	gs7676	EPFL2_ARATH^EPFL2_ARATH^Q:322-576,H:22-128^44.86%ID^E:5e-22^RecName: Full=EPIDERMAL PATTERNING FACTOR-like protein 2 {ECO:0000303|PubMed:19435754};^Eukaryota; Viridiplantae; Streptophyta; Embryophyta; Tracheophyta; Spermatophyta; Magnoliophyta; eudicotyledons; Gunneridae; Pentapetalae; rosids; malvids; Brassicales; Brassicaceae; Camelineae; Arabidopsis	NA	contig00176|m.211	217-579[+]	sp|Q9T068|EPFL2_ARATH^sp|Q9T068|EPFL2_ARATH^Q:36-120,H:22-128^44.86%ID^E:4e-24^.^.	PF17181.3^EPF^Epidermal patterning factor proteins^56-120^E:1.1e-16	NA	ExpAA=21.66^PredHel=1^Topology=i17-39o	NA	NA	NA	NA	NA	NA
contig177	YES	gs7677	EIF3K_PHANO^EIF3K_PHANO^Q:12-656,H:11-237^38.96%ID^E:2e-50^RecName: Full=Eukaryotic translation initiation factor 3 subunit K {ECO:0000255|HAMAP-Rule:MF_03010};^Eukaryota; Fungi; Dikarya; Ascomycota; Pezizomycotina; Dothideomycetes; Pleosporomycetidae; Pleosporales; Pleosporineae; Phaeosphaeriaceae; Parastagonospora	NA	contig00177|m.212	3-677[+]	sp|Q0TXH0|EIF3K_PHANO^sp|Q0TXH0|EIF3K_PHANO^Q:4-218,H:11-237^38.96%ID^E:1e-50^.^.	PF10075.8^CSN8_PSD8_EIF3K^CSN8/PSMD8/EIF3K family^58-203^E:1.6e-26	NA	NA	NA	NA	NA	NA	51	NA
contig178	YES	gs7678	CYC_GINBI^CYC_GINBI^Q:50-298,H:1-83^91.57%ID^E:5e-51^RecName: Full=Cytochrome c;^Eukaryota; Viridiplantae; Streptophyta; Embryophyta; Tracheophyta; Spermatophyta; Ginkgoidae; Ginkgoales; Ginkgoaceae; Ginkgo	NA	NA	NA	NA	NA	NA	NA	NA	NA	GO:0005758^cellular_component^mitochondrial intermembrane space`GO:0070469^cellular_component^respiratory chain`GO:0009055^molecular_function^electron carrier activity`GO:0020037^molecular_function^heme binding`GO:0046872^molecular_function^metal ion binding`GO:0055114^biological_process^oxidation-reduction process	NA	9	NA
contig179	YES	gs7679	RAC1A_DICDI^RAC1A_DICDI^Q:2-574,H:1-194^74.23%ID^E:6e-97^RecName: Full=Rho-related protein rac1A;^Eukaryota; Amoebozoa; Mycetozoa; Dictyosteliida; Dictyostelium	NA	contig00179|m.213	2-577[+]	sp|P34144|RAC1A_DICDI^sp|P34144|RAC1A_DICDI^Q:1-191,H:1-194^74.23%ID^E:2e-98^.^.	PF00025.20^Arf^ADP-ribosylation factor family^2-170^E:8e-08`PF00071.21^Ras^Ras family^5-176^E:1.4e-53`PF08477.12^Roc^Ras of Complex, Roc, domain of DAPkinase^5-118^E:3.4e-21	NA	NA	NA	NA	NA	GO:0005525^molecular_function^GTP binding`GO:0003924^molecular_function^GTPase activity`GO:0007264^biological_process^small GTPase mediated signal transduction	44	NA
contig180	NO	gs3376	Y249_METTH^Y249_METTH^Q:468-13,H:43-197^37.18%ID^E:4e-22^RecName: Full=Uncharacterized protein MTH_249;^Archaea; Euryarchaeota; Methanobacteria; Methanobacteriales; Methanobacteriaceae; Methanothermobacter	NA	contig00180|m.214	567-10[-]	sp|O26351|Y249_METTH^sp|O26351|Y249_METTH^Q:34-185,H:43-197^37.18%ID^E:2e-22^.^.	NA	NA	NA	NA	NA	NA	NA	33	NA
contig181	YES	gs7680	AROC_SCHPO^AROC_SCHPO^Q:2-922,H:7-332^64.42%ID^E:3e-150^RecName: Full=Chorismate synthase;^Eukaryota; Fungi; Dikarya; Ascomycota; Taphrinomycotina; Schizosaccharomycetes; Schizosaccharomycetales; Schizosaccharomycetaceae; Schizosaccharomyces	NA	contig00181|m.218	2-928[+]	sp|O74413|AROC_SCHPO^sp|O74413|AROC_SCHPO^Q:1-307,H:7-332^64.42%ID^E:2e-150^.^.	PF01264.20^Chorismate_synt^Chorismate synthase^2-309^E:2.7e-120	NA	NA	NA	NA	NA	GO:0004107^molecular_function^chorismate synthase activity`GO:0009073^biological_process^aromatic amino acid family biosynthetic process	34	NA
contig182	YES	gs7681	RN126_XENTR^RN126_XENTR^Q:22-912,H:11-271^30.46%ID^E:5e-30^RecName: Full=E3 ubiquitin-protein ligase RNF126 {ECO:0000305};^Eukaryota; Metazoa; Chordata; Craniata; Vertebrata; Euteleostomi; Amphibia; Batrachia; Anura; Pipoidea; Pipidae; Xenopodinae; Xenopus; Silurana	NA	contig00182|m.219	1-918[+]	sp|Q9D0C1|RN115_MOUSE^sp|Q9D0C1|RN115_MOUSE^Q:8-304,H:20-273^31.1%ID^E:9e-32^.^.	PF14369.5^zinc_ribbon_9^zinc-ribbon^7-37^E:3.3e-09`PF13920.5^zf-C3HC4_3^Zinc finger, C3HC4 type (RING finger)^258-301^E:8.2e-07`PF13639.5^zf-RING_2^Ring finger domain^260-301^E:3.7e-13`PF13923.5^zf-C3HC4_2^Zinc finger, C3HC4 type (RING finger)^260-300^E:5.3e-09`PF12678.6^zf-rbx1^RING-H2 zinc finger domain^260-301^E:1e-08`PF17123.4^zf-RING_11^RING-like zinc finger^260-287^E:6e-08`PF13445.5^zf-RING…	NA	NA	NA	NA	NA	GO:0008270^molecular_function^zinc ion binding`GO:0046872^molecular_function^metal ion binding	7	NA
contig183	YES	gs7682	RS7_SCHPO^RS7_SCHPO^Q:31-618,H:1-193^63.27%ID^E:3e-82^RecName: Full=40S ribosomal protein S7;^Eukaryota; Fungi; Dikarya; Ascomycota; Taphrinomycotina; Schizosaccharomycetes; Schizosaccharomycetales; Schizosaccharomycetaceae; Schizosaccharomyces	NA	contig00183|m.220	31-621[+]	sp|Q10101|RS7_SCHPO^sp|Q10101|RS7_SCHPO^Q:1-196,H:1-193^63.27%ID^E:2e-82^.^.	PF01251.17^Ribosomal_S7e^Ribosomal protein S7e^14-191^E:3e-86	NA	NA	NA	NA	NA	GO:0003735^molecular_function^structural constituent of ribosome`GO:0006412^biological_process^translation`GO:0005622^cellular_component^intracellular`GO:0005840^cellular_component^ribosome	29	NA
contig184	YES	gs7683	CPIN1_MOUSE^CPIN1_MOUSE^Q:63-914,H:30-308^35.47%ID^E:1e-38^RecName: Full=Anamorsin {ECO:0000255|HAMAP-Rule:MF_03115};^Eukaryota; Metazoa; Chordata; Craniata; Vertebrata; Euteleostomi; Mammalia; Eutheria; Euarchontoglires; Glires; Rodentia; Myomorpha; Muroidea; Muridae; Murinae; Mus; Mus	NA	contig00189|m.221	3-929[+]	sp|Q8WTY4|CPIN1_MOUSE^sp|Q8WTY4|CPIN1_MOUSE^Q:21-304,H:30-308^36.82%ID^E:5e-52^.^.	PF05093.12^CIAPIN1^Cytokine-induced anti-apoptosis inhibitor 1, Fe-S biogenesis^226-256^E:0.00022`PF05093.12^CIAPIN1^Cytokine-induced anti-apoptosis inhibitor 1, Fe-S biogenesis^262-296^E:4e-17	NA	NA	NA	NA	NA	GO:0051536^molecular_function^iron-sulfur cluster binding`GO:0016226^biological_process^iron-sulfur cluster assembly`GO:0005737^cellular_component^cytoplasm	NA	NA
contig185	YES	gs7684	PXMP4_HUMAN^PXMP4_HUMAN^Q:17-574,H:17-203^51.34%ID^E:2e-61^RecName: Full=Peroxisomal membrane protein 4;^Eukaryota; Metazoa; Chordata; Craniata; Vertebrata; Euteleostomi; Mammalia; Eutheria; Euarchontoglires; Primates; Haplorrhini; Catarrhini; Hominidae; Homo	NA	contig00184|m.222	2-577[+]	sp|Q9Y6I8|PXMP4_HUMAN^sp|Q9Y6I8|PXMP4_HUMAN^Q:6-191,H:17-203^51.34%ID^E:2e-61^.^.	PF02466.18^Tim17^Tim17/Tim22/Tim23/Pmp24 family^15-121^E:3.4e-12	NA	NA	NA	NA	NA	NA	NA	NA
contig186	YES	gs7685	QCR71_ARATH^QCR71_ARATH^Q:167-445,H:14-106^68.82%ID^E:4e-39^RecName: Full=Cytochrome b-c1 complex subunit 7-1;^Eukaryota; Viridiplantae; Streptophyta; Embryophyta; Tracheophyta; Spermatophyta; Magnoliophyta; eudicotyledons; Gunneridae; Pentapetalae; rosids; malvids; Brassicales; Brassicaceae; Camelineae; Arabidopsis	NA	contig00185|m.223	113-445[+]	sp|Q9SUU5|QCR71_ARATH^sp|Q9SUU5|QCR71_ARATH^Q:19-111,H:14-106^68.82%ID^E:8e-40^.^.	PF02271.15^UCR_14kD^Ubiquinol-cytochrome C reductase complex 14kD subunit^15-111^E:5.9e-28	NA	NA	NA	NA	NA	GO:0006122^biological_process^mitochondrial electron transport, ubiquinol to cytochrome c`GO:0005750^cellular_component^mitochondrial respiratory chain complex III	62	NA
contig187	YES	gs7686	DENR_MAGO7^DENR_MAGO7^Q:1-423,H:45-185^43.26%ID^E:4e-27^RecName: Full=Translation machinery-associated protein 22;^Eukaryota; Fungi; Dikarya; Ascomycota; Pezizomycotina; Sordariomycetes; Sordariomycetidae; Magnaporthales; Magnaporthaceae; Magnaporthe	NA	contig00186|m.224	1-426[+]	sp|Q6BH22|DENR_DEBHA^sp|Q6BH22|DENR_DEBHA^Q:1-127,H:35-161^54.33%ID^E:1e-37^.^.	PF01253.21^SUI1^Translation initiation factor SUI1^58-130^E:4.8e-21	NA	NA	NA	NA	NA	GO:0003743^molecular_function^translation initiation factor activity`GO:0006413^biological_process^translational initiation	19	NA
contig188	YES	gs7687	SULH2_SCHPO^SULH2_SCHPO^Q:46-1884,H:89-716^47.87%ID^E:3e-166^RecName: Full=Probable sulfate permease C869.05c;^Eukaryota; Fungi; Dikarya; Ascomycota; Taphrinomycotina; Schizosaccharomycetes; Schizosaccharomycetales; Schizosaccharomycetaceae; Schizosaccharomyces	NA	contig00187|m.225	1-2067[+]	sp|O74377|SULH1_SCHPO^sp|O74377|SULH1_SCHPO^Q:24-624,H:110-728^47.02%ID^E:0^.^.	PF00916.19^Sulfate_transp^Sulfate permease family^48-431^E:4e-102`PF01740.20^STAS^STAS domain^499-615^E:2.8e-16	NA	ExpAA=236.03^PredHel=11^Topology=i47-69o73-95i100-117o127-149i154-176o200-222i242-264o298-320i333-355o370-392i426-458o	NA	NA	NA	GO:0015116^molecular_function^sulfate transmembrane transporter activity`GO:0008272^biological_process^sulfate transport`GO:0016021^cellular_component^integral component of membrane	26	NA
contig189	YES	gs7688	RIB3_SCHPO^RIB3_SCHPO^Q:63-566,H:1-168^63.69%ID^E:6e-76^RecName: Full=3,4-dihydroxy-2-butanone 4-phosphate synthase;^Eukaryota; Fungi; Dikarya; Ascomycota; Taphrinomycotina; Schizosaccharomycetes; Schizosaccharomycetales; Schizosaccharomycetaceae; Schizosaccharomyces	NA	contig00188|m.226	3-566[+]	sp|O60181|RIB3_SCHPO^sp|O60181|RIB3_SCHPO^Q:21-188,H:1-168^63.69%ID^E:6e-76^.^.	PF00926.18^DHBP_synthase^3,4-dihydroxy-2-butanone 4-phosphate synthase^27-188^E:5.6e-76	NA	NA	NA	NA	NA	GO:0008686^molecular_function^3,4-dihydroxy-2-butanone-4-phosphate synthase activity`GO:0009231^biological_process^riboflavin biosynthetic process	38	NA
contig190	YES	gs7689	MOG1_DICDI^MOG1_DICDI^Q:10-486,H:32-192^40.24%ID^E:1e-28^RecName: Full=Probable ran guanine nucleotide release factor;^Eukaryota; Amoebozoa; Mycetozoa; Dictyosteliida; Dictyostelium	NA	NA	NA	NA	NA	NA	NA	ENOG4111I9Z^RAN guanine nucleotide release factor	KEGG:ddi:DDB_G0285871	GO:0005829^cellular_component^cytosol`GO:0005634^cellular_component^nucleus`GO:0005085^molecular_function^guanyl-nucleotide exchange factor activity`GO:0008536^molecular_function^Ran GTPase binding`GO:0015031^biological_process^protein transport	NA	NA	NA
contig191	YES	gs7690	RL37A_DROME^RL37A_DROME^Q:3-203,H:3-69^80.6%ID^E:1e-33^RecName: Full=60S ribosomal protein L37a;^Eukaryota; Metazoa; Ecdysozoa; Arthropoda; Hexapoda; Insecta; Pterygota; Neoptera; Holometabola; Diptera; Brachycera; Muscomorpha; Ephydroidea; Drosophilidae; Drosophila; Sophophora	NA	NA	NA	NA	NA	NA	NA	COG1997^Ribosomal protein	KEGG:dme:Dmel_CG5827`KO:K02921	GO:0022625^cellular_component^cytosolic large ribosomal subunit`GO:0046872^molecular_function^metal ion binding`GO:0003735^molecular_function^structural constituent of ribosome`GO:0002181^biological_process^cytoplasmic translation	NA	23	NA
contig192	YES	gs7691	NDUAC_GORGO^NDUAC_GORGO^Q:23-373,H:19-143^48%ID^E:2e-26^RecName: Full=NADH dehydrogenase [ubiquinone] 1 alpha subcomplex subunit 12;^Eukaryota; Metazoa; Chordata; Craniata; Vertebrata; Euteleostomi; Mammalia; Eutheria; Euarchontoglires; Primates; Haplorrhini; Catarrhini; Hominidae; Gorilla	NA	contig00192|m.227	2-382[+]	sp|Q0MQ86|NDUAC_GORGO^sp|Q0MQ86|NDUAC_GORGO^Q:8-124,H:19-143^48%ID^E:3e-32^.^.	PF05071.15^NDUFA12^NADH ubiquinone oxidoreductase subunit NDUFA12^25-120^E:2.9e-32	NA	NA	NA	NA	NA	GO:0008137^molecular_function^NADH dehydrogenase (ubiquinone) activity`GO:0009055^molecular_function^electron carrier activity`GO:0016020^cellular_component^membrane	11	NA
contig193	YES	gs7692	SSP1_NEUCR^SSP1_NEUCR^Q:276-779,H:12-182^50.88%ID^E:8e-50^RecName: Full=Peptidyl-prolyl cis-trans isomerase ssp-1;^Eukaryota; Fungi; Dikarya; Ascomycota; Pezizomycotina; Sordariomycetes; Sordariomycetidae; Sordariales; Sordariaceae; Neurospora	NA	contig00193|m.228	3-782[+]	sp|O60045|SSP1_NEUCR^sp|O60045|SSP1_NEUCR^Q:92-259,H:12-182^50.88%ID^E:4e-50^.^.	PF00397.25^WW^WW domain^91-119^E:1.9e-07`PF13616.5^Rotamase_3^PPIC-type PPIASE domain^149-256^E:2.5e-15`PF00639.20^Rotamase^PPIC-type PPIASE domain^155-258^E:9.3e-23	NA	NA	NA	NA	NA	GO:0005515^molecular_function^protein binding`GO:0016853^molecular_function^isomerase activity	2	NA
contig194	YES	gs7693	KIME_HUMAN^KIME_HUMAN^Q:28-990,H:7-302^38.34%ID^E:1e-45^RecName: Full=Mevalonate kinase;^Eukaryota; Metazoa; Chordata; Craniata; Vertebrata; Euteleostomi; Mammalia; Eutheria; Euarchontoglires; Primates; Haplorrhini; Catarrhini; Hominidae; Homo	NA	contig00194|m.229	1-990[+]	sp|Q03426|KIME_HUMAN^sp|Q03426|KIME_HUMAN^Q:10-330,H:7-302^38.96%ID^E:8e-54^.^.	PF10509.8^GalKase_gal_bdg^Galactokinase galactose-binding signature^8-44^E:0.00033`PF00288.25^GHMP_kinases_N^GHMP kinases N terminal domain^134-235^E:2.6e-17	NA	NA	NA	NA	NA	GO:0005534^molecular_function^galactose binding`GO:0005524^molecular_function^ATP binding	35	NA
contig195	YES	gs7694	PRP18_HUMAN^PRP18_HUMAN^Q:51-1091,H:1-330^42.41%ID^E:2e-71^RecName: Full=Pre-mRNA-splicing factor 18;^Eukaryota; Metazoa; Chordata; Craniata; Vertebrata; Euteleostomi; Mammalia; Eutheria; Euarchontoglires; Primates; Haplorrhini; Catarrhini; Hominidae; Homo	NA	contig00195|m.231	3-1091[+]	sp|Q8BM39|PRP18_MOUSE^sp|Q8BM39|PRP18_MOUSE^Q:17-363,H:1-330^42.69%ID^E:4e-78^.^.	PF08799.10^PRP4^pre-mRNA processing factor 4 (PRP4) like^118-146^E:2.8e-12`PF02840.14^Prp18^Prp18 domain^222-361^E:9.4e-64	NA	NA	NA	NA	NA	GO:0008380^biological_process^RNA splicing`GO:0005681^cellular_component^spliceosomal complex	27	NA
contig196	YES	gs7695	ATG3_DANRE^ATG3_DANRE^Q:2-886,H:43-312^44.11%ID^E:2e-71^RecName: Full=Ubiquitin-like-conjugating enzyme ATG3;^Eukaryota; Metazoa; Chordata; Craniata; Vertebrata; Euteleostomi; Actinopterygii; Neopterygii; Teleostei; Ostariophysi; Cypriniformes; Cyprinidae; Danio	NA	contig00196|m.232	2-898[+]	sp|Q5I0S6|ATG3_XENTR^sp|Q5I0S6|ATG3_XENTR^Q:1-295,H:43-307^44.97%ID^E:3e-75^.^.	PF03986.12^Autophagy_N^Autophagocytosis associated protein (Atg3), N-terminal domain^1-108^E:1.9e-29`PF03987.14^Autophagy_act_C^Autophagocytosis associated protein, active-site domain^167-227^E:9.9e-20`PF10381.8^Autophagy_C^Autophagocytosis associated protein C-terminal^272-296^E:5e-15	NA	NA	NA	NA	NA	NA	NA	NA
contig197	YES	gs7696	ACO13_PONAB^ACO13_PONAB^Q:82-396,H:33-138^47.17%ID^E:7e-27^RecName: Full=Acyl-coenzyme A thioesterase 13;^Eukaryota; Metazoa; Chordata; Craniata; Vertebrata; Euteleostomi; Mammalia; Eutheria; Euarchontoglires; Primates; Haplorrhini; Catarrhini; Hominidae; Pongo	NA	contig00197|m.233	1-399[+]	sp|Q5R833|ACO13_PONAB^sp|Q5R833|ACO13_PONAB^Q:28-132,H:33-138^47.17%ID^E:6e-27^.^.	PF03061.21^4HBT^Thioesterase superfamily^48-124^E:3e-18	NA	NA	NA	NA	NA	NA	NA	NA
contig198	YES	gs7697	BACC_BACIU^BACC_BACIU^Q:3-704,H:25-252^39.75%ID^E:1e-43^RecName: Full=Dihydroanticapsin 7-dehydrogenase {ECO:0000250|UniProtKB:P39640};^Bacteria; Firmicutes; Bacilli; Bacillales; Bacillaceae; Bacillus	NA	contig00198|m.234	3-743[+]	sp|Q8KWT4|BACC_BACIU^sp|Q8KWT4|BACC_BACIU^Q:1-234,H:25-252^39.75%ID^E:1e-43^.^.	PF13561.5^adh_short_C2^Enoyl-(Acyl carrier protein) reductase^1-233^E:1.8e-65`PF00106.24^adh_short^short chain dehydrogenase^1-183^E:2.9e-43`PF08659.9^KR^KR domain^37-150^E:3.4e-05	NA	NA	NA	NA	NA	NA	18	NA
contig199	YES	gs7698	PRS6B_MANSE^PRS6B_MANSE^Q:103-1236,H:38-415^84.92%ID^E:0^RecName: Full=26S protease regulatory subunit 6B;^Eukaryota; Metazoa; Ecdysozoa; Arthropoda; Hexapoda; Insecta; Pterygota; Neoptera; Holometabola; Lepidoptera; Glossata; Ditrysia; Bombycoidea; Sphingidae; Sphinginae; Sphingini; Manduca	NA	contig00199|m.236	1-1239[+]	sp|P46507|PRS6B_MANSE^sp|P46507|PRS6B_MANSE^Q:3-412,H:1-415^80%ID^E:0^.^.	PF05673.12^DUF815^Protein of unknown function (DUF815)^191-261^E:1.8e-05`PF07728.13^AAA_5^AAA domain (dynein-related subfamily)^195-317^E:7.7e-09`PF00004.28^AAA^ATPase family associated with various cellular activities (AAA)^196-328^E:2.6e-44`PF07724.13^AAA_2^AAA domain (Cdc48 subfamily)^196-289^E:1.9e-07	NA	NA	NA	NA	NA	GO:0005524^molecular_function^ATP binding`GO:0016887^molecular_function^ATPase activity	19	NA
contig200	YES	gs7699	RU2B_ORYSI^RU2B_ORYSI^Q:180-851,H:17-232^44.1%ID^E:6e-48^RecName: Full=U2 small nuclear ribonucleoprotein B'';^Eukaryota; Viridiplantae; Streptophyta; Embryophyta; Tracheophyta; Spermatophyta; Magnoliophyta; Liliopsida; Poales; Poaceae; BOP clade; Oryzoideae; Oryzeae; Oryzinae; Oryza	NA	contig00200|m.237	3-854[+]	sp|P45429|SNRPA_XENLA^sp|P45429|SNRPA_XENLA^Q:51-283,H:8-282^41.16%ID^E:8e-55^.^.	PF00076.21^RRM_1^RNA recognition motif. (a.k.a. RRM, RBD, or RNP domain)^55-125^E:2.3e-09`PF13893.5^RRM_5^RNA recognition motif. (a.k.a. RRM, RBD, or RNP domain)^208-282^E:0.43`PF00076.21^RRM_1^RNA recognition motif. (a.k.a. RRM, RBD, or RNP domain)^211-268^E:7e-10	NA	NA	NA	NA	NA	GO:0003676^molecular_function^nucleic acid binding	37	NA
contig201	NO	gs3843	LTD_ARATH^LTD_ARATH^Q:229-618,H:46-175^77.69%ID^E:2e-71^RecName: Full=Protein LHCP TRANSLOCATION DEFECT;^Eukaryota; Viridiplantae; Streptophyta; Embryophyta; Tracheophyta; Spermatophyta; Magnoliophyta; eudicotyledons; Gunneridae; Pentapetalae; rosids; malvids; Brassicales; Brassicaceae; Camelineae; Arabidopsis	NA	contig00201|m.239	64-621[+]	sp|Q8VY88|LTD_ARATH^sp|Q8VY88|LTD_ARATH^Q:56-185,H:46-175^77.69%ID^E:2e-73^.^.	NA	NA	NA	NA	NA	NA	NA	NA	NA
contig202	YES	gs7700	SUCA_COLLI^SUCA_COLLI^Q:73-990,H:2-306^70.26%ID^E:6e-128^RecName: Full=Succinate--CoA ligase [ADP/GDP-forming] subunit alpha, mitochondrial {ECO:0000255|HAMAP-Rule:MF_03222};^Eukaryota; Metazoa; Chordata; Craniata; Vertebrata; Euteleostomi; Archelosauria; Archosauria; Dinosauria; Saurischia; Theropoda; Coelurosauria; Aves; Neognathae; Columbiformes; Columbidae; Columba	NA	contig00202|m.241	1-993[+]	sp|Q8GTQ9|SUCA1_SOLLC^sp|Q8GTQ9|SUCA1_SOLLC^Q:7-330,H:7-332^64.24%ID^E:1e-145^.^.	PF02629.18^CoA_binding^CoA binding domain^36-129^E:4.2e-29`PF13380.5^CoA_binding_2^CoA binding domain^69-159^E:7.9e-06`PF13607.5^Succ_CoA_lig^Succinyl-CoA ligase like flavodoxin domain^177-312^E:2.7e-07`PF00549.18^Ligase_CoA^CoA-ligase^182-307^E:6.8e-24	NA	NA	NA	NA	NA	GO:0048037^molecular_function^cofactor binding`GO:0003824^molecular_function^catalytic activity`GO:0008152^biological_process^metabolic process	15	NA
contig203	YES	gs7701	POM33_CHATD^POM33_CHATD^Q:6-728,H:12-255^31.87%ID^E:7e-29^RecName: Full=Nucleoporin POM33 {ECO:0000303|PubMed:21784248};^Eukaryota; Fungi; Dikarya; Ascomycota; Pezizomycotina; Sordariomycetes; Sordariomycetidae; Sordariales; Chaetomiaceae; Chaetomium	NA	contig00203|m.242	3-818[+]	sp|G0S6T0|POM33_CHATD^sp|G0S6T0|POM33_CHATD^Q:2-242,H:12-255^33.47%ID^E:1e-33^.^.	PF03661.12^UPF0121^Uncharacterised protein family (UPF0121)^10-262^E:2.4e-38	NA	ExpAA=92.27^PredHel=4^Topology=i17-39o43-65i86-108o188-210i	NA	NA	NA	GO:0016021^cellular_component^integral component of membrane	NA	NA
contig204	YES	gs7702	UBC36_ARATH^UBC36_ARATH^Q:4-423,H:13-152^80.71%ID^E:9e-83^RecName: Full=Ubiquitin-conjugating enzyme E2 36;^Eukaryota; Viridiplantae; Streptophyta; Embryophyta; Tracheophyta; Spermatophyta; Magnoliophyta; eudicotyledons; Gunneridae; Pentapetalae; rosids; malvids; Brassicales; Brassicaceae; Camelineae; Arabidopsis	NA	NA	NA	NA	NA	NA	NA	COG5078^ubiquitin-conjugating enzyme	KEGG:ath:AT1G16890`KO:K10580	GO:0005634^cellular_component^nucleus`GO:0005524^molecular_function^ATP binding`GO:0061630^molecular_function^ubiquitin protein ligase activity`GO:0031625^molecular_function^ubiquitin protein ligase binding`GO:0006301^biological_process^postreplication repair`GO:0070534^biological_process^protein K63-linked ubiquitination	NA	22	NA
contig205	YES	gs7703	HGD_DROME^HGD_DROME^Q:10-1251,H:19-426^63.13%ID^E:0^RecName: Full=Homogentisate 1,2-dioxygenase;^Eukaryota; Metazoa; Ecdysozoa; Arthropoda; Hexapoda; Insecta; Pterygota; Neoptera; Holometabola; Diptera; Brachycera; Muscomorpha; Ephydroidea; Drosophilidae; Drosophila; Sophophora	NA	contig00205|m.243	1-1251[+]	sp|Q9VKJ0|HGD_DROME^sp|Q9VKJ0|HGD_DROME^Q:4-417,H:19-426^63.13%ID^E:0^.^.	PF04209.12^HgmA^homogentisate 1,2-dioxygenase^1-416^E:3.9e-207	NA	NA	NA	NA	NA	GO:0004411^molecular_function^homogentisate 1,2-dioxygenase activity`GO:0006559^biological_process^L-phenylalanine catabolic process`GO:0006570^biological_process^tyrosine metabolic process`GO:0055114^biological_process^oxidation-reduction process	36	NA
contig206	NO	gs1201	FLA11_ARATH^FLA11_ARATH^Q:45-596,H:12-200^61.78%ID^E:3e-66^RecName: Full=Fasciclin-like arabinogalactan protein 11;^Eukaryota; Viridiplantae; Streptophyta; Embryophyta; Tracheophyta; Spermatophyta; Magnoliophyta; eudicotyledons; Gunneridae; Pentapetalae; rosids; malvids; Brassicales; Brassicaceae; Camelineae; Arabidopsis	NA	contig00206|m.245	3-617[+]	sp|Q8LEJ6|FLA11_ARATH^sp|Q8LEJ6|FLA11_ARATH^Q:15-191,H:12-188^65.92%ID^E:9e-76^.^.	PF02469.21^Fasciclin^Fasciclin domain^50-184^E:1.2e-22	sigP:1^27^0.823^YES	NA	NA	NA	NA	NA	7	NA
contig207	NO	gs3491	NUD25_ARATH^NUD25_ARATH^Q:97-612,H:1-175^77.14%ID^E:3e-94^RecName: Full=Nudix hydrolase 25;^Eukaryota; Viridiplantae; Streptophyta; Embryophyta; Tracheophyta; Spermatophyta; Magnoliophyta; eudicotyledons; Gunneridae; Pentapetalae; rosids; malvids; Brassicales; Brassicaceae; Camelineae; Arabidopsis	NA	contig00207|m.247	1-615[+]	sp|Q9C6Z2|NUD25_ARATH^sp|Q9C6Z2|NUD25_ARATH^Q:33-204,H:1-175^77.14%ID^E:3e-96^.^.	PF00293.27^NUDIX^NUDIX domain^40-182^E:6e-26	sigP:1^12^0.522^YES	NA	NA	NA	NA	GO:0016787^molecular_function^hydrolase activity	19	NA
contig208	NO	gs2547	DBR_TOBAC^DBR_TOBAC^Q:156-1181,H:1-343^77.26%ID^E:0^RecName: Full=2-alkenal reductase (NADP(+)-dependent);^Eukaryota; Viridiplantae; Streptophyta; Embryophyta; Tracheophyta; Spermatophyta; Magnoliophyta; eudicotyledons; Gunneridae; Pentapetalae; asterids; lamiids; Solanales; Solanaceae; Nicotianoideae; Nicotianeae; Nicotiana	NA	contig00208|m.249	156-1184[+]	sp|Q9SLN8|DBR_TOBAC^sp|Q9SLN8|DBR_TOBAC^Q:1-342,H:1-343^77.26%ID^E:0^.^.	PF16884.4^ADH_N_2^N-terminal domain of oxidoreductase^8-115^E:1.2e-25`PF00107.25^ADH_zinc_N^Zinc-binding dehydrogenase^164-294^E:2.3e-26`PF13602.5^ADH_zinc_N_2^Zinc-binding dehydrogenase^198-337^E:1.2e-08	NA	NA	NA	NA	NA	GO:0055114^biological_process^oxidation-reduction process	10	NA
contig209	NO	gs335	DML_EUBBA^DML_EUBBA^Q:249-1097,H:7-287^42.11%ID^E:2e-65^RecName: Full=2,3-dimethylmalate lyase {ECO:0000312|EMBL:ABC88406.1};^Bacteria; Firmicutes; Clostridia; Clostridiales; Eubacteriaceae; Eubacterium	NA	contig00209|m.250	72-1493[+]	sp|Q0QLE4|DML_EUBBA^sp|Q0QLE4|DML_EUBBA^Q:57-342,H:4-287^42.27%ID^E:4e-68^.^.	PF13714.5^PEP_mutase^Phosphoenolpyruvate phosphomutase^61-305^E:1.2e-47`PF00463.20^ICL^Isocitrate lyase family^130-218^E:7.5e-12	NA	NA	NA	NA	NA	GO:0004451^molecular_function^isocitrate lyase activity`GO:0019752^biological_process^carboxylic acid metabolic process	12	NA
contig210	YES	gs7704	Y212_BOTFU^Y212_BOTFU^Q:4-480,H:9-175^48.81%ID^E:1e-29^RecName: Full=Uncharacterized 21.2 kDa protein;^Eukaryota; Fungi; Dikarya; Ascomycota; Pezizomycotina; Leotiomycetes; Helotiales; Sclerotiniaceae; Botrytis	NA	contig00210|m.252	1-486[+]	sp|P56739|Y212_BOTFU^sp|P56739|Y212_BOTFU^Q:2-160,H:9-175^48.81%ID^E:2e-44^.^.	PF08883.10^DOPA_dioxygen^Dopa 4,5-dioxygenase family^51-156^E:4.8e-43	NA	NA	NA	NA	NA	NA	NA	NA
contig211	NO	gs163	NLTP2_SOLLC^NLTP2_SOLLC^Q:193-459,H:25-113^66.29%ID^E:7e-34^RecName: Full=Non-specific lipid-transfer protein 2;^Eukaryota; Viridiplantae; Streptophyta; Embryophyta; Tracheophyta; Spermatophyta; Magnoliophyta; eudicotyledons; Gunneridae; Pentapetalae; asterids; lamiids; Solanales; Solanaceae; Solanoideae; Solaneae; Solanum; Lycopersicon	NA	contig00211|m.253	109-465[+]	sp|Q03461|NLTP2_TOBAC^sp|Q03461|NLTP2_TOBAC^Q:14-118,H:10-114^59.05%ID^E:3e-36^.^.	PF14368.5^LTP_2^Probable lipid transfer^12-106^E:3.7e-05`PF00234.21^Tryp_alpha_amyl^Protease inhibitor/seed storage/LTP family^31-114^E:2.3e-08	sigP:1^27^0.828^YES	ExpAA=21.30^PredHel=1^Topology=i7-29o	NA	NA	NA	NA	8	NA
contig212	NO	gs394	MPK2_ORYSJ^MPK2_ORYSJ^Q:202-1260,H:41-394^75.71%ID^E:0^RecName: Full=Mitogen-activated protein kinase 2;^Eukaryota; Viridiplantae; Streptophyta; Embryophyta; Tracheophyta; Spermatophyta; Magnoliophyta; Liliopsida; Poales; Poaceae; BOP clade; Oryzoideae; Oryzeae; Oryzinae; Oryza	NA	contig00212|m.254	190-1263[+]	sp|Q5J4W4|MPK2_ORYSJ^sp|Q5J4W4|MPK2_ORYSJ^Q:5-357,H:41-394^75.71%ID^E:0^.^.	PF00069.24^Pkinase^Protein kinase domain^26-310^E:3.2e-73`PF07714.16^Pkinase_Tyr^Protein tyrosine kinase^28-221^E:8.7e-32	NA	NA	NA	NA	NA	GO:0004672^molecular_function^protein kinase activity`GO:0005524^molecular_function^ATP binding`GO:0006468^biological_process^protein phosphorylation	32	NA
contig213	YES	gs7705	IF4E1_SCHPO^IF4E1_SCHPO^Q:186-806,H:6-213^44.55%ID^E:2e-53^RecName: Full=Eukaryotic translation initiation factor 4E-1;^Eukaryota; Fungi; Dikarya; Ascomycota; Taphrinomycotina; Schizosaccharomycetes; Schizosaccharomycetales; Schizosaccharomycetaceae; Schizosaccharomyces	NA	contig00214|m.255	3-812[+]	sp|P78954|IF4E1_SCHPO^sp|P78954|IF4E1_SCHPO^Q:62-268,H:6-213^44.55%ID^E:4e-54^.^.	PF01652.17^IF4E^Eukaryotic initiation factor 4E^92-248^E:7.1e-57	NA	NA	NA	NA	NA	GO:0003723^molecular_function^RNA binding`GO:0003743^molecular_function^translation initiation factor activity`GO:0006413^biological_process^translational initiation`GO:0005737^cellular_component^cytoplasm	25	NA
contig214	NO	gs2675	BD31B_ORYSJ^BD31B_ORYSJ^Q:125-559,H:1-145^82.07%ID^E:3e-87^RecName: Full=Protein BUD31 homolog 2;^Eukaryota; Viridiplantae; Streptophyta; Embryophyta; Tracheophyta; Spermatophyta; Magnoliophyta; Liliopsida; Poales; Poaceae; BOP clade; Oryzoideae; Oryzeae; Oryzinae; Oryza	NA	contig00213|m.256	125-562[+]	sp|Q65WT0|BD31B_ORYSJ^sp|Q65WT0|BD31B_ORYSJ^Q:1-145,H:1-145^82.07%ID^E:6e-89^.^.	PF01125.16^G10^G10 protein^1-143^E:1.2e-61	NA	NA	NA	NA	NA	GO:0005634^cellular_component^nucleus	9	K12873
contig215	YES	gs7706	RL16_NEUCR^RL16_NEUCR^Q:57-629,H:1-186^67.02%ID^E:1e-88^RecName: Full=60S ribosomal protein L16;^Eukaryota; Fungi; Dikarya; Ascomycota; Pezizomycotina; Sordariomycetes; Sordariomycetidae; Sordariales; Sordariaceae; Neurospora	NA	contig00215|m.258	3-659[+]	sp|Q9P720|RL16_NEUCR^sp|Q9P720|RL16_NEUCR^Q:19-209,H:1-186^67.02%ID^E:6e-89^.^.	PF00572.17^Ribosomal_L13^Ribosomal protein L13^37-136^E:2.3e-09	NA	NA	NA	NA	NA	GO:0003735^molecular_function^structural constituent of ribosome`GO:0006412^biological_process^translation`GO:0005840^cellular_component^ribosome	33	NA
contig216	YES	gs7707	RS4_YARLI^RS4_YARLI^Q:3-779,H:2-260^79.54%ID^E:3e-153^RecName: Full=40S ribosomal protein S4;^Eukaryota; Fungi; Dikarya; Ascomycota; Saccharomycotina; Saccharomycetes; Saccharomycetales; Dipodascaceae; Yarrowia	NA	contig00216|m.260	3-785[+]	sp|O59950|RS4_YARLI^sp|O59950|RS4_YARLI^Q:1-259,H:2-260^79.54%ID^E:8e-154^.^.	PF08071.11^RS4NT^RS4NT (NUC023) domain^2-38^E:3.5e-20`PF01479.24^S4^S4 domain^42-89^E:2.4e-07`PF00900.19^Ribosomal_S4e^Ribosomal family S4e^94-168^E:2.1e-37`PF16121.4^40S_S4_C^40S ribosomal protein S4 C-terminus^211-257^E:5.7e-28	NA	NA	NA	NA	NA	GO:0003723^molecular_function^RNA binding	32	NA
contig217	YES	gs7708	PROF2_ACACA^PROF2_ACACA^Q:16-378,H:1-121^47.93%ID^E:6e-32^RecName: Full=Profilin-2;^Eukaryota; Amoebozoa; Discosea; Longamoebia; Centramoebida; Acanthamoebidae; Acanthamoeba	NA	contig00217|m.261	16-396[+]	sp|P19984|PROF2_ACACA^sp|P19984|PROF2_ACACA^Q:1-121,H:1-121^47.93%ID^E:7e-33^.^.	PF00235.18^Profilin^Profilin^1-126^E:2.5e-46	NA	NA	NA	NA	NA	NA	20	NA
contig218	YES	gs7709	TMM19_PONAB^TMM19_PONAB^Q:31-930,H:55-325^36.75%ID^E:2e-40^RecName: Full=Transmembrane protein 19;^Eukaryota; Metazoa; Chordata; Craniata; Vertebrata; Euteleostomi; Mammalia; Eutheria; Euarchontoglires; Primates; Haplorrhini; Catarrhini; Hominidae; Pongo	NA	contig00218|m.262	1-945[+]	sp|Q5RF73|TMM19_PONAB^sp|Q5RF73|TMM19_PONAB^Q:11-310,H:55-325^36.75%ID^E:9e-41^.^.	PF01940.15^DUF92^Integral membrane protein DUF92^16-307^E:8.2e-77	NA	ExpAA=109.43^PredHel=4^Topology=i7-26o41-63i196-218o238-260i	NA	NA	NA	GO:0016021^cellular_component^integral component of membrane	NA	NA
contig219	YES	gs7710	RL35_WHEAT^RL35_WHEAT^Q:102-473,H:1-124^86.29%ID^E:3e-71^RecName: Full=60S ribosomal protein L35;^Eukaryota; Viridiplantae; Streptophyta; Embryophyta; Tracheophyta; Spermatophyta; Magnoliophyta; Liliopsida; Poales; Poaceae; BOP clade; Pooideae; Triticodae; Triticeae; Triticinae; Triticum	NA	contig00219|m.263	102-476[+]	sp|Q8L805|RL35_WHEAT^sp|Q8L805|RL35_WHEAT^Q:1-124,H:1-124^86.29%ID^E:6e-72^.^.	PF00831.22^Ribosomal_L29^Ribosomal L29 protein^11-65^E:1.7e-17	NA	NA	NA	NA	NA	GO:0003735^molecular_function^structural constituent of ribosome`GO:0006412^biological_process^translation`GO:0005622^cellular_component^intracellular`GO:0005840^cellular_component^ribosome	29	NA
contig220	YES	gs7711	SKP1B_DICDI^SKP1B_DICDI^Q:43-465,H:4-141^68.79%ID^E:4e-54^RecName: Full=SCF ubiquitin ligase complex protein SKP1b;^Eukaryota; Amoebozoa; Mycetozoa; Dictyosteliida; Dictyostelium	NA	contig00220|m.264	1-465[+]	sp|Q557E4|SKP1B_DICDI^sp|Q557E4|SKP1B_DICDI^Q:15-155,H:4-141^68.79%ID^E:7e-61^.^.	PF03931.14^Skp1_POZ^Skp1 family, tetramerisation domain^15-76^E:1.3e-19`PF01466.18^Skp1^Skp1 family, dimerisation domain^123-155^E:5.1e-19	NA	NA	NA	NA	NA	GO:0006511^biological_process^ubiquitin-dependent protein catabolic process	21	NA
contig221	NO	gs4060	RS132_ARATH^RS132_ARATH^Q:1-330,H:33-142^98.18%ID^E:1e-72^RecName: Full=40S ribosomal protein S13-2;^Eukaryota; Viridiplantae; Streptophyta; Embryophyta; Tracheophyta; Spermatophyta; Magnoliophyta; eudicotyledons; Gunneridae; Pentapetalae; rosids; malvids; Brassicales; Brassicaceae; Camelineae; Arabidopsis	NA	contig00221|m.265	1-330[+]	sp|P59224|RS132_ARATH^sp|P59224|RS132_ARATH^Q:1-110,H:33-142^98.18%ID^E:1e-72^.^.	PF08069.11^Ribosomal_S13_N^Ribosomal S13/S15 N-terminal domain^1-28^E:9e-12`PF00312.21^Ribosomal_S15^Ribosomal protein S15^42-109^E:1.9e-15	NA	NA	NA	NA	NA	GO:0003735^molecular_function^structural constituent of ribosome`GO:0006412^biological_process^translation`GO:0005840^cellular_component^ribosome`GO:0005622^cellular_component^intracellular	29	NA
contig222	YES	gs7712	PRA1_YEAST^PRA1_YEAST^Q:102-533,H:30-173^35.42%ID^E:9e-22^RecName: Full=Prenylated Rab acceptor 1;^Eukaryota; Fungi; Dikarya; Ascomycota; Saccharomycotina; Saccharomycetes; Saccharomycetales; Saccharomycetaceae; Saccharomyces	NA	contig00222|m.266	57-551[+]	sp|Q9UUN5|PRA1_SCHPO^sp|Q9UUN5|PRA1_SCHPO^Q:15-164,H:22-171^44.67%ID^E:6e-29^.^.	PF03208.18^PRA1^PRA1 family protein^18-153^E:3.6e-31	NA	ExpAA=64.88^PredHel=3^Topology=i54-88o103-125i130-149o	NA	NA	NA	NA	NA	NA
contig223	YES	gs7713	PRNL2_ARATH^PRNL2_ARATH^Q:26-865,H:35-320^53.47%ID^E:2e-102^RecName: Full=Pirin-like protein 2 {ECO:0000305};^Eukaryota; Viridiplantae; Streptophyta; Embryophyta; Tracheophyta; Spermatophyta; Magnoliophyta; eudicotyledons; Gunneridae; Pentapetalae; rosids; malvids; Brassicales; Brassicaceae; Camelineae; Arabidopsis	NA	contig00223|m.267	14-898[+]	sp|Q9ZW82|PRNL2_ARATH^sp|Q9ZW82|PRNL2_ARATH^Q:5-284,H:35-320^53.47%ID^E:3e-103^.^.	PF02678.15^Pirin^Pirin^32-117^E:3.3e-30`PF05726.12^Pirin_C^Pirin C-terminal cupin domain^172-274^E:5.2e-30	NA	NA	NA	NA	NA	NA	NA	NA
contig224	NO	gs2650	P24D5_ARATH^P24D5_ARATH^Q:160-735,H:27-216^59.28%ID^E:1e-67^RecName: Full=Transmembrane emp24 domain-containing protein p24delta5;^Eukaryota; Viridiplantae; Streptophyta; Embryophyta; Tracheophyta; Spermatophyta; Magnoliophyta; eudicotyledons; Gunneridae; Pentapetalae; rosids; malvids; Brassicales; Brassicaceae; Camelineae; Arabidopsis	NA	contig00224|m.268	91-738[+]	sp|Q6IDL4|P24D3_ARATH^sp|Q6IDL4|P24D3_ARATH^Q:12-215,H:18-217^56.1%ID^E:5e-82^.^.	PF01105.23^EMP24_GP25L^emp24/gp25L/p24 family/GOLD^25-210^E:3.8e-45	sigP:1^24^0.895^YES	ExpAA=35.37^PredHel=1^Topology=o183-205i	NA	NA	NA	GO:0006810^biological_process^transport`GO:0016021^cellular_component^integral component of membrane	9	NA
contig225	YES	gs7714	A7590_ARTBC^A7590_ARTBC^Q:173-721,H:60-243^48.65%ID^E:1e-54^RecName: Full=Uncharacterized secreted protein ARB_07590;^Eukaryota; Fungi; Dikarya; Ascomycota; Pezizomycotina; Eurotiomycetes; Eurotiomycetidae; Onygenales; Arthrodermataceae; Trichophyton	NA	contig00225|m.269	2-724[+]	sp|D4ATM6|A7590_ARTBC^sp|D4ATM6|A7590_ARTBC^Q:58-240,H:60-243^48.65%ID^E:2e-55^.^.	PF14273.5^DUF4360^Domain of unknown function (DUF4360)^65-240^E:2.9e-59	NA	NA	NA	NA	NA	NA	NA	NA
contig226	YES	gs7715	MIP18_HUMAN^MIP18_HUMAN^Q:13-474,H:12-163^68.18%ID^E:2e-58^RecName: Full=Mitotic spindle-associated MMXD complex subunit MIP18;^Eukaryota; Metazoa; Chordata; Craniata; Vertebrata; Euteleostomi; Mammalia; Eutheria; Euarchontoglires; Primates; Haplorrhini; Catarrhini; Hominidae; Homo	NA	contig00226|m.270	1-495[+]	sp|Q9Y3D0|MIP18_HUMAN^sp|Q9Y3D0|MIP18_HUMAN^Q:5-158,H:12-163^68.18%ID^E:4e-68^.^.	PF01883.18^FeS_assembly_P^Iron-sulfur cluster assembly protein^39-116^E:4.3e-14	NA	NA	NA	NA	NA	NA	NA	NA
contig227	NO	gs677	GSTX3_SOYBN^GSTX3_SOYBN^Q:59-679,H:1-206^62.32%ID^E:5e-84^RecName: Full=Glutathione S-transferase 3;^Eukaryota; Viridiplantae; Streptophyta; Embryophyta; Tracheophyta; Spermatophyta; Magnoliophyta; eudicotyledons; Gunneridae; Pentapetalae; rosids; fabids; Fabales; Fabaceae; Papilionoideae; Phaseoleae; Glycine; Soja	NA	contig00227|m.271	59-658[+]	sp|Q03666|GSTX4_TOBAC^sp|Q03666|GSTX4_TOBAC^Q:3-199,H:4-200^62.94%ID^E:5e-89^.^.	PF02798.19^GST_N^Glutathione S-transferase, N-terminal domain^4-76^E:1.4e-16`PF13417.5^GST_N_3^Glutathione S-transferase, N-terminal domain^7-76^E:1.2e-12`PF13409.5^GST_N_2^Glutathione S-transferase, N-terminal domain^17-76^E:1.3e-07`PF00043.24^GST_C^Glutathione S-transferase, C-terminal domain^118-193^E:8.6e-09`PF13410.5^GST_C_2^Glutathione S-transferase, C-terminal domain^122-189^E:3.4e-10	NA	NA	NA	NA	NA	GO:0005515^molecular_function^protein binding	NA	NA
contig228	YES	gs7716	AAD_PHACH^AAD_PHACH^Q:2-874,H:91-379^57.34%ID^E:1e-112^RecName: Full=Aryl-alcohol dehydrogenase [NADP(+)];^Eukaryota; Fungi; Dikarya; Basidiomycota; Agaricomycotina; Agaricomycetes; Polyporales; Phanerochaetaceae; Phanerochaete	NA	contig00228|m.272	2-898[+]	sp|Q01752|AAD_PHACH^sp|Q01752|AAD_PHACH^Q:1-294,H:91-382^57.77%ID^E:3e-124^.^.	PF00248.20^Aldo_ket_red^Aldo/keto reductase family^3-254^E:8e-46	NA	NA	NA	NA	NA	NA	4	NA
contig229	YES	gs7717	GET3_COPC7^GET3_COPC7^Q:65-1033,H:4-326^73.85%ID^E:7e-163^RecName: Full=ATPase GET3 {ECO:0000255|HAMAP-Rule:MF_03112};^Eukaryota; Fungi; Dikarya; Basidiomycota; Agaricomycotina; Agaricomycetes; Agaricomycetidae; Agaricales; Psathyrellaceae; Coprinopsis	NA	contig00229|m.273	2-1078[+]	sp|A8N0V8|GET3_COPC7^sp|A8N0V8|GET3_COPC7^Q:22-344,H:4-326^76.31%ID^E:1e-176^.^.	PF02374.14^ArsA_ATPase^Anion-transporting ATPase^38-336^E:2.4e-110`PF01656.22^CbiA^CobQ/CobB/MinD/ParA nucleotide binding domain^40-204^E:7.2e-12`PF13614.5^AAA_31^AAA domain^43-168^E:3.3e-13`PF06564.11^CBP_BcsQ^Cellulose biosynthesis protein BcsQ^43-95^E:3.1e-05	NA	NA	NA	NA	NA	NA	23	NA
contig230	YES	gs7718	SNX3_YARLI^SNX3_YARLI^Q:36-473,H:6-151^75.34%ID^E:5e-76^RecName: Full=Sorting nexin-3;^Eukaryota; Fungi; Dikarya; Ascomycota; Saccharomycotina; Saccharomycetes; Saccharomycetales; Dipodascaceae; Yarrowia	NA	contig00230|m.274	18-482[+]	sp|Q6C2S9|SNX3_YARLI^sp|Q6C2S9|SNX3_YARLI^Q:7-152,H:6-151^75.34%ID^E:4e-77^.^.	PF00787.23^PX^PX domain^31-144^E:1e-25	NA	NA	NA	NA	NA	GO:0035091^molecular_function^phosphatidylinositol binding	9	NA
contig231	YES	gs7719	ARF6_RAT^ARF6_RAT^Q:33-479,H:1-149^84.56%ID^E:8e-91^RecName: Full=ADP-ribosylation factor 6;^Eukaryota; Metazoa; Chordata; Craniata; Vertebrata; Euteleostomi; Mammalia; Eutheria; Euarchontoglires; Glires; Rodentia; Myomorpha; Muroidea; Muridae; Murinae; Rattus	NA	contig00231|m.275	21-479[+]	sp|P62332|ARF6_RAT^sp|P62332|ARF6_RAT^Q:5-153,H:1-149^84.56%ID^E:5e-91^.^.	PF00025.20^Arf^ADP-ribosylation factor family^6-153^E:3.8e-68`PF09439.9^SRPRB^Signal recognition particle receptor beta subunit^16-143^E:4e-13`PF08477.12^Roc^Ras of Complex, Roc, domain of DAPkinase^19-129^E:1.4e-15`PF04670.11^Gtr1_RagA^Gtr1/RagA G protein conserved region^19-140^E:3.4e-10`PF01926.22^MMR_HSR1^50S ribosome-binding GTPase^19-121^E:7.8e-05`PF00071.21^Ras^Ras family^20-132^E:1.7e-13	NA	NA	NA	NA	NA	GO:0005525^molecular_function^GTP binding`GO:0007264^biological_process^small GTPase mediated signal transduction`GO:0003924^molecular_function^GTPase activity	41	NA
contig232	NO	gs2040	PLA15_ARATH^PLA15_ARATH^Q:410-1561,H:89-490^47.51%ID^E:1e-124^RecName: Full=Phospholipase A1-Igamma1, chloroplastic;^Eukaryota; Viridiplantae; Streptophyta; Embryophyta; Tracheophyta; Spermatophyta; Magnoliophyta; eudicotyledons; Gunneridae; Pentapetalae; rosids; malvids; Brassicales; Brassicaceae; Camelineae; Arabidopsis	NA	contig00232|m.276	125-1660[+]	sp|Q941F1|PLA15_ARATH^sp|Q941F1|PLA15_ARATH^Q:96-479,H:89-490^47.51%ID^E:2e-126^.^.	PF01764.24^Lipase_3^Lipase (class 3)^218-364^E:4.6e-34	NA	NA	NA	NA	NA	GO:0006629^biological_process^lipid metabolic process	19	NA
contig233	NO	gs6762	ILVH1_ARATH^ILVH1_ARATH^Q:205-1539,H:44-477^70.76%ID^E:0^RecName: Full=Acetolactate synthase small subunit 1, chloroplastic;^Eukaryota; Viridiplantae; Streptophyta; Embryophyta; Tracheophyta; Spermatophyta; Magnoliophyta; eudicotyledons; Gunneridae; Pentapetalae; rosids; malvids; Brassicales; Brassicaceae; Camelineae; Arabidopsis	NA	contig00233|m.278	76-1542[+]	sp|Q9FFF4|ILVH1_ARATH^sp|Q9FFF4|ILVH1_ARATH^Q:44-488,H:44-477^70.76%ID^E:0^.^.	PF01842.24^ACT^ACT domain^84-147^E:1.4e-11`PF13710.5^ACT_5^ACT domain^93-152^E:2.8e-10`PF10369.8^ALS_ss_C^Small subunit of acetolactate synthase^163-235^E:5.9e-25`PF01842.24^ACT^ACT domain^319-384^E:4e-09`PF13710.5^ACT_5^ACT domain^327-389^E:1.1e-12`PF10369.8^ALS_ss_C^Small subunit of acetolactate synthase^400-472^E:4.9e-25	NA	NA	NA	NA	NA	NA	33	K01653
contig234	YES	gs7720	GLTPB_XENLA^GLTPB_XENLA^Q:80-649,H:6-200^34%ID^E:4e-26^RecName: Full=Glycolipid transfer protein B;^Eukaryota; Metazoa; Chordata; Craniata; Vertebrata; Euteleostomi; Amphibia; Batrachia; Anura; Pipoidea; Pipidae; Xenopodinae; Xenopus; Xenopus	NA	contig00234|m.280	2-673[+]	sp|Q6NU44|GLTPB_XENLA^sp|Q6NU44|GLTPB_XENLA^Q:27-216,H:6-200^34%ID^E:3e-26^.^.	PF08718.10^GLTP^Glycolipid transfer protein (GLTP)^40-178^E:3.9e-45	NA	NA	NA	NA	NA	GO:0017089^molecular_function^glycolipid transporter activity`GO:0051861^molecular_function^glycolipid binding`GO:0046836^biological_process^glycolipid transport`GO:0005737^cellular_component^cytoplasm	19	NA
contig235	NO	gs7721	PSBK_VITVI^PSBK_VITVI^Q:363-181,H:1-61^98.36%ID^E:8e-31^RecName: Full=Photosystem II reaction center protein K {ECO:0000255|HAMAP-Rule:MF_00441};^Eukaryota; Viridiplantae; Streptophyta; Embryophyta; Tracheophyta; Spermatophyta; Magnoliophyta; eudicotyledons; Gunneridae; Pentapetalae; rosids; Vitales; Vitaceae; Vitis	NA	NA	NA	NA	NA	NA	NA	NA	KEGG:vvi:4025108`KO:K02712	GO:0009535^cellular_component^chloroplast thylakoid membrane`GO:0016021^cellular_component^integral component of membrane`GO:0009539^cellular_component^photosystem II reaction center`GO:0015979^biological_process^photosynthesis	NA	17	K02712
contig236	YES	gs7722	RL18_PIG^RL18_PIG^Q:10-273,H:15-104^68.89%ID^E:8e-31^RecName: Full=60S ribosomal protein L18;^Eukaryota; Metazoa; Chordata; Craniata; Vertebrata; Euteleostomi; Mammalia; Eutheria; Laurasiatheria; Cetartiodactyla; Suina; Suidae; Sus	NA	NA	NA	NA	NA	NA	NA	COG1727^Ribosomal protein	NA	GO:0005840^cellular_component^ribosome`GO:0003735^molecular_function^structural constituent of ribosome`GO:0006412^biological_process^translation	NA	2	NA
contig237	YES	gs7723	ARK1_SCHPO^ARK1_SCHPO^Q:276-1043,H:89-344^62.89%ID^E:1e-113^RecName: Full=Serine/threonine-protein kinase ark1;^Eukaryota; Fungi; Dikarya; Ascomycota; Taphrinomycotina; Schizosaccharomycetes; Schizosaccharomycetales; Schizosaccharomycetaceae; Schizosaccharomyces	NA	contig00237|m.281	3-1064[+]	sp|O59790|ARK1_SCHPO^sp|O59790|ARK1_SCHPO^Q:71-347,H:68-344^58.84%ID^E:1e-122^.^.	PF07714.16^Pkinase_Tyr^Protein tyrosine kinase^94-339^E:5.7e-48`PF00069.24^Pkinase^Protein kinase domain^95-343^E:5e-77`PF14531.5^Kinase-like^Kinase-like^177-331^E:4.4e-10	NA	NA	NA	NA	NA	GO:0004672^molecular_function^protein kinase activity`GO:0006468^biological_process^protein phosphorylation`GO:0005524^molecular_function^ATP binding	32	NA
contig238	YES	gs7724	AFLT_ASPPU^AFLT_ASPPU^Q:179-1573,H:4-470^35.61%ID^E:1e-73^RecName: Full=Efflux pump aflT {ECO:0000305};^Eukaryota; Fungi; Dikarya; Ascomycota; Pezizomycotina; Eurotiomycetes; Eurotiomycetidae; Eurotiales; Aspergillaceae; Aspergillus	NA	contig00238|m.282	2-1729[+]	sp|P9WG85|Y1877_MYCTU^sp|P9WG85|Y1877_MYCTU^Q:63-565,H:15-507^36.24%ID^E:2e-79^.^.	PF06609.12^TRI12^Fungal trichothecene efflux pump (TRI12)^79-497^E:2.6e-16`PF07690.15^MFS_1^Major Facilitator Superfamily^81-481^E:3.2e-46`PF00083.23^Sugar_tr^Sugar (and other) transporter^111-247^E:1.1e-14	NA	ExpAA=297.96^PredHel=13^Topology=i68-90o142-159i166-188o201-223i230-252o267-289i296-318o338-360i372-394o399-421i433-452o467-489i536-558o	NA	NA	NA	GO:0006810^biological_process^transport`GO:0055085^biological_process^transmembrane transport`GO:0016021^cellular_component^integral component of membrane`GO:0022857^molecular_function^transmembrane transporter activity	9	NA
contig239	YES	gs7725	UREG_SCHPO^UREG_SCHPO^Q:49-711,H:63-283^72.85%ID^E:2e-113^RecName: Full=Uncharacterized urease accessory protein ureG-like;^Eukaryota; Fungi; Dikarya; Ascomycota; Taphrinomycotina; Schizosaccharomycetes; Schizosaccharomycetales; Schizosaccharomycetaceae; Schizosaccharomyces	NA	contig00239|m.283	1-726[+]	sp|Q96WV0|UREG_SCHPO^sp|Q96WV0|UREG_SCHPO^Q:9-237,H:55-283^72.05%ID^E:5e-118^.^.	PF02492.18^cobW^CobW/HypB/UreG, nucleotide-binding domain^43-210^E:2.1e-34	NA	NA	NA	NA	NA	NA	20	NA
contig240	YES	gs7726	GSK3_SCHPO^GSK3_SCHPO^Q:245-1372,H:10-386^66.06%ID^E:0^RecName: Full=Protein kinase gsk3;^Eukaryota; Fungi; Dikarya; Ascomycota; Taphrinomycotina; Schizosaccharomycetes; Schizosaccharomycetales; Schizosaccharomycetaceae; Schizosaccharomyces	NA	contig00240|m.284	212-1384[+]	sp|Q10452|GSK3_SCHPO^sp|Q10452|GSK3_SCHPO^Q:12-387,H:10-386^66.06%ID^E:0^.^.	PF00069.24^Pkinase^Protein kinase domain^34-321^E:5.3e-64`PF07714.16^Pkinase_Tyr^Protein tyrosine kinase^37-239^E:9.1e-26	NA	NA	NA	NA	NA	GO:0004672^molecular_function^protein kinase activity`GO:0005524^molecular_function^ATP binding`GO:0006468^biological_process^protein phosphorylation	32	NA
contig241	YES	gs7727	GTO2_SCHPO^GTO2_SCHPO^Q:54-1010,H:1-310^51.39%ID^E:1e-110^RecName: Full=Glutathione S-transferase omega-like 2;^Eukaryota; Fungi; Dikarya; Ascomycota; Taphrinomycotina; Schizosaccharomycetes; Schizosaccharomycetales; Schizosaccharomycetaceae; Schizosaccharomyces	NA	contig00241|m.286	3-1037[+]	sp|O94524|GTO2_SCHPO^sp|O94524|GTO2_SCHPO^Q:18-337,H:1-311^51.23%ID^E:3e-111^.^.	PF13409.5^GST_N_2^Glutathione S-transferase, N-terminal domain^75-173^E:4.6e-23`PF00043.24^GST_C^Glutathione S-transferase, C-terminal domain^218-300^E:4.5e-09`PF14497.5^GST_C_3^Glutathione S-transferase, C-terminal domain^219-303^E:7.4e-07`PF13410.5^GST_C_2^Glutathione S-transferase, C-terminal domain^222-295^E:8.5e-14	NA	NA	NA	NA	NA	GO:0005515^molecular_function^protein binding	NA	NA
contig242	NO	gs3968	PLA1_PLAAC^PLA1_PLAAC^Q:122-583,H:25-177^41.56%ID^E:5e-37^RecName: Full=Putative invertase inhibitor;^Eukaryota; Viridiplantae; Streptophyta; Embryophyta; Tracheophyta; Spermatophyta; Magnoliophyta; eudicotyledons; Proteales; Platanaceae; Platanus	NA	contig00242|m.287	44-601[+]	sp|Q8GT41|PLA1_PLAAC^sp|Q8GT41|PLA1_PLAAC^Q:27-180,H:25-177^41.56%ID^E:6e-38^.^.	PF04043.14^PMEI^Plant invertase/pectin methylesterase inhibitor^27-175^E:1.7e-25	sigP:1^25^0.902^YES	ExpAA=20.39^PredHel=1^Topology=i7-29o	NA	NA	NA	GO:0004857^molecular_function^enzyme inhibitor activity	8	NA
contig243	YES	gs7728	BUD31_RAT^BUD31_RAT^Q:4-408,H:11-144^67.41%ID^E:8e-66^RecName: Full=Protein BUD31 homolog;^Eukaryota; Metazoa; Chordata; Craniata; Vertebrata; Euteleostomi; Mammalia; Eutheria; Euarchontoglires; Glires; Rodentia; Myomorpha; Muroidea; Muridae; Murinae; Rattus	NA	contig00243|m.288	58-417[+]	sp|O70454|BUD31_RAT^sp|O70454|BUD31_RAT^Q:1-117,H:29-144^70.09%ID^E:8e-59^.^.	PF01125.16^G10^G10 protein^1-117^E:4.3e-55	NA	NA	NA	NA	NA	GO:0005634^cellular_component^nucleus	9	NA
contig244	NO	gs3565	PPR62_ARATH^PPR62_ARATH^Q:84-1553,H:32-520^59.88%ID^E:0^RecName: Full=Pentatricopeptide repeat-containing protein At1g28690, mitochondrial;^Eukaryota; Viridiplantae; Streptophyta; Embryophyta; Tracheophyta; Spermatophyta; Magnoliophyta; eudicotyledons; Gunneridae; Pentapetalae; rosids; malvids; Brassicales; Brassicaceae; Camelineae; Arabidopsis	NA	contig00244|m.289	3-1589[+]	sp|Q1PFQ9|PPR62_ARATH^sp|Q1PFQ9|PPR62_ARATH^Q:28-517,H:32-520^59.88%ID^E:0^.^.	PF01535.19^PPR^PPR repeat^99-120^E:0.0019`PF01535.19^PPR^PPR repeat^172-201^E:0.0006`PF01535.19^PPR^PPR repeat^206-227^E:0.0024`PF13041.5^PPR_2^PPR repeat family^231-279^E:3.6e-11`PF13812.5^PPR_3^Pentatricopeptide repeat domain^231-279^E:0.00035`PF01535.19^PPR^PPR repeat^234-263^E:0.1`PF01535.19^PPR^PPR repeat^308-335^E:0.00019`PF12854.6^PPR_1^PPR repeat^332-361^E:1e-06`PF13041.5^PPR_2^PPR repeat…	NA	NA	NA	NA	NA	NA	NA	NA
contig245	NO	gs2338	CSLE6_ORYSJ^CSLE6_ORYSJ^Q:67-2202,H:11-727^53.41%ID^E:0^RecName: Full=Cellulose synthase-like protein E6;^Eukaryota; Viridiplantae; Streptophyta; Embryophyta; Tracheophyta; Spermatophyta; Magnoliophyta; Liliopsida; Poales; Poaceae; BOP clade; Oryzoideae; Oryzeae; Oryzinae; Oryza	NA	contig00245|m.290	31-2208[+]	sp|Q651X6|CSLE6_ORYSJ^sp|Q651X6|CSLE6_ORYSJ^Q:13-724,H:11-727^53.41%ID^E:0^.^.	PF03552.13^Cellulose_synt^Cellulose synthase^103-405^E:1.4e-93`PF13632.5^Glyco_trans_2_3^Glycosyl transferase family group 2^305-567^E:1.5e-06`PF03552.13^Cellulose_synt^Cellulose synthase^419-670^E:2.4e-41	NA	ExpAA=166.20^PredHel=8^Topology=i27-46o56-75i521-543o558-580i601-623o649-671i678-697o702-724i	NA	NA	NA	GO:0016760^molecular_function^cellulose synthase (UDP-forming) activity`GO:0030244^biological_process^cellulose biosynthetic process`GO:0016020^cellular_component^membrane	35	NA
contig246	NO	gs941	U87A2_ARATH^U87A2_ARATH^Q:105-1457,H:13-455^45.37%ID^E:5e-127^RecName: Full=UDP-glycosyltransferase 87A2;^Eukaryota; Viridiplantae; Streptophyta; Embryophyta; Tracheophyta; Spermatophyta; Magnoliophyta; eudicotyledons; Gunneridae; Pentapetalae; rosids; malvids; Brassicales; Brassicaceae; Camelineae; Arabidopsis	NA	contig00246|m.292	69-1472[+]	sp|O64733|U87A2_ARATH^sp|O64733|U87A2_ARATH^Q:13-463,H:13-455^45.37%ID^E:2e-130^.^.	PF00201.17^UDPGT^UDP-glucoronosyl and UDP-glucosyl transferase^272-387^E:4.3e-20	NA	NA	NA	NA	NA	GO:0016758^molecular_function^transferase activity, transferring hexosyl groups`GO:0008152^biological_process^metabolic process	5	NA
contig247	NO	gs3535	CRR7_ARATH^CRR7_ARATH^Q:508-95,H:18-146^39.29%ID^E:3e-22^RecName: Full=Protein CHLORORESPIRATORY REDUCTION 7, chloroplastic {ECO:0000305};^Eukaryota; Viridiplantae; Streptophyta; Embryophyta; Tracheophyta; Spermatophyta; Magnoliophyta; eudicotyledons; Gunneridae; Pentapetalae; rosids; malvids; Brassicales; Brassicaceae; Camelineae; Arabidopsis	NA	NA	NA	NA	NA	NA	NA	ENOG41100U8^Protein of unknown function (DUF3571)	KEGG:ath:AT5G39210	GO:0009507^cellular_component^chloroplast`GO:0009570^cellular_component^chloroplast stroma`GO:0016020^cellular_component^membrane`GO:0010275^biological_process^NAD(P)H dehydrogenase complex assembly	NA	35	NA
contig248	YES	gs7729	YQF1_SCHPO^YQF1_SCHPO^Q:8-874,H:28-333^33.66%ID^E:2e-37^RecName: Full=Uncharacterized WD repeat-containing protein C126.01c;^Eukaryota; Fungi; Dikarya; Ascomycota; Taphrinomycotina; Schizosaccharomycetes; Schizosaccharomycetales; Schizosaccharomycetaceae; Schizosaccharomyces	NA	contig00248|m.295	2-952[+]	sp|O94394|YQF1_SCHPO^sp|O94394|YQF1_SCHPO^Q:3-307,H:28-344^33.23%ID^E:1e-37^.^.	PF00400.31^WD40^WD domain, G-beta repeat^48-87^E:5.4e-05`PF00400.31^WD40^WD domain, G-beta repeat^93-129^E:9.6e-05`PF00400.31^WD40^WD domain, G-beta repeat^175-211^E:0.00025`PF00400.31^WD40^WD domain, G-beta repeat^255-289^E:0.0043	NA	NA	NA	NA	NA	GO:0005515^molecular_function^protein binding	NA	NA
contig249	YES	gs7730	SMD3_SCHPO^SMD3_SCHPO^Q:44-289,H:5-85^79.27%ID^E:2e-42^RecName: Full=Small nuclear ribonucleoprotein Sm D3;^Eukaryota; Fungi; Dikarya; Ascomycota; Taphrinomycotina; Schizosaccharomycetes; Schizosaccharomycetales; Schizosaccharomycetaceae; Schizosaccharomyces	NA	contig00249|m.296	2-418[+]	sp|P62323|SMD3_XENLA^sp|P62323|SMD3_XENLA^Q:9-117,H:1-106^67.89%ID^E:5e-47^.^.	PF01423.21^LSM^LSM domain^17-80^E:1.5e-16	NA	NA	NA	NA	NA	NA	NA	NA
contig250	YES	gs7731	RSAD2_DANRE^RSAD2_DANRE^Q:123-998,H:69-352^52.54%ID^E:3e-108^RecName: Full=Radical S-adenosyl methionine domain-containing protein 2;^Eukaryota; Metazoa; Chordata; Craniata; Vertebrata; Euteleostomi; Actinopterygii; Neopterygii; Teleostei; Ostariophysi; Cypriniformes; Cyprinidae; Danio	NA	contig00250|m.297	3-1046[+]	sp|Q5RH95|RSAD2_DANRE^sp|Q5RH95|RSAD2_DANRE^Q:41-332,H:69-352^52.54%ID^E:1e-108^.^.	PF13353.5^Fer4_12^4Fe-4S single cluster domain^47-144^E:1.8e-07`PF04055.20^Radical_SAM^Radical SAM superfamily^49-170^E:1.6e-11`PF13394.5^Fer4_14^4Fe-4S single cluster domain^51-142^E:3.8e-06	NA	NA	NA	NA	NA	GO:0003824^molecular_function^catalytic activity`GO:0051536^molecular_function^iron-sulfur cluster binding	NA	NA
contig251	NO	gs2832	PP450_ARATH^PP450_ARATH^Q:437-2278,H:31-655^52.88%ID^E:0^RecName: Full=Pentatricopeptide repeat-containing protein At5g66631;^Eukaryota; Viridiplantae; Streptophyta; Embryophyta; Tracheophyta; Spermatophyta; Magnoliophyta; eudicotyledons; Gunneridae; Pentapetalae; rosids; malvids; Brassicales; Brassicaceae; Camelineae; Arabidopsis	NA	contig00251|m.298	347-2302[+]	sp|B3H4P1|PP450_ARATH^sp|B3H4P1|PP450_ARATH^Q:31-644,H:31-655^52.71%ID^E:0^.^.	PF13041.5^PPR_2^PPR repeat family^173-221^E:3.3e-09`PF01535.19^PPR^PPR repeat^177-205^E:0.00025`PF13812.5^PPR_3^Pentatricopeptide repeat domain^178-218^E:0.003`PF01535.19^PPR^PPR repeat^482-511^E:0.0084`PF13812.5^PPR_3^Pentatricopeptide repeat domain^502-543^E:0.0077`PF01535.19^PPR^PPR repeat^551-579^E:0.0025	NA	NA	NA	NA	NA	NA	NA	NA
contig252	NO	gs4288	C7D47_PANGI^C7D47_PANGI^Q:3-941,H:47-363^65.09%ID^E:1e-134^RecName: Full=Cytochrome P450 CYP82D47;^Eukaryota; Viridiplantae; Streptophyta; Embryophyta; Tracheophyta; Spermatophyta; Magnoliophyta; eudicotyledons; Gunneridae; Pentapetalae; asterids; campanulids; Apiales; Araliaceae; Panax	NA	contig00252|m.299	3-1064[+]	sp|H2DH24|C7D47_PANGI^sp|H2DH24|C7D47_PANGI^Q:1-313,H:47-363^65.09%ID^E:1e-144^.^.	PF00067.21^p450^Cytochrome P450^3-329^E:2.7e-81	NA	ExpAA=27.81^PredHel=1^Topology=i58-77o	NA	NA	NA	GO:0005506^molecular_function^iron ion binding`GO:0016705^molecular_function^oxidoreductase activity, acting on paired donors, with incorporation or reduction of molecular oxygen`GO:0020037^molecular_function^heme binding`GO:0055114^biological_process^oxidation-reduction process	14	NA
contig253	YES	gs7732	LYS9_SCHPO^LYS9_SCHPO^Q:57-1382,H:8-449^59.05%ID^E:0^RecName: Full=Saccharopine dehydrogenase [NADP(+), L-glutamate-forming];^Eukaryota; Fungi; Dikarya; Ascomycota; Taphrinomycotina; Schizosaccharomycetes; Schizosaccharomycetales; Schizosaccharomycetaceae; Schizosaccharomyces	NA	contig00253|m.301	3-1379[+]	sp|O59711|LYS9_SCHPO^sp|O59711|LYS9_SCHPO^Q:15-458,H:4-447^59.46%ID^E:0^.^.	PF03435.17^Sacchrp_dh_NADP^Saccharopine dehydrogenase NADP binding domain^15-130^E:5.5e-22`PF16653.4^Sacchrp_dh_C^Saccharopine dehydrogenase C-terminal domain^134-451^E:8.4e-98	NA	NA	NA	NA	NA	GO:0016491^molecular_function^oxidoreductase activity`GO:0055114^biological_process^oxidation-reduction process	5	NA
contig254	YES	gs7733	LKHA4_HUMAN^LKHA4_HUMAN^Q:2-1657,H:70-608^49.09%ID^E:0^RecName: Full=Leukotriene A-4 hydrolase;^Eukaryota; Metazoa; Chordata; Craniata; Vertebrata; Euteleostomi; Mammalia; Eutheria; Euarchontoglires; Primates; Haplorrhini; Catarrhini; Hominidae; Homo	NA	contig00254|m.302	2-1675[+]	sp|Q3SZH7|LKHA4_BOVIN^sp|Q3SZH7|LKHA4_BOVIN^Q:1-552,H:70-608^50%ID^E:0^.^.	PF01433.19^Peptidase_M1^Peptidase family M1 domain^156-391^E:4.3e-47`PF09127.10^Leuk-A4-hydro_C^Leukotriene A4 hydrolase, C-terminal^439-552^E:1.1e-39	NA	NA	NA	NA	NA	GO:0008237^molecular_function^metallopeptidase activity`GO:0008270^molecular_function^zinc ion binding	42	NA
contig255	YES	gs7734	ACPM_SCHPO^ACPM_SCHPO^Q:94-375,H:22-112^57.89%ID^E:1e-26^RecName: Full=Putative acyl carrier protein, mitochondrial;^Eukaryota; Fungi; Dikarya; Ascomycota; Taphrinomycotina; Schizosaccharomycetes; Schizosaccharomycetales; Schizosaccharomycetaceae; Schizosaccharomyces	NA	contig00255|m.303	1-378[+]	sp|P11943|ACPM_NEUCR^sp|P11943|ACPM_NEUCR^Q:31-125,H:39-134^56.25%ID^E:4e-27^.^.	PF00550.24^PP-binding^Phosphopantetheine attachment site^52-118^E:4.6e-12`PF14573.5^PP-binding_2^Acyl-carrier^55-120^E:3.8e-08	NA	NA	NA	NA	NA	NA	27	NA
contig256	YES	gs7735	YF69_SCHPO^YF69_SCHPO^Q:2-361,H:6-128^54.84%ID^E:4e-29^RecName: Full=Uncharacterized protein C23C4.09c;^Eukaryota; Fungi; Dikarya; Ascomycota; Taphrinomycotina; Schizosaccharomycetes; Schizosaccharomycetales; Schizosaccharomycetaceae; Schizosaccharomyces	NA	contig00256|m.304	2-385[+]	sp|O13929|YF69_SCHPO^sp|O13929|YF69_SCHPO^Q:1-120,H:6-128^54.84%ID^E:2e-29^.^.	PF01984.19^dsDNA_bind^Double-stranded DNA-binding domain^3-112^E:5.7e-35	NA	NA	NA	NA	NA	GO:0003677^molecular_function^DNA binding	24	K06875
contig257	NO	gs4285	Y3623_ARATH^Y3623_ARATH^Q:113-913,H:1-280^50.71%ID^E:2e-76^RecName: Full=BTB/POZ domain-containing protein At3g56230;^Eukaryota; Viridiplantae; Streptophyta; Embryophyta; Tracheophyta; Spermatophyta; Magnoliophyta; eudicotyledons; Gunneridae; Pentapetalae; rosids; malvids; Brassicales; Brassicaceae; Camelineae; Arabidopsis	NA	contig00257|m.305	2-925[+]	sp|Q9LYL9|Y3623_ARATH^sp|Q9LYL9|Y3623_ARATH^Q:38-304,H:1-280^50.71%ID^E:9e-98^.^.	PF00651.30^BTB^BTB/POZ domain^129-233^E:2.5e-18	NA	ExpAA=18.20^PredHel=1^Topology=o10-32i	NA	NA	NA	GO:0005515^molecular_function^protein binding	12	K10523
contig258	NO	gs4091	H33_HORVU^H33_HORVU^Q:360-178,H:20-80^96.72%ID^E:5e-22^RecName: Full=Histone H3.3;^Eukaryota; Viridiplantae; Streptophyta; Embryophyta; Tracheophyta; Spermatophyta; Magnoliophyta; Liliopsida; Poales; Poaceae; BOP clade; Pooideae; Triticodae; Triticeae; Hordeinae; Hordeum	NA	NA	NA	NA	NA	NA	NA	COG2036^Core component of nucleosome. Nucleosomes wrap and compact DNA into chromatin, limiting DNA accessibility to the cellular machineries which require DNA as a template. Histones thereby play a central role in transcription regulation, DNA repair, DNA replication and chromosomal stability. DNA accessibility is regulated via a complex set of post-translational modifications of histones, also …	NA	GO:0000786^cellular_component^nucleosome`GO:0005634^cellular_component^nucleus`GO:0003677^molecular_function^DNA binding`GO:0046982^molecular_function^protein heterodimerization activity	NA	37	NA
contig259	YES	gs7736	SEC13_USTMA^SEC13_USTMA^Q:28-909,H:21-362^56.14%ID^E:4e-127^RecName: Full=Protein transport protein SEC13;^Eukaryota; Fungi; Dikarya; Basidiomycota; Ustilaginomycotina; Ustilaginomycetes; Ustilaginales; Ustilaginaceae; Ustilago	NA	contig00259|m.306	1-918[+]	sp|Q4PCB8|SEC13_USTMA^sp|Q4PCB8|SEC13_USTMA^Q:10-303,H:21-362^56.14%ID^E:1e-127^.^.	PF00400.31^WD40^WD domain, G-beta repeat^7-42^E:0.009`PF00400.31^WD40^WD domain, G-beta repeat^52-89^E:0.00026`PF00400.31^WD40^WD domain, G-beta repeat^205-243^E:0.00015	NA	NA	NA	NA	NA	GO:0005515^molecular_function^protein binding	NA	NA
contig260	YES	gs7737	NFYB1_ARATH^NFYB1_ARATH^Q:109-489,H:6-128^60.63%ID^E:1e-49^RecName: Full=Nuclear transcription factor Y subunit B-1;^Eukaryota; Viridiplantae; Streptophyta; Embryophyta; Tracheophyta; Spermatophyta; Magnoliophyta; eudicotyledons; Gunneridae; Pentapetalae; rosids; malvids; Brassicales; Brassicaceae; Camelineae; Arabidopsis	NA	contig00260|m.307	100-597[+]	sp|Q9SLG0|NFYB1_ARATH^sp|Q9SLG0|NFYB1_ARATH^Q:4-130,H:6-128^60.63%ID^E:2e-50^.^.	PF00808.22^CBFD_NFYB_HMF^Histone-like transcription factor (CBF/NF-Y) and archaeal histone^23-87^E:1.3e-29	NA	NA	NA	NA	NA	NA	49	NA
contig261	YES	gs7738	PIMT_CHICK^PIMT_CHICK^Q:11-634,H:13-222^57.62%ID^E:2e-78^RecName: Full=Protein-L-isoaspartate(D-aspartate) O-methyltransferase;^Eukaryota; Metazoa; Chordata; Craniata; Vertebrata; Euteleostomi; Archelosauria; Archosauria; Dinosauria; Saurischia; Theropoda; Coelurosauria; Aves; Neognathae; Galloanserae; Galliformes; Phasianidae; Phasianinae; Gallus	NA	contig00261|m.308	2-646[+]	sp|Q5F3N1|PIMT_CHICK^sp|Q5F3N1|PIMT_CHICK^Q:4-211,H:13-222^57.62%ID^E:7e-79^.^.	PF01135.18^PCMT^Protein-L-isoaspartate(D-aspartate) O-methyltransferase (PCMT)^2-209^E:5.6e-77`PF06325.12^PrmA^Ribosomal protein L11 methyltransferase (PrmA)^59-119^E:5.9e-05`PF08704.9^GCD14^tRNA methyltransferase complex GCD14 subunit^67-118^E:0.00024`PF13847.5^Methyltransf_31^Methyltransferase domain^68-150^E:4.8e-10`PF01209.17^Ubie_methyltran^ubiE/COQ5 methyltransferase family^68-159^E:4.7e-05…	NA	NA	NA	NA	NA	GO:0016429^molecular_function^tRNA (adenine-N1-)-methyltransferase activity`GO:0030488^biological_process^tRNA methylation`GO:0031515^cellular_component^tRNA (m1A) methyltransferase complex`GO:0008168^molecular_function^methyltransferase activity	18	NA
contig262	YES	gs7739	ZMAT2_MOUSE^ZMAT2_MOUSE^Q:15-632,H:6-193^42.31%ID^E:5e-34^RecName: Full=Zinc finger matrin-type protein 2;^Eukaryota; Metazoa; Chordata; Craniata; Vertebrata; Euteleostomi; Mammalia; Eutheria; Euarchontoglires; Glires; Rodentia; Myomorpha; Muroidea; Muridae; Murinae; Mus; Mus	NA	contig00262|m.309	3-635[+]	sp|Q9CPW7|ZMAT2_MOUSE^sp|Q9CPW7|ZMAT2_MOUSE^Q:5-210,H:6-193^46.63%ID^E:8e-43^.^.	PF12171.7^zf-C2H2_jaz^Zinc-finger double-stranded RNA-binding^94-119^E:3.1e-07`PF12874.6^zf-met^Zinc-finger of C2H2 type^94-118^E:7.7e-05	NA	NA	NA	NA	NA	NA	7	K12848
contig263	NO	gs142	XTH3_ARATH^XTH3_ARATH^Q:12-743,H:35-289^46.56%ID^E:2e-70^RecName: Full=Xyloglucan endotransglucosylase/hydrolase protein 3;^Eukaryota; Viridiplantae; Streptophyta; Embryophyta; Tracheophyta; Spermatophyta; Magnoliophyta; eudicotyledons; Gunneridae; Pentapetalae; rosids; malvids; Brassicales; Brassicaceae; Camelineae; Arabidopsis	NA	contig00263|m.310	3-758[+]	sp|Q9LJR7|XTH3_ARATH^sp|Q9LJR7|XTH3_ARATH^Q:4-247,H:35-289^46.56%ID^E:9e-71^.^.	PF00722.20^Glyco_hydro_16^Glycosyl hydrolases family 16^6-180^E:4.4e-45	NA	NA	NA	NA	NA	GO:0004553^molecular_function^hydrolase activity, hydrolyzing O-glycosyl compounds`GO:0005975^biological_process^carbohydrate metabolic process	26	K08235
contig264	NO	gs3882	RL38_ARATH^RL38_ARATH^Q:131-337,H:1-69^89.86%ID^E:3e-37^RecName: Full=60S ribosomal protein L38;^Eukaryota; Viridiplantae; Streptophyta; Embryophyta; Tracheophyta; Spermatophyta; Magnoliophyta; eudicotyledons; Gunneridae; Pentapetalae; rosids; malvids; Brassicales; Brassicaceae; Camelineae; Arabidopsis	NA	NA	NA	NA	NA	NA	NA	ENOG4112229^Ribosomal protein L38	KEGG:ath:AT2G43460`KEGG:ath:AT3G59540`KO:K02923	GO:0022625^cellular_component^cytosolic large ribosomal subunit`GO:0022626^cellular_component^cytosolic ribosome`GO:0003735^molecular_function^structural constituent of ribosome`GO:0042256^biological_process^mature ribosome assembly`GO:0006412^biological_process^translation	NA	12	K02923
contig265	YES	gs7740	YI06_SCHPO^YI06_SCHPO^Q:10-546,H:26-203^55.87%ID^E:2e-64^RecName: Full=Uncharacterized hemerythrin-like protein C869.06c;^Eukaryota; Fungi; Dikarya; Ascomycota; Taphrinomycotina; Schizosaccharomycetes; Schizosaccharomycetales; Schizosaccharomycetaceae; Schizosaccharomyces	NA	contig00265|m.311	1-582[+]	sp|Q9URY9|YI06_SCHPO^sp|Q9URY9|YI06_SCHPO^Q:4-182,H:26-203^55.87%ID^E:6e-65^.^.	PF01814.22^Hemerythrin^Hemerythrin HHE cation binding domain^4-123^E:9.5e-14	NA	NA	NA	NA	NA	NA	NA	NA
contig266	YES	gs7741	IF6_SCHPO^IF6_SCHPO^Q:1-678,H:20-244^80.53%ID^E:4e-135^RecName: Full=Eukaryotic translation initiation factor 6 {ECO:0000255|HAMAP-Rule:MF_03132};^Eukaryota; Fungi; Dikarya; Ascomycota; Taphrinomycotina; Schizosaccharomycetes; Schizosaccharomycetales; Schizosaccharomycetaceae; Schizosaccharomyces	NA	contig00266|m.313	1-681[+]	sp|O94476|IF6_SCHPO^sp|O94476|IF6_SCHPO^Q:1-226,H:20-244^80.53%ID^E:1e-135^.^.	PF01912.17^eIF-6^eIF-6 family^1-185^E:2.5e-75	NA	NA	NA	NA	NA	GO:0043022^molecular_function^ribosome binding`GO:0042256^biological_process^mature ribosome assembly	18	NA
contig267	YES	gs7742	WOS2_SCHPO^WOS2_SCHPO^Q:48-467,H:8-168^39.51%ID^E:2e-24^RecName: Full=Protein wos2;^Eukaryota; Fungi; Dikarya; Ascomycota; Taphrinomycotina; Schizosaccharomycetes; Schizosaccharomycetales; Schizosaccharomycetaceae; Schizosaccharomyces	NA	contig00267|m.314	3-677[+]	sp|Q11118|WOS2_SCHPO^sp|Q11118|WOS2_SCHPO^Q:16-155,H:8-168^40.74%ID^E:8e-29^.^.	PF04969.15^CS^CS domain^18-91^E:1.9e-07	NA	NA	NA	NA	NA	NA	10	NA
contig268	YES	gs7743	RL62_ARATH^RL62_ARATH^Q:70-597,H:58-233^53.67%ID^E:4e-50^RecName: Full=60S ribosomal protein L6-2;^Eukaryota; Viridiplantae; Streptophyta; Embryophyta; Tracheophyta; Spermatophyta; Magnoliophyta; eudicotyledons; Gunneridae; Pentapetalae; rosids; malvids; Brassicales; Brassicaceae; Camelineae; Arabidopsis	NA	contig00268|m.316	1-600[+]	sp|P47911|RL6_MOUSE^sp|P47911|RL6_MOUSE^Q:2-199,H:97-296^50.49%ID^E:1e-55^.^.	PF01159.18^Ribosomal_L6e^Ribosomal protein L6e^92-199^E:2.5e-37	NA	NA	NA	NA	NA	GO:0003735^molecular_function^structural constituent of ribosome`GO:0006412^biological_process^translation`GO:0005622^cellular_component^intracellular`GO:0005840^cellular_component^ribosome	1	NA
contig269	YES	gs7744	OAC1_YEAST^OAC1_YEAST^Q:102-1022,H:18-308^35.71%ID^E:4e-44^RecName: Full=Mitochondrial oxaloacetate transport protein;^Eukaryota; Fungi; Dikarya; Ascomycota; Saccharomycotina; Saccharomycetes; Saccharomycetales; Saccharomycetaceae; Saccharomyces	NA	contig00269|m.317	30-1127[+]	sp|P32332|OAC1_YEAST^sp|P32332|OAC1_YEAST^Q:25-331,H:18-308^35.71%ID^E:1e-46^.^.	PF00153.26^Mito_carr^Mitochondrial carrier protein^27-130^E:4.8e-16`PF00153.26^Mito_carr^Mitochondrial carrier protein^146-240^E:9.3e-17`PF00153.26^Mito_carr^Mitochondrial carrier protein^253-338^E:1.6e-19	NA	NA	NA	NA	NA	NA	33	NA
contig270	YES	gs7745	RL13_CANAL^RL13_CANAL^Q:6-575,H:6-183^51.81%ID^E:8e-46^RecName: Full=60S ribosomal protein L13;^Eukaryota; Fungi; Dikarya; Ascomycota; Saccharomycotina; Saccharomycetes; Saccharomycetales; Debaryomycetaceae; Candida/Lodderomyces clade; Candida	NA	contig00270|m.318	3-629[+]	sp|O59931|RL13_CANAL^sp|O59931|RL13_CANAL^Q:2-191,H:6-183^51.81%ID^E:2e-56^.^.	PF01294.17^Ribosomal_L13e^Ribosomal protein L13e^5-185^E:6.6e-74	NA	NA	NA	NA	NA	GO:0003735^molecular_function^structural constituent of ribosome`GO:0006412^biological_process^translation`GO:0005622^cellular_component^intracellular`GO:0005840^cellular_component^ribosome	29	NA
contig271	YES	gs7746	PIPNA_BOVIN^PIPNA_BOVIN^Q:13-774,H:1-258^56.54%ID^E:3e-97^RecName: Full=Phosphatidylinositol transfer protein alpha isoform;^Eukaryota; Metazoa; Chordata; Craniata; Vertebrata; Euteleostomi; Mammalia; Eutheria; Laurasiatheria; Cetartiodactyla; Ruminantia; Pecora; Bovidae; Bovinae; Bos	NA	contig00271|m.320	1-828[+]	sp|Q2HJ54|PIPNA_BOVIN^sp|Q2HJ54|PIPNA_BOVIN^Q:5-262,H:1-262^56.44%ID^E:2e-99^.^.	PF02121.17^IP_trans^Phosphatidylinositol transfer protein^6-251^E:2.9e-108	NA	NA	NA	NA	NA	GO:0006810^biological_process^transport`GO:0005622^cellular_component^intracellular	6	NA
contig272	YES	gs7747	RS28_NEUCR^RS28_NEUCR^Q:2-178,H:10-68^91.53%ID^E:2e-27^RecName: Full=40S ribosomal protein S28;^Eukaryota; Fungi; Dikarya; Ascomycota; Pezizomycotina; Sordariomycetes; Sordariomycetidae; Sordariales; Sordariaceae; Neurospora	NA	NA	NA	NA	NA	NA	NA	NA	KEGG:ncr:NCU05599`KO:K02979	GO:0022627^cellular_component^cytosolic small ribosomal subunit`GO:0003723^molecular_function^RNA binding`GO:0003735^molecular_function^structural constituent of ribosome`GO:0030490^biological_process^maturation of SSU-rRNA`GO:0000028^biological_process^ribosomal small subunit assembly`GO:0006412^biological_process^translation	NA	29	NA
contig273	YES	gs7748	RAB5B_CHICK^RAB5B_CHICK^Q:21-542,H:16-188^70.11%ID^E:4e-80^RecName: Full=Ras-related protein Rab-5B;^Eukaryota; Metazoa; Chordata; Craniata; Vertebrata; Euteleostomi; Archelosauria; Archosauria; Dinosauria; Saurischia; Theropoda; Coelurosauria; Aves; Neognathae; Galloanserae; Galliformes; Phasianidae; Phasianinae; Gallus	NA	contig00272|m.321	3-650[+]	sp|Q5ZHW4|RAB5B_CHICK^sp|Q5ZHW4|RAB5B_CHICK^Q:7-214,H:16-214^63.46%ID^E:3e-86^.^.	PF00025.20^Arf^ADP-ribosylation factor family^7-167^E:1.6e-13`PF00071.21^Ras^Ras family^13-173^E:2.8e-59`PF08477.12^Roc^Ras of Complex, Roc, domain of DAPkinase^13-128^E:1e-35`PF04670.11^Gtr1_RagA^Gtr1/RagA G protein conserved region^13-142^E:2.1e-05`PF01926.22^MMR_HSR1^50S ribosome-binding GTPase^14-119^E:1.4e-05	NA	NA	NA	NA	NA	GO:0005525^molecular_function^GTP binding`GO:0003924^molecular_function^GTPase activity`GO:0007264^biological_process^small GTPase mediated signal transduction	44	NA
contig274	YES	gs7749	NACB_COCIM^NACB_COCIM^Q:2-352,H:38-155^74.58%ID^E:2e-52^RecName: Full=Nascent polypeptide-associated complex subunit beta;^Eukaryota; Fungi; Dikarya; Ascomycota; Pezizomycotina; Eurotiomycetes; Eurotiomycetidae; Onygenales; Onygenales incertae sedis; Coccidioides	NA	contig00274|m.322	2-520[+]	sp|Q1DI23|NACB_COCIM^sp|Q1DI23|NACB_COCIM^Q:1-117,H:38-155^74.58%ID^E:1e-53^.^.	PF01849.17^NAC^NAC domain^1-56^E:5.1e-23	NA	NA	NA	NA	NA	NA	NA	NA
contig275	YES	gs7750	RAC1_DROME^RAC1_DROME^Q:3-428,H:30-171^82.39%ID^E:3e-87^RecName: Full=Ras-related protein Rac1;^Eukaryota; Metazoa; Ecdysozoa; Arthropoda; Hexapoda; Insecta; Pterygota; Neoptera; Holometabola; Diptera; Brachycera; Muscomorpha; Ephydroidea; Drosophilidae; Drosophila; Sophophora	NA	contig00275|m.324	3-428[+]	sp|P40792|RAC1_DROME^sp|P40792|RAC1_DROME^Q:1-142,H:30-171^82.39%ID^E:2e-87^.^.	PF00071.21^Ras^Ras family^2-141^E:1.3e-39`PF08477.12^Roc^Ras of Complex, Roc, domain of DAPkinase^18-89^E:1.9e-12	NA	NA	NA	NA	NA	GO:0003924^molecular_function^GTPase activity`GO:0005525^molecular_function^GTP binding`GO:0007264^biological_process^small GTPase mediated signal transduction	44	NA
contig276	NO	gs2938	Y8948_DICDI^Y8948_DICDI^Q:55-834,H:10-261^33.46%ID^E:2e-31^RecName: Full=Putative methyltransferase DDB_G0268948;^Eukaryota; Amoebozoa; Mycetozoa; Dictyosteliida; Dictyostelium	NA	contig00276|m.325	58-852[+]	sp|Q55EX9|Y8948_DICDI^sp|Q55EX9|Y8948_DICDI^Q:3-259,H:13-261^33.46%ID^E:3e-31^.^.	PF08241.11^Methyltransf_11^Methyltransferase domain^39-133^E:1.4e-08`PF13649.5^Methyltransf_25^Methyltransferase domain^39-127^E:6.1e-08	NA	NA	NA	NA	NA	GO:0008168^molecular_function^methyltransferase activity`GO:0008152^biological_process^metabolic process	5	NA
contig277	YES	gs7751	PSA4_SPIOL^PSA4_SPIOL^Q:60-788,H:1-242^67.49%ID^E:1e-118^RecName: Full=Proteasome subunit alpha type-4;^Eukaryota; Viridiplantae; Streptophyta; Embryophyta; Tracheophyta; Spermatophyta; Magnoliophyta; eudicotyledons; Gunneridae; Pentapetalae; Caryophyllales; Chenopodiaceae; Chenopodioideae; Anserineae; Spinacia	NA	contig00277|m.327	60-812[+]	sp|P52427|PSA4_SPIOL^sp|P52427|PSA4_SPIOL^Q:1-243,H:1-242^67.49%ID^E:2e-119^.^.	PF10584.8^Proteasome_A_N^Proteasome subunit A N-terminal signature^5-27^E:3.4e-13`PF00227.25^Proteasome^Proteasome subunit^29-215^E:2.4e-60	NA	NA	NA	NA	NA	GO:0004175^molecular_function^endopeptidase activity`GO:0006511^biological_process^ubiquitin-dependent protein catabolic process`GO:0019773^cellular_component^proteasome core complex, alpha-subunit complex`GO:0004298^molecular_function^threonine-type endopeptidase activity`GO:0051603^biological_process^proteolysis involved in cellular protein catabolic process`GO:0005839^cellular_component^protea…	35	NA
contig278	YES	gs7752	RL221_DICDI^RL221_DICDI^Q:182-484,H:15-110^53.47%ID^E:7e-27^RecName: Full=60S ribosomal protein L22 1;^Eukaryota; Amoebozoa; Mycetozoa; Dictyosteliida; Dictyostelium	NA	NA	NA	NA	NA	NA	NA	ENOG4111UVJ^Ribosomal protein	KEGG:ddi:DDB_G0288101`KO:K02891	GO:0022625^cellular_component^cytosolic large ribosomal subunit`GO:0003735^molecular_function^structural constituent of ribosome`GO:0002181^biological_process^cytoplasmic translation	NA	29	NA
contig279	YES	gs7753	FPPS_KLULA^FPPS_KLULA^Q:43-1044,H:11-349^57.52%ID^E:1e-139^RecName: Full=Farnesyl pyrophosphate synthase;^Eukaryota; Fungi; Dikarya; Ascomycota; Saccharomycotina; Saccharomycetes; Saccharomycetales; Saccharomycetaceae; Kluyveromyces	NA	contig00279|m.328	1-1047[+]	sp|P49349|FPPS_KLULA^sp|P49349|FPPS_KLULA^Q:6-348,H:2-349^56.61%ID^E:9e-142^.^.	PF00348.16^polyprenyl_synt^Polyprenyl synthetase^38-302^E:1.6e-95	NA	NA	NA	NA	NA	GO:0008299^biological_process^isoprenoid biosynthetic process	11	NA
contig280	YES	gs7754	TCPB_SCHPO^TCPB_SCHPO^Q:6-1247,H:112-525^72.46%ID^E:0^RecName: Full=Probable T-complex protein 1 subunit beta;^Eukaryota; Fungi; Dikarya; Ascomycota; Taphrinomycotina; Schizosaccharomycetes; Schizosaccharomycetales; Schizosaccharomycetaceae; Schizosaccharomyces	NA	contig00280|m.329	3-1259[+]	sp|Q10147|TCPB_SCHPO^sp|Q10147|TCPB_SCHPO^Q:2-415,H:112-525^72.46%ID^E:0^.^.	PF00118.23^Cpn60_TCP1^TCP-1/cpn60 chaperonin family^1-409^E:3.9e-111	NA	NA	NA	NA	NA	GO:0005524^molecular_function^ATP binding	21	NA
contig281	YES	gs7755	EF1G_ARTSA^EF1G_ARTSA^Q:20-1132,H:4-373^35.25%ID^E:3e-48^RecName: Full=Elongation factor 1-gamma;^Eukaryota; Metazoa; Ecdysozoa; Arthropoda; Crustacea; Branchiopoda; Anostraca; Artemiidae; Artemia	NA	contig00281|m.330	2-1135[+]	sp|Q4R7H5|EF1G_MACFA^sp|Q4R7H5|EF1G_MACFA^Q:7-377,H:4-379^37.53%ID^E:2e-69^.^.	PF02798.19^GST_N^Glutathione S-transferase, N-terminal domain^7-79^E:4.9e-11`PF00043.24^GST_C^Glutathione S-transferase, C-terminal domain^127-203^E:4.5e-11`PF14497.5^GST_C_3^Glutathione S-transferase, C-terminal domain^139-207^E:2.3e-08`PF00647.18^EF1G^Elongation factor 1 gamma, conserved domain^271-377^E:2.2e-42	NA	NA	NA	NA	NA	GO:0005515^molecular_function^protein binding`GO:0003746^molecular_function^translation elongation factor activity`GO:0006414^biological_process^translational elongation	28	NA
contig282	YES	gs7756	VPH1_NEUCR^VPH1_NEUCR^Q:109-2562,H:7-841^49.35%ID^E:0^RecName: Full=V-type proton ATPase subunit a;^Eukaryota; Fungi; Dikarya; Ascomycota; Pezizomycotina; Sordariomycetes; Sordariomycetidae; Sordariales; Sordariaceae; Neurospora	NA	contig00282|m.331	97-2565[+]	sp|Q01290|VPH1_NEUCR^sp|Q01290|VPH1_NEUCR^Q:5-822,H:7-841^50.06%ID^E:0^.^.	PF01496.18^V_ATPase_I^V-type ATPase 116kDa subunit family^30-822^E:0	NA	ExpAA=134.92^PredHel=6^Topology=o416-438i455-477o537-559i566-588o639-661i763-785o	NA	NA	NA	GO:0015078^molecular_function^hydrogen ion transmembrane transporter activity`GO:0015991^biological_process^ATP hydrolysis coupled proton transport`GO:0033179^cellular_component^proton-transporting V-type ATPase, V0 domain	64	NA
contig283	YES	gs7757	VPP1_MOUSE^VPP1_MOUSE^Q:112-2496,H:4-830^47.91%ID^E:0^RecName: Full=V-type proton ATPase 116 kDa subunit a isoform 1;^Eukaryota; Metazoa; Chordata; Craniata; Vertebrata; Euteleostomi; Mammalia; Eutheria; Euarchontoglires; Glires; Rodentia; Myomorpha; Muroidea; Muridae; Murinae; Mus; Mus	NA	contig00283|m.333	97-2496[+]	sp|Q01290|VPH1_NEUCR^sp|Q01290|VPH1_NEUCR^Q:5-799,H:7-841^48.82%ID^E:0^.^.	PF01496.18^V_ATPase_I^V-type ATPase 116kDa subunit family^30-668^E:1e-257`PF01496.18^V_ATPase_I^V-type ATPase 116kDa subunit family^666-799^E:1e-68	NA	ExpAA=133.52^PredHel=6^Topology=o416-438i455-477o537-559i566-588o637-656i740-762o	NA	NA	NA	GO:0015078^molecular_function^hydrogen ion transmembrane transporter activity`GO:0015991^biological_process^ATP hydrolysis coupled proton transport`GO:0033179^cellular_component^proton-transporting V-type ATPase, V0 domain	64	NA
contig284	YES	gs7758	VPH1_SCHPO^VPH1_SCHPO^Q:109-2526,H:4-826^46.12%ID^E:0^RecName: Full=V-type proton ATPase subunit a;^Eukaryota; Fungi; Dikarya; Ascomycota; Taphrinomycotina; Schizosaccharomycetes; Schizosaccharomycetales; Schizosaccharomycetaceae; Schizosaccharomyces	NA	contig00284|m.335	97-2529[+]	sp|Q01290|VPH1_NEUCR^sp|Q01290|VPH1_NEUCR^Q:5-810,H:7-841^49.06%ID^E:0^.^.	PF01496.18^V_ATPase_I^V-type ATPase 116kDa subunit family^30-679^E:1.6e-258`PF01496.18^V_ATPase_I^V-type ATPase 116kDa subunit family^677-810^E:1e-68	NA	ExpAA=133.51^PredHel=6^Topology=o427-449i466-488o548-570i577-599o648-667i751-773o	NA	NA	NA	GO:0015078^molecular_function^hydrogen ion transmembrane transporter activity`GO:0015991^biological_process^ATP hydrolysis coupled proton transport`GO:0033179^cellular_component^proton-transporting V-type ATPase, V0 domain	64	NA
contig285	NO	gs4148	WAXS4_ARATH^WAXS4_ARATH^Q:61-1071,H:1-333^44.97%ID^E:1e-79^RecName: Full=Probable long-chain-alcohol O-fatty-acyltransferase 4;^Eukaryota; Viridiplantae; Streptophyta; Embryophyta; Tracheophyta; Spermatophyta; Magnoliophyta; eudicotyledons; Gunneridae; Pentapetalae; rosids; malvids; Brassicales; Brassicaceae; Camelineae; Arabidopsis	NA	contig00285|m.336	61-1104[+]	sp|Q9XGY6|WAXS1_SIMCH^sp|Q9XGY6|WAXS1_SIMCH^Q:1-338,H:3-346^49.86%ID^E:9e-107^.^.	PF13813.5^MBOAT_2^Membrane bound O-acyl transferase family^182-267^E:2.1e-18	NA	ExpAA=159.12^PredHel=7^Topology=i7-29o34-56i63-85o121-140i147-169o229-251i293-315o	NA	NA	NA	NA	10	NA
contig286	NO	gs3588	RS22_ARATH^RS22_ARATH^Q:7-675,H:59-281^87%ID^E:2e-138^RecName: Full=40S ribosomal protein S2-2;^Eukaryota; Viridiplantae; Streptophyta; Embryophyta; Tracheophyta; Spermatophyta; Magnoliophyta; eudicotyledons; Gunneridae; Pentapetalae; rosids; malvids; Brassicales; Brassicaceae; Camelineae; Arabidopsis	NA	contig00286|m.338	3-326[+]	NA	NA	NA	NA	NA	NA	NA	NA	36	K02981
contig287	YES	gs7759	SPN4_SCHPO^SPN4_SCHPO^Q:9-1133,H:6-380^60%ID^E:9e-158^RecName: Full=Septin homolog spn4;^Eukaryota; Fungi; Dikarya; Ascomycota; Taphrinomycotina; Schizosaccharomycetes; Schizosaccharomycetales; Schizosaccharomycetaceae; Schizosaccharomyces	NA	contig00287|m.339	3-1139[+]	sp|P48009|SPN4_SCHPO^sp|P48009|SPN4_SCHPO^Q:4-377,H:7-380^60.16%ID^E:2e-168^.^.	PF00735.17^Septin^Septin^22-297^E:5.1e-118`PF01926.22^MMR_HSR1^50S ribosome-binding GTPase^28-160^E:2.5e-08	NA	NA	NA	NA	NA	GO:0005525^molecular_function^GTP binding	NA	NA
contig288	YES	gs7760	ACADM_PIG^ACADM_PIG^Q:15-1103,H:36-400^67.12%ID^E:2e-177^RecName: Full=Medium-chain specific acyl-CoA dehydrogenase, mitochondrial;^Eukaryota; Metazoa; Chordata; Craniata; Vertebrata; Euteleostomi; Mammalia; Eutheria; Laurasiatheria; Cetartiodactyla; Suina; Suidae; Sus	NA	contig00288|m.340	3-1106[+]	sp|P41367|ACADM_PIG^sp|P41367|ACADM_PIG^Q:5-367,H:36-400^67.12%ID^E:2e-177^.^.	PF02771.15^Acyl-CoA_dh_N^Acyl-CoA dehydrogenase, N-terminal domain^11-120^E:2.6e-25`PF02770.18^Acyl-CoA_dh_M^Acyl-CoA dehydrogenase, middle domain^126-222^E:4.7e-26`PF00441.23^Acyl-CoA_dh_1^Acyl-CoA dehydrogenase, C-terminal domain^234-367^E:2.7e-40`PF08028.10^Acyl-CoA_dh_2^Acyl-CoA dehydrogenase, C-terminal domain^251-368^E:2.5e-17	NA	NA	NA	NA	NA	GO:0016627^molecular_function^oxidoreductase activity, acting on the CH-CH group of donors`GO:0050660^molecular_function^flavin adenine dinucleotide binding`GO:0055114^biological_process^oxidation-reduction process	15	NA
contig289	YES	gs7761	EF1B_XENLA^EF1B_XENLA^Q:2-661,H:3-227^56.83%ID^E:2e-72^RecName: Full=Elongation factor 1-beta;^Eukaryota; Metazoa; Chordata; Craniata; Vertebrata; Euteleostomi; Amphibia; Batrachia; Anura; Pipoidea; Pipidae; Xenopodinae; Xenopus; Xenopus	NA	contig00289|m.341	2-664[+]	sp|P30151|EF1B_XENLA^sp|P30151|EF1B_XENLA^Q:1-220,H:3-227^61.23%ID^E:2e-87^.^.	PF10587.8^EF-1_beta_acid^Eukaryotic elongation factor 1 beta central acidic region^99-125^E:1.8e-11`PF00736.18^EF1_GNE^EF-1 guanine nucleotide exchange domain^136-220^E:4e-37	NA	NA	NA	NA	NA	GO:0003746^molecular_function^translation elongation factor activity`GO:0006414^biological_process^translational elongation	28	NA
contig290	NO	gs2495	IAA17_ARATH^IAA17_ARATH^Q:82-591,H:11-220^46.19%ID^E:1e-47^RecName: Full=Auxin-responsive protein IAA17;^Eukaryota; Viridiplantae; Streptophyta; Embryophyta; Tracheophyta; Spermatophyta; Magnoliophyta; eudicotyledons; Gunneridae; Pentapetalae; rosids; malvids; Brassicales; Brassicaceae; Camelineae; Arabidopsis	NA	contig00290|m.342	1-633[+]	sp|P93830|IAA17_ARATH^sp|P93830|IAA17_ARATH^Q:28-206,H:11-229^45.21%ID^E:1e-53^.^.	PF02309.15^AUX_IAA^AUX/IAA family^41-96^E:1.1e-07`PF02309.15^AUX_IAA^AUX/IAA family^94-197^E:2.2e-46	NA	NA	NA	NA	NA	NA	3	K14484
contig291	NO	gs2867	LAC6_ARATH^LAC6_ARATH^Q:3-1217,H:153-563^64.96%ID^E:0^RecName: Full=Laccase-6;^Eukaryota; Viridiplantae; Streptophyta; Embryophyta; Tracheophyta; Spermatophyta; Magnoliophyta; eudicotyledons; Gunneridae; Pentapetalae; rosids; malvids; Brassicales; Brassicaceae; Camelineae; Arabidopsis	NA	contig00291|m.343	3-914[+]	sp|Q9ZPY2|LAC6_ARATH^sp|Q9ZPY2|LAC6_ARATH^Q:2-303,H:154-461^63.31%ID^E:1e-139^.^.	PF00394.21^Cu-oxidase^Multicopper oxidase^11-156^E:1.4e-32	NA	NA	NA	NA	NA	GO:0055114^biological_process^oxidation-reduction process	32	K05909
contig292	YES	gs7762	FAD12_MORIS^FAD12_MORIS^Q:45-1199,H:10-366^44.42%ID^E:5e-101^RecName: Full=Delta(12) fatty acid desaturase;^Eukaryota; Fungi; Mucoromycota; Mucoromycotina; Umbelopsidales; Umbelopsidaceae; Umbelopsis	NA	contig00292|m.345	75-1217[+]	sp|Q9Y8H5|FAD12_MORAP^sp|Q9Y8H5|FAD12_MORAP^Q:11-375,H:30-366^46.03%ID^E:2e-101^.^.	PF00487.23^FA_desaturase^Fatty acid desaturase^86-378^E:1.5e-20	NA	ExpAA=107.39^PredHel=5^Topology=i41-63o83-105i199-218o246-268i275-297o	NA	NA	NA	GO:0006629^biological_process^lipid metabolic process	30	NA
contig293	YES	gs7763	YGW2_SCHPO^YGW2_SCHPO^Q:30-485,H:15-165^42.48%ID^E:6e-30^RecName: Full=UPF0220 protein C8D2.02c;^Eukaryota; Fungi; Dikarya; Ascomycota; Taphrinomycotina; Schizosaccharomycetes; Schizosaccharomycetales; Schizosaccharomycetaceae; Schizosaccharomyces	NA	contig00293|m.347	3-503[+]	sp|O43073|YGW2_SCHPO^sp|O43073|YGW2_SCHPO^Q:10-161,H:15-165^42.48%ID^E:6e-30^.^.	PF05255.10^UPF0220^Uncharacterised protein family (UPF0220)^7-160^E:5.4e-50	NA	ExpAA=71.15^PredHel=3^Topology=i20-42o96-118i130-152o	NA	NA	NA	NA	NA	NA
contig294	YES	gs7764	UCHL3_PIG^UCHL3_PIG^Q:80-811,H:1-229^36.44%ID^E:3e-40^RecName: Full=Ubiquitin carboxyl-terminal hydrolase isozyme L3;^Eukaryota; Metazoa; Chordata; Craniata; Vertebrata; Euteleostomi; Mammalia; Eutheria; Laurasiatheria; Cetartiodactyla; Suina; Suidae; Sus	NA	contig00294|m.348	80-826[+]	sp|Q06AB3|UCHL3_PIG^sp|Q06AB3|UCHL3_PIG^Q:1-244,H:1-229^36.44%ID^E:7e-41^.^.	PF01088.20^Peptidase_C12^Ubiquitin carboxyl-terminal hydrolase, family 1^6-227^E:2.9e-50	NA	NA	NA	NA	NA	GO:0004843^molecular_function^thiol-dependent ubiquitin-specific protease activity`GO:0006511^biological_process^ubiquitin-dependent protein catabolic process`GO:0005622^cellular_component^intracellular	27	NA
contig295	NO	gs2654	CSCLA_ARATH^CSCLA_ARATH^Q:57-2114,H:1-689^54.76%ID^E:0^RecName: Full=CSC1-like protein RXW8;^Eukaryota; Viridiplantae; Streptophyta; Embryophyta; Tracheophyta; Spermatophyta; Magnoliophyta; eudicotyledons; Gunneridae; Pentapetalae; rosids; malvids; Brassicales; Brassicaceae; Camelineae; Arabidopsis	NA	contig00295|m.349	57-2201[+]	sp|F4IBD7|CSCLA_ARATH^sp|F4IBD7|CSCLA_ARATH^Q:1-686,H:1-689^54.76%ID^E:0^.^.	PF13967.5^RSN1_TM^Late exocytosis, associated with Golgi transport^6-165^E:7.8e-31`PF14703.5^PHM7_cyt^Cytosolic domain of 10TM putative phosphate transporter^186-336^E:2.7e-21`PF02714.14^RSN1_7TM^Calcium-dependent channel, 7TM region, putative phosphate^347-618^E:1.1e-69	NA	ExpAA=207.36^PredHel=9^Topology=o5-27i90-112o142-164i351-373o406-428i441-460o546-577i598-620o625-644i	NA	NA	NA	GO:0016020^cellular_component^membrane	3	K21989
contig296	YES	gs7765	AAPT1_ARATH^AAPT1_ARATH^Q:127-1293,H:3-388^37.94%ID^E:5e-62^RecName: Full=Choline/ethanolaminephosphotransferase 1;^Eukaryota; Viridiplantae; Streptophyta; Embryophyta; Tracheophyta; Spermatophyta; Magnoliophyta; eudicotyledons; Gunneridae; Pentapetalae; rosids; malvids; Brassicales; Brassicaceae; Camelineae; Arabidopsis	NA	contig00296|m.350	103-1332[+]	sp|O82567|AAPT1_ARATH^sp|O82567|AAPT1_ARATH^Q:9-397,H:3-388^37.94%ID^E:4e-68^.^.	PF01066.20^CDP-OH_P_transf^CDP-alcohol phosphatidyltransferase^51-126^E:1.1e-15	NA	ExpAA=182.77^PredHel=8^Topology=i54-76o146-165i172-194o228-250i267-289o294-316i323-345o360-382i	NA	NA	NA	GO:0016780^molecular_function^phosphotransferase activity, for other substituted phosphate groups`GO:0008654^biological_process^phospholipid biosynthetic process`GO:0016020^cellular_component^membrane	19	NA
contig297	YES	gs7766	WDR61_DANRE^WDR61_DANRE^Q:55-918,H:14-301^34.8%ID^E:8e-50^RecName: Full=WD repeat-containing protein 61;^Eukaryota; Metazoa; Chordata; Craniata; Vertebrata; Euteleostomi; Actinopterygii; Neopterygii; Teleostei; Ostariophysi; Cypriniformes; Cyprinidae; Danio`WDR61_DANRE^WDR61_DANRE^Q:322-924,H:22-219^23.79%ID^E:3e-08^RecName: Full=WD repeat-containing protein 61;^Eukaryota; Metazoa; Chordata; Cran…	NA	contig00297|m.351	1-933[+]	sp|Q6P5M2|WDR61_DANRE^sp|Q6P5M2|WDR61_DANRE^Q:19-306,H:14-301^34.8%ID^E:8e-50^.^.`sp|Q6P5M2|WDR61_DANRE^sp|Q6P5M2|WDR61_DANRE^Q:108-308,H:22-219^23.79%ID^E:3e-08^.^.	PF00400.31^WD40^WD domain, G-beta repeat^16-49^E:1.8e-07`PF00400.31^WD40^WD domain, G-beta repeat^56-91^E:0.053`PF12894.6^ANAPC4_WD40^Anaphase-promoting complex subunit 4 WD40 domain^121-190^E:7.5e-05`PF12894.6^ANAPC4_WD40^Anaphase-promoting complex subunit 4 WD40 domain^156-239^E:5.4e-11`PF00400.31^WD40^WD domain, G-beta repeat^181-219^E:1.5e-08`PF00400.31^WD40^WD domain, G-beta repeat^224-260^E…	NA	NA	NA	NA	NA	GO:0005515^molecular_function^protein binding	NA	NA
contig298	NO	gs1095	CBBY_ARATH^CBBY_ARATH^Q:186-977,H:57-319^82.95%ID^E:9e-153^RecName: Full=CBBY-like protein {ECO:0000303|PubMed:27246049};^Eukaryota; Viridiplantae; Streptophyta; Embryophyta; Tracheophyta; Spermatophyta; Magnoliophyta; eudicotyledons; Gunneridae; Pentapetalae; rosids; malvids; Brassicales; Brassicaceae; Camelineae; Arabidopsis	NA	contig00298|m.352	3-980[+]	sp|Q94K71|GPPL2_ARATH^sp|Q94K71|GPPL2_ARATH^Q:62-325,H:57-319^82.95%ID^E:8e-155^.^.	PF00702.25^Hydrolase^haloacid dehalogenase-like hydrolase^83-276^E:3.7e-16`PF13419.5^HAD_2^Haloacid dehalogenase-like hydrolase^85-281^E:6.8e-19`PF13242.5^Hydrolase_like^HAD-hyrolase-like^238-298^E:2.9e-09	NA	NA	NA	NA	NA	NA	3	NA
contig299	YES	gs7767	VPS55_SCHPO^VPS55_SCHPO^Q:15-392,H:4-128^45.24%ID^E:4e-28^RecName: Full=Vacuolar protein sorting-associated protein 55;^Eukaryota; Fungi; Dikarya; Ascomycota; Taphrinomycotina; Schizosaccharomycetes; Schizosaccharomycetales; Schizosaccharomycetaceae; Schizosaccharomyces	NA	contig00299|m.353	3-398[+]	sp|Q9UUH1|VPS55_SCHPO^sp|Q9UUH1|VPS55_SCHPO^Q:5-130,H:4-128^45.24%ID^E:2e-28^.^.	PF04133.13^Vps55^Vacuolar protein sorting 55^8-127^E:7.8e-43	NA	ExpAA=79.63^PredHel=3^Topology=i7-29o72-94i101-123o	NA	NA	NA	NA	10	NA
contig300	YES	gs7768	PEPC_MONDO^PEPC_MONDO^Q:20-973,H:88-387^30.06%ID^E:7e-38^RecName: Full=Gastricsin;^Eukaryota; Metazoa; Chordata; Craniata; Vertebrata; Euteleostomi; Mammalia; Metatheria; Didelphimorphia; Didelphidae; Monodelphis	NA	contig00300|m.355	374-1000[+]	sp|O60020|ASPR1_PHARH^sp|O60020|ASPR1_PHARH^Q:1-200,H:202-401^32.38%ID^E:1e-25^.^.	PF00026.22^Asp^Eukaryotic aspartyl protease^1-200^E:2.1e-30	NA	NA	NA	NA	NA	NA	13	NA
contig301	YES	gs7769	RHO2_SCHPO^RHO2_SCHPO^Q:3-560,H:10-199^68.95%ID^E:6e-97^RecName: Full=GTP-binding protein rho2;^Eukaryota; Fungi; Dikarya; Ascomycota; Taphrinomycotina; Schizosaccharomycetes; Schizosaccharomycetales; Schizosaccharomycetaceae; Schizosaccharomyces	NA	contig00301|m.356	3-566[+]	sp|Q10133|RHO2_SCHPO^sp|Q10133|RHO2_SCHPO^Q:1-186,H:10-199^68.95%ID^E:4e-97^.^.	PF00071.21^Ras^Ras family^1-172^E:2.2e-51`PF08477.12^Roc^Ras of Complex, Roc, domain of DAPkinase^1-114^E:2.6e-22`PF00025.20^Arf^ADP-ribosylation factor family^1-166^E:9.3e-06	NA	NA	NA	NA	NA	GO:0003924^molecular_function^GTPase activity`GO:0005525^molecular_function^GTP binding`GO:0007264^biological_process^small GTPase mediated signal transduction	44	NA
contig302	YES	gs7770	RACK1_RAT^RACK1_RAT^Q:34-972,H:1-313^77.32%ID^E:0^RecName: Full=Receptor of activated protein C kinase 1;^Eukaryota; Metazoa; Chordata; Craniata; Vertebrata; Euteleostomi; Mammalia; Eutheria; Euarchontoglires; Glires; Rodentia; Myomorpha; Muroidea; Muridae; Murinae; Rattus	NA	contig00302|m.358	1-981[+]	sp|P63245|GBLP_RAT^sp|P63245|GBLP_RAT^Q:12-324,H:1-313^77.32%ID^E:0^.^.	PF00400.31^WD40^WD domain, G-beta repeat^19-54^E:0.00013`PF00400.31^WD40^WD domain, G-beta repeat^66-102^E:1e-07`PF00400.31^WD40^WD domain, G-beta repeat^108-144^E:1.5e-09`PF00400.31^WD40^WD domain, G-beta repeat^156-188^E:4.6e-05`PF00400.31^WD40^WD domain, G-beta repeat^199-231^E:1.9e-05`PF00400.31^WD40^WD domain, G-beta repeat^237-271^E:0.19`PF00400.31^WD40^WD domain, G-beta repeat^298-321^E:0.…	NA	NA	NA	NA	NA	GO:0005515^molecular_function^protein binding	NA	NA
contig303	YES	gs7771	MPPB_LENED^MPPB_LENED^Q:45-1397,H:13-463^66.59%ID^E:0^RecName: Full=Mitochondrial-processing peptidase subunit beta;^Eukaryota; Fungi; Dikarya; Basidiomycota; Agaricomycotina; Agaricomycetes; Agaricomycetidae; Agaricales; Omphalotaceae; Lentinula	NA	contig00303|m.359	3-1409[+]	sp|Q9Y8B5|MPPB_LENED^sp|Q9Y8B5|MPPB_LENED^Q:15-465,H:13-463^66.59%ID^E:0^.^.	PF00675.19^Peptidase_M16^Insulinase (Peptidase family M16)^43-190^E:5.6e-52`PF05193.20^Peptidase_M16_C^Peptidase M16 inactive domain^195-383^E:3.5e-40	NA	NA	NA	NA	NA	NA	18	NA
contig304	YES	gs7772	CSN3_BOVIN^CSN3_BOVIN^Q:229-1257,H:72-407^40.29%ID^E:9e-71^RecName: Full=COP9 signalosome complex subunit 3;^Eukaryota; Metazoa; Chordata; Craniata; Vertebrata; Euteleostomi; Mammalia; Eutheria; Laurasiatheria; Cetartiodactyla; Ruminantia; Pecora; Bovidae; Bovinae; Bos	NA	contig00304|m.360	1-1380[+]	sp|A6H7B5|CSN3_BOVIN^sp|A6H7B5|CSN3_BOVIN^Q:77-419,H:72-407^40.29%ID^E:2e-77^.^.	PF01399.26^PCI^PCI domain^266-373^E:2.7e-14	NA	NA	NA	NA	NA	GO:0005515^molecular_function^protein binding	50	NA
contig305	YES	gs7773	PSS_SCHPO^PSS_SCHPO^Q:87-776,H:35-239^48.28%ID^E:1e-68^RecName: Full=CDP-diacylglycerol--serine O-phosphatidyltransferase;^Eukaryota; Fungi; Dikarya; Ascomycota; Taphrinomycotina; Schizosaccharomycetes; Schizosaccharomycetales; Schizosaccharomycetaceae; Schizosaccharomyces	NA	contig00305|m.361	3-782[+]	sp|O94584|PSS_SCHPO^sp|O94584|PSS_SCHPO^Q:4-258,H:17-239^45.53%ID^E:3e-70^.^.	PF01066.20^CDP-OH_P_transf^CDP-alcohol phosphatidyltransferase^39-109^E:1.3e-11	NA	ExpAA=100.98^PredHel=4^Topology=i69-86o124-146i167-189o232-254i	NA	NA	NA	GO:0016780^molecular_function^phosphotransferase activity, for other substituted phosphate groups`GO:0008654^biological_process^phospholipid biosynthetic process`GO:0016020^cellular_component^membrane	NA	NA
contig306	YES	gs7774	HNT1_YEAST^HNT1_YEAST^Q:15-410,H:23-154^56.06%ID^E:9e-50^RecName: Full=Hit family protein 1;^Eukaryota; Fungi; Dikarya; Ascomycota; Saccharomycotina; Saccharomycetes; Saccharomycetales; Saccharomycetaceae; Saccharomyces	NA	contig00306|m.362	3-413[+]	sp|Q04344|HNT1_YEAST^sp|Q04344|HNT1_YEAST^Q:5-136,H:23-154^56.06%ID^E:3e-50^.^.	PF04677.14^CwfJ_C_1^Protein similar to CwfJ C-terminus 1^2-106^E:1.5e-05`PF11969.7^DcpS_C^Scavenger mRNA decapping enzyme C-term binding^6-112^E:2.9e-12`PF01230.22^HIT^HIT domain^14-104^E:8.5e-26	NA	NA	NA	NA	NA	NA	1	NA
contig307	YES	gs7775	NDKA1_BOVIN^NDKA1_BOVIN^Q:10-453,H:5-152^62.42%ID^E:8e-65^RecName: Full=Nucleoside diphosphate kinase A 1;^Eukaryota; Metazoa; Chordata; Craniata; Vertebrata; Euteleostomi; Mammalia; Eutheria; Laurasiatheria; Cetartiodactyla; Ruminantia; Pecora; Bovidae; Bovinae; Bos	NA	contig00307|m.363	7-459[+]	sp|Q2EN76|NDKB_PIG^sp|Q2EN76|NDKB_PIG^Q:2-131,H:5-134^69.23%ID^E:1e-64^.^.	PF00334.18^NDK^Nucleoside diphosphate kinase^2-133^E:4e-53	NA	NA	NA	NA	NA	NA	63	NA
contig308	YES	gs7776	NUDC_EMENI^NUDC_EMENI^Q:34-477,H:12-166^47.1%ID^E:4e-37^RecName: Full=Nuclear movement protein nudC;^Eukaryota; Fungi; Dikarya; Ascomycota; Pezizomycotina; Eurotiomycetes; Eurotiomycetidae; Eurotiales; Aspergillaceae; Aspergillus	NA	contig00308|m.364	1-477[+]	sp|P17624|NUDC_EMENI^sp|P17624|NUDC_EMENI^Q:12-159,H:12-166^48.39%ID^E:8e-45^.^.	PF04969.15^CS^CS domain^33-107^E:3.5e-18	NA	NA	NA	NA	NA	NA	NA	NA
contig309	YES	gs7777	DCTN6_BOVIN^DCTN6_BOVIN^Q:61-555,H:6-178^44.07%ID^E:7e-44^RecName: Full=Dynactin subunit 6;^Eukaryota; Metazoa; Chordata; Craniata; Vertebrata; Euteleostomi; Mammalia; Eutheria; Laurasiatheria; Cetartiodactyla; Ruminantia; Pecora; Bovidae; Bovinae; Bos	NA	contig00309|m.365	55-648[+]	sp|Q148G7|DCTN6_BOVIN^sp|Q148G7|DCTN6_BOVIN^Q:3-167,H:6-178^44.07%ID^E:3e-44^.^.	PF14602.5^Hexapep_2^Hexapeptide repeat of succinyl-transferase^66-94^E:0.27`PF00132.23^Hexapep^Bacterial transferase hexapeptide (six repeats)^83-112^E:7e-06`PF14602.5^Hexapep_2^Hexapeptide repeat of succinyl-transferase^102-112^E:0.07	NA	NA	NA	NA	NA	NA	NA	NA
contig310	NO	gs1374	LOR17_ARATH^LOR17_ARATH^Q:119-760,H:1-221^43.69%ID^E:6e-50^RecName: Full=Protein LURP-one-related 17;^Eukaryota; Viridiplantae; Streptophyta; Embryophyta; Tracheophyta; Spermatophyta; Magnoliophyta; eudicotyledons; Gunneridae; Pentapetalae; rosids; malvids; Brassicales; Brassicaceae; Camelineae; Arabidopsis	NA	contig00310|m.366	2-763[+]	sp|A0MFL4|LOR17_ARATH^sp|A0MFL4|LOR17_ARATH^Q:40-253,H:1-221^43.69%ID^E:4e-50^.^.	PF04525.11^LOR^LURP-one-related^68-246^E:1e-45	NA	NA	NA	NA	NA	NA	NA	NA
contig311	YES	gs7778	KPYK_AGABI^KPYK_AGABI^Q:2-1297,H:89-520^81.94%ID^E:0^RecName: Full=Pyruvate kinase;^Eukaryota; Fungi; Dikarya; Basidiomycota; Agaricomycotina; Agaricomycetes; Agaricomycetidae; Agaricales; Agaricaceae; Agaricus	NA	contig00311|m.367	2-1297[+]	sp|O94122|KPYK_AGABI^sp|O94122|KPYK_AGABI^Q:1-432,H:89-520^81.94%ID^E:0^.^.	PF00224.20^PK^Pyruvate kinase, barrel domain^5-286^E:2.5e-135`PF02887.15^PK_C^Pyruvate kinase, alpha/beta domain^306-427^E:2.8e-36	NA	NA	NA	NA	NA	GO:0000287^molecular_function^magnesium ion binding`GO:0004743^molecular_function^pyruvate kinase activity`GO:0030955^molecular_function^potassium ion binding`GO:0006096^biological_process^glycolytic process	39	NA
contig312	YES	gs7779	UB2D2_XENLA^UB2D2_XENLA^Q:1-426,H:7-146^55.63%ID^E:3e-53^RecName: Full=Ubiquitin-conjugating enzyme E2 D2;^Eukaryota; Metazoa; Chordata; Craniata; Vertebrata; Euteleostomi; Amphibia; Batrachia; Anura; Pipoidea; Pipidae; Xenopodinae; Xenopus; Xenopus	NA	contig00312|m.370	1-435[+]	sp|P62840|UB2D2_XENLA^sp|P62840|UB2D2_XENLA^Q:1-142,H:7-146^55.63%ID^E:2e-53^.^.	PF00179.25^UQ_con^Ubiquitin-conjugating enzyme^1-137^E:4.4e-48	NA	NA	NA	NA	NA	NA	22	NA
contig313	YES	gs7780	YPT5_SCHPO^YPT5_SCHPO^Q:66-650,H:16-211^71%ID^E:5e-90^RecName: Full=GTP-binding protein ypt5;^Eukaryota; Fungi; Dikarya; Ascomycota; Taphrinomycotina; Schizosaccharomycetes; Schizosaccharomycetales; Schizosaccharomycetaceae; Schizosaccharomyces	NA	contig00313|m.371	3-653[+]	sp|P51147|RAB5C_CANLF^sp|P51147|RAB5C_CANLF^Q:9-216,H:9-213^66.99%ID^E:7e-93^.^.	PF00025.20^Arf^ADP-ribosylation factor family^19-176^E:7e-13`PF00071.21^Ras^Ras family^22-182^E:1.4e-60`PF08477.12^Roc^Ras of Complex, Roc, domain of DAPkinase^22-137^E:1.6e-35`PF04670.11^Gtr1_RagA^Gtr1/RagA G protein conserved region^22-149^E:2.6e-05`PF01926.22^MMR_HSR1^50S ribosome-binding GTPase^23-129^E:1.9e-06	NA	NA	NA	NA	NA	GO:0005525^molecular_function^GTP binding`GO:0003924^molecular_function^GTPase activity`GO:0007264^biological_process^small GTPase mediated signal transduction	44	NA
contig314	YES	gs7781	NDUS7_BOVIN^NDUS7_BOVIN^Q:110-688,H:26-216^69.43%ID^E:2e-84^RecName: Full=NADH dehydrogenase [ubiquinone] iron-sulfur protein 7, mitochondrial;^Eukaryota; Metazoa; Chordata; Craniata; Vertebrata; Euteleostomi; Mammalia; Eutheria; Laurasiatheria; Cetartiodactyla; Ruminantia; Pecora; Bovidae; Bovinae; Bos	NA	contig00314|m.372	2-691[+]	sp|P42026|NDUS7_BOVIN^sp|P42026|NDUS7_BOVIN^Q:37-229,H:26-216^69.43%ID^E:1e-98^.^.	PF01058.21^Oxidored_q6^NADH ubiquinone oxidoreductase, 20 Kd subunit^105-212^E:1.5e-22	NA	NA	NA	NA	NA	GO:0051536^molecular_function^iron-sulfur cluster binding`GO:0055114^biological_process^oxidation-reduction process	84	NA
contig315	YES	gs7782	CYPH_SCHPO^CYPH_SCHPO^Q:9-506,H:2-160^68.07%ID^E:2e-63^RecName: Full=Peptidyl-prolyl cis-trans isomerase;^Eukaryota; Fungi; Dikarya; Ascomycota; Taphrinomycotina; Schizosaccharomycetes; Schizosaccharomycetales; Schizosaccharomycetaceae; Schizosaccharomyces	NA	contig00315|m.373	3-521[+]	sp|P18253|CYPH_SCHPO^sp|P18253|CYPH_SCHPO^Q:3-168,H:2-160^68.07%ID^E:2e-75^.^.	PF00160.20^Pro_isomerase^Cyclophilin type peptidyl-prolyl cis-trans isomerase/CLD^7-168^E:3.7e-48	NA	NA	NA	NA	NA	GO:0003755^molecular_function^peptidyl-prolyl cis-trans isomerase activity`GO:0000413^biological_process^protein peptidyl-prolyl isomerization`GO:0006457^biological_process^protein folding	13	NA
contig316	YES	gs7783	ADRM1_DROME^ADRM1_DROME^Q:45-1013,H:18-343^36.23%ID^E:1e-48^RecName: Full=Proteasomal ubiquitin receptor ADRM1 homolog;^Eukaryota; Metazoa; Ecdysozoa; Arthropoda; Hexapoda; Insecta; Pterygota; Neoptera; Holometabola; Diptera; Brachycera; Muscomorpha; Ephydroidea; Drosophilidae; Drosophila; Sophophora	NA	contig00316|m.374	3-1088[+]	sp|Q7K2G1|ADRM1_DROME^sp|Q7K2G1|ADRM1_DROME^Q:15-337,H:18-343^36.52%ID^E:1e-54^.^.	PF04683.12^Proteasom_Rpn13^Proteasome complex subunit Rpn13 ubiquitin receptor^20-104^E:4.6e-31`PF16550.4^RPN13_C^UCH-binding domain^227-335^E:1.1e-31	NA	NA	NA	NA	NA	GO:0005634^cellular_component^nucleus`GO:0005737^cellular_component^cytoplasm	10	NA
contig317	YES	gs7784	PX11B_CANBO^PX11B_CANBO^Q:10-705,H:5-251^30.08%ID^E:6e-24^RecName: Full=Peroxisomal membrane protein PMP30B;^Eukaryota; Fungi; Dikarya; Ascomycota; Saccharomycotina; Saccharomycetes; Saccharomycetales; Pichiaceae; Ogataea; Ogataea/Candida clade	NA	contig00317|m.375	1-723[+]	sp|Q00317|PX11B_CANBO^sp|Q00317|PX11B_CANBO^Q:4-235,H:5-251^30.08%ID^E:3e-24^.^.	PF05648.13^PEX11^Peroxisomal biogenesis factor 11 (PEX11)^12-235^E:2.5e-64	NA	ExpAA=42.07^PredHel=2^Topology=i101-118o133-150i	NA	NA	NA	GO:0016559^biological_process^peroxisome fission`GO:0005779^cellular_component^integral component of peroxisomal membrane	NA	NA
contig318	YES	gs7785	RAB7_NEUCR^RAB7_NEUCR^Q:27-641,H:1-205^80.98%ID^E:2e-119^RecName: Full=Probable Ras-related protein Rab7;^Eukaryota; Fungi; Dikarya; Ascomycota; Pezizomycotina; Sordariomycetes; Sordariomycetidae; Sordariales; Sordariaceae; Neurospora	NA	contig00318|m.376	3-644[+]	sp|Q9C2L8|RAB7_NEUCR^sp|Q9C2L8|RAB7_NEUCR^Q:9-213,H:1-205^80.98%ID^E:1e-120^.^.	PF00025.20^Arf^ADP-ribosylation factor family^14-179^E:1.1e-12`PF00071.21^Ras^Ras family^18-184^E:3.4e-56`PF08477.12^Roc^Ras of Complex, Roc, domain of DAPkinase^18-136^E:1.7e-31`PF01926.22^MMR_HSR1^50S ribosome-binding GTPase^18-111^E:1.4e-06`PF04670.11^Gtr1_RagA^Gtr1/RagA G protein conserved region^18-142^E:5.9e-05	NA	NA	NA	NA	NA	GO:0005525^molecular_function^GTP binding`GO:0003924^molecular_function^GTPase activity`GO:0007264^biological_process^small GTPase mediated signal transduction	44	NA
contig319	NO	gs600	D6KL1_ARATH^D6KL1_ARATH^Q:242-1327,H:118-475^54.22%ID^E:2e-129^RecName: Full=Serine/threonine-protein kinase D6PKL1;^Eukaryota; Viridiplantae; Streptophyta; Embryophyta; Tracheophyta; Spermatophyta; Magnoliophyta; eudicotyledons; Gunneridae; Pentapetalae; rosids; malvids; Brassicales; Brassicaceae; Camelineae; Arabidopsis	NA	contig00319|m.377	2-1393[+]	sp|Q9SUA3|D6KL1_ARATH^sp|Q9SUA3|D6KL1_ARATH^Q:81-442,H:118-475^54.22%ID^E:8e-130^.^.	PF07714.16^Pkinase_Tyr^Protein tyrosine kinase^86-241^E:8.1e-18`PF00069.24^Pkinase^Protein kinase domain^88-243^E:5.4e-33`PF00069.24^Pkinase^Protein kinase domain^320-423^E:4.1e-20`PF07714.16^Pkinase_Tyr^Protein tyrosine kinase^327-408^E:6.2e-08	NA	NA	NA	NA	NA	GO:0004672^molecular_function^protein kinase activity`GO:0006468^biological_process^protein phosphorylation`GO:0005524^molecular_function^ATP binding	32	NA
contig320	YES	gs7786	RB11B_DIPOM^RB11B_DIPOM^Q:101-736,H:3-215^79.07%ID^E:1e-116^RecName: Full=Ras-related protein Rab-11B;^Eukaryota; Metazoa; Chordata; Craniata; Vertebrata; Chondrichthyes; Elasmobranchii; Batoidea; Torpediniformes; Narcinidae; Diplobatis	NA	contig00320|m.378	98-739[+]	sp|P22129|RB11B_DIPOM^sp|P22129|RB11B_DIPOM^Q:2-213,H:3-215^79.07%ID^E:2e-117^.^.	PF00025.20^Arf^ADP-ribosylation factor family^11-148^E:5e-13`PF00071.21^Ras^Ras family^12-172^E:2.2e-63`PF08477.12^Roc^Ras of Complex, Roc, domain of DAPkinase^12-126^E:3e-35`PF01926.22^MMR_HSR1^50S ribosome-binding GTPase^12-118^E:2.4e-07	NA	NA	NA	NA	NA	GO:0005525^molecular_function^GTP binding`GO:0003924^molecular_function^GTPase activity`GO:0007264^biological_process^small GTPase mediated signal transduction	44	NA
contig321	YES	gs7787	IF2G_SCHPO^IF2G_SCHPO^Q:57-1376,H:4-441^82.27%ID^E:0^RecName: Full=Eukaryotic translation initiation factor 2 subunit gamma;^Eukaryota; Fungi; Dikarya; Ascomycota; Taphrinomycotina; Schizosaccharomycetes; Schizosaccharomycetales; Schizosaccharomycetaceae; Schizosaccharomyces	NA	contig00321|m.379	18-1406[+]	sp|Q09130|IF2G_SCHPO^sp|Q09130|IF2G_SCHPO^Q:14-453,H:4-441^82.27%ID^E:0^.^.	PF00009.26^GTP_EFTU^Elongation factor Tu GTP binding domain^33-236^E:4.7e-22`PF03144.24^GTP_EFTU_D2^Elongation factor Tu domain 2^268-350^E:2.8e-13`PF09173.10^eIF2_C^Initiation factor eIF2 gamma, C terminal^362-450^E:1.1e-36	NA	NA	NA	NA	NA	GO:0003924^molecular_function^GTPase activity`GO:0005525^molecular_function^GTP binding	15	NA
contig322	YES	gs7788	RL8_DROME^RL8_DROME^Q:31-771,H:1-248^72.58%ID^E:4e-131^RecName: Full=60S ribosomal protein L8;^Eukaryota; Metazoa; Ecdysozoa; Arthropoda; Hexapoda; Insecta; Pterygota; Neoptera; Holometabola; Diptera; Brachycera; Muscomorpha; Ephydroidea; Drosophilidae; Drosophila; Sophophora	NA	contig00322|m.380	1-795[+]	sp|Q9V3G1|RL8_DROME^sp|Q9V3G1|RL8_DROME^Q:11-257,H:1-248^72.58%ID^E:1e-131^.^.	PF00181.22^Ribosomal_L2^Ribosomal Proteins L2, RNA binding domain^20-99^E:3.1e-15`PF03947.17^Ribosomal_L2_C^Ribosomal Proteins L2, C-terminal domain^107-232^E:1.4e-47	NA	NA	NA	NA	NA	GO:0003735^molecular_function^structural constituent of ribosome`GO:0006412^biological_process^translation`GO:0005622^cellular_component^intracellular`GO:0005840^cellular_component^ribosome	29	NA
contig323	YES	gs7789	ST32A_MOUSE^ST32A_MOUSE^Q:1-909,H:26-328^42.07%ID^E:1e-71^RecName: Full=Serine/threonine-protein kinase 32A;^Eukaryota; Metazoa; Chordata; Craniata; Vertebrata; Euteleostomi; Mammalia; Eutheria; Euarchontoglires; Glires; Rodentia; Myomorpha; Muroidea; Muridae; Murinae; Mus; Mus	NA	contig00323|m.381	1-1059[+]	sp|Q8BGW6|ST32A_MOUSE^sp|Q8BGW6|ST32A_MOUSE^Q:1-303,H:26-328^42.07%ID^E:3e-88^.^.	PF00069.24^Pkinase^Protein kinase domain^2-256^E:4.6e-68`PF07714.16^Pkinase_Tyr^Protein tyrosine kinase^3-242^E:5.3e-35`PF14531.5^Kinase-like^Kinase-like^110-222^E:1.5e-10	NA	NA	NA	NA	NA	GO:0004672^molecular_function^protein kinase activity`GO:0005524^molecular_function^ATP binding`GO:0006468^biological_process^protein phosphorylation	32	NA
contig324	YES	gs7790	NIPS2_DANRE^NIPS2_DANRE^Q:174-809,H:61-276^37.9%ID^E:9e-40^RecName: Full=Protein NipSnap homolog 2;^Eukaryota; Metazoa; Chordata; Craniata; Vertebrata; Euteleostomi; Actinopterygii; Neopterygii; Teleostei; Ostariophysi; Cypriniformes; Cyprinidae; Danio	NA	contig00324|m.382	3-842[+]	sp|Q9PU58|NIPS2_DANRE^sp|Q9PU58|NIPS2_DANRE^Q:58-279,H:61-286^38.86%ID^E:2e-44^.^.	PF07978.12^NIPSNAP^NIPSNAP^180-277^E:9e-28	NA	NA	NA	NA	NA	NA	NA	NA
contig325	NO	gs2216	U91C1_ARATH^U91C1_ARATH^Q:148-1536,H:2-454^55.08%ID^E:7e-177^RecName: Full=UDP-glycosyltransferase 91C1;^Eukaryota; Viridiplantae; Streptophyta; Embryophyta; Tracheophyta; Spermatophyta; Magnoliophyta; eudicotyledons; Gunneridae; Pentapetalae; rosids; malvids; Brassicales; Brassicaceae; Camelineae; Arabidopsis	NA	contig00325|m.383	148-1569[+]	sp|Q9LTA3|U91C1_ARATH^sp|Q9LTA3|U91C1_ARATH^Q:1-463,H:2-454^55.08%ID^E:0^.^.	PF00201.17^UDPGT^UDP-glucoronosyl and UDP-glucosyl transferase^248-405^E:6.4e-17	NA	NA	NA	NA	NA	GO:0016758^molecular_function^transferase activity, transferring hexosyl groups`GO:0008152^biological_process^metabolic process	5	NA
contig326	NO	gs479	ATG10_ARATH^ATG10_ARATH^Q:92-712,H:6-225^44.59%ID^E:4e-50^RecName: Full=Ubiquitin-like-conjugating enzyme ATG10;^Eukaryota; Viridiplantae; Streptophyta; Embryophyta; Tracheophyta; Spermatophyta; Magnoliophyta; eudicotyledons; Gunneridae; Pentapetalae; rosids; malvids; Brassicales; Brassicaceae; Camelineae; Arabidopsis	NA	contig00326|m.384	86-730[+]	sp|Q8VZ52|ATG10_ARATH^sp|Q8VZ52|ATG10_ARATH^Q:6-209,H:9-225^44.84%ID^E:8e-57^.^.	PF03987.14^Autophagy_act_C^Autophagocytosis associated protein, active-site domain^95-160^E:2.7e-19	NA	NA	NA	NA	NA	NA	10	K17888
contig327	YES	gs6213	DGT2B_UMBRA^DGT2B_UMBRA^Q:39-875,H:59-341^55.83%ID^E:9e-114^RecName: Full=Diacylglycerol O-acyltransferase 2B;^Eukaryota; Fungi; Mucoromycota; Mucoromycotina; Umbelopsidales; Umbelopsidaceae; Umbelopsis	NA	contig00327|m.385	3-878[+]	sp|Q96UY1|DGT2B_UMBRA^sp|Q96UY1|DGT2B_UMBRA^Q:8-291,H:54-341^55.56%ID^E:7e-116^.^.	PF03982.12^DAGAT^Diacylglycerol acyltransferase^9-288^E:3.6e-100	NA	ExpAA=25.01^PredHel=1^Topology=i2-24o	NA	NA	NA	GO:0016747^molecular_function^transferase activity, transferring acyl groups other than amino-acyl groups	4	NA
contig328	NO	gs4053	NIPA2_ARATH^NIPA2_ARATH^Q:616-1452,H:42-314^73.12%ID^E:5e-139^RecName: Full=Probable magnesium transporter NIPA2;^Eukaryota; Viridiplantae; Streptophyta; Embryophyta; Tracheophyta; Spermatophyta; Magnoliophyta; eudicotyledons; Gunneridae; Pentapetalae; rosids; malvids; Brassicales; Brassicaceae; Camelineae; Arabidopsis	NA	contig00328|m.386	496-1467[+]	sp|B3LFA3|NIPA2_ARATH^sp|B3LFA3|NIPA2_ARATH^Q:6-319,H:7-314^74.2%ID^E:9e-155^.^.	PF05653.13^Mg_trans_NIPA^Magnesium transporter NIPA^6-298^E:1.1e-132`PF00892.19^EamA^EamA-like transporter family^58-123^E:2.8e-06	NA	ExpAA=186.21^PredHel=9^Topology=o10-27i54-73o78-100i107-126o146-168i175-197o210-232i239-261o271-293i	NA	NA	NA	GO:0015095^molecular_function^magnesium ion transmembrane transporter activity`GO:0015693^biological_process^magnesium ion transport`GO:0016021^cellular_component^integral component of membrane`GO:0016020^cellular_component^membrane	NA	NA
contig329	YES	gs5469	PHO5_NEUCR^PHO5_NEUCR^Q:133-1620,H:28-539^51.34%ID^E:3e-162^RecName: Full=Repressible high-affinity phosphate permease {ECO:0000303|PubMed:7883177};^Eukaryota; Fungi; Dikarya; Ascomycota; Pezizomycotina; Sordariomycetes; Sordariomycetidae; Sordariales; Sordariaceae; Neurospora	NA	contig00329|m.388	112-1659[+]	sp|Q7RVX9|PHO5_NEUCR^sp|Q7RVX9|PHO5_NEUCR^Q:8-503,H:28-539^51.34%ID^E:2e-168^.^.	PF00083.23^Sugar_tr^Sugar (and other) transporter^31-501^E:8.2e-51`PF07690.15^MFS_1^Major Facilitator Superfamily^66-451^E:1.9e-23	NA	ExpAA=224.22^PredHel=10^Topology=i46-68o99-118i125-144o169-191i204-226o299-321i342-361o371-393i400-422o467-489i	NA	NA	NA	GO:0022857^molecular_function^transmembrane transporter activity`GO:0055085^biological_process^transmembrane transport`GO:0016021^cellular_component^integral component of membrane	26	NA
contig330	YES	gs7791	H2A_CHAGB^H2A_CHAGB^Q:152-508,H:16-134^97.48%ID^E:2e-60^RecName: Full=Histone H2A;^Eukaryota; Fungi; Dikarya; Ascomycota; Pezizomycotina; Sordariomycetes; Sordariomycetidae; Sordariales; Chaetomiaceae; Chaetomium	NA	contig00330|m.389	2-511[+]	sp|Q8X132|H2A_NEUCR^sp|Q8X132|H2A_NEUCR^Q:36-169,H:1-134^97.76%ID^E:1e-87^.^.	PF00125.23^Histone^Core histone H2A/H2B/H3/H4^48-126^E:7.9e-17`PF00808.22^CBFD_NFYB_HMF^Histone-like transcription factor (CBF/NF-Y) and archaeal histone^63-125^E:2.2e-05`PF16211.4^Histone_H2A_C^C-terminus of histone H2A^129-163^E:6.2e-21	NA	NA	NA	NA	NA	GO:0003677^molecular_function^DNA binding	40	NA
contig331	NO	gs6899	RFS1_ARATH^RFS1_ARATH^Q:218-2479,H:1-754^74.21%ID^E:0^RecName: Full=Probable galactinol--sucrose galactosyltransferase 1;^Eukaryota; Viridiplantae; Streptophyta; Embryophyta; Tracheophyta; Spermatophyta; Magnoliophyta; eudicotyledons; Gunneridae; Pentapetalae; rosids; malvids; Brassicales; Brassicaceae; Camelineae; Arabidopsis	NA	contig00331|m.392	218-2485[+]	sp|Q84VX0|RFS1_ARATH^sp|Q84VX0|RFS1_ARATH^Q:1-754,H:1-754^74.21%ID^E:0^.^.	PF05691.11^Raffinose_syn^Raffinose synthase or seed imbibition protein Sip1^8-738^E:0	NA	NA	NA	NA	NA	NA	1	K06617
contig332	YES	gs7792	DRE2_LACBS^DRE2_LACBS^Q:4-1005,H:6-316^57.61%ID^E:5e-118^RecName: Full=Fe-S cluster assembly protein DRE2 {ECO:0000255|HAMAP-Rule:MF_03115};^Eukaryota; Fungi; Dikarya; Basidiomycota; Agaricomycotina; Agaricomycetes; Agaricomycetidae; Agaricales; Tricholomataceae; Laccaria	NA	contig00332|m.395	1-1008[+]	sp|B0CRU6|DRE2_LACBS^sp|B0CRU6|DRE2_LACBS^Q:22-335,H:22-316^59.68%ID^E:7e-119^.^.	PF16803.4^DRE2_N^Fe-S cluster assembly protein DRE2 N-terminus^40-152^E:1e-06`PF05093.12^CIAPIN1^Cytokine-induced anti-apoptosis inhibitor 1, Fe-S biogenesis^234-328^E:1e-31	NA	NA	NA	NA	NA	GO:0051536^molecular_function^iron-sulfur cluster binding`GO:0016226^biological_process^iron-sulfur cluster assembly`GO:0005737^cellular_component^cytoplasm	NA	NA
contig333	NO	gs7793	ERF21_ARATH^ERF21_ARATH^Q:4-519,H:4-182^48.6%ID^E:1e-34^RecName: Full=Ethylene-responsive transcription factor ERF021;^Eukaryota; Viridiplantae; Streptophyta; Embryophyta; Tracheophyta; Spermatophyta; Magnoliophyta; eudicotyledons; Gunneridae; Pentapetalae; rosids; malvids; Brassicales; Brassicaceae; Camelineae; Arabidopsis	NA	contig00333|m.396	1-522[+]	sp|Q9C9I2|ERF21_ARATH^sp|Q9C9I2|ERF21_ARATH^Q:2-173,H:4-182^48.6%ID^E:2e-48^.^.	PF00847.19^AP2^AP2 domain^19-68^E:9.7e-12	NA	NA	NA	NA	NA	GO:0003700^molecular_function^transcription factor activity, sequence-specific DNA binding`GO:0006355^biological_process^regulation of transcription, DNA-templated	49	NA
contig334	NO	gs2996	LAT52_SOLLC^LAT52_SOLLC^Q:56-511,H:1-156^54.49%ID^E:3e-50^RecName: Full=Anther-specific protein LAT52;^Eukaryota; Viridiplantae; Streptophyta; Embryophyta; Tracheophyta; Spermatophyta; Magnoliophyta; eudicotyledons; Gunneridae; Pentapetalae; asterids; lamiids; Solanales; Solanaceae; Solanoideae; Solaneae; Solanum; Lycopersicon	NA	contig00334|m.398	56-529[+]	sp|P13447|LAT52_SOLLC^sp|P13447|LAT52_SOLLC^Q:1-152,H:1-156^54.49%ID^E:8e-51^.^.	PF01190.16^Pollen_Ole_e_I^Pollen proteins Ole e I like^25-106^E:8.1e-15	sigP:1^19^0.93^YES	NA	NA	NA	NA	NA	3	NA
contig335	YES	gs7794	RL11_ASHGO^RL11_ASHGO^Q:54-569,H:3-174^79.07%ID^E:2e-99^RecName: Full=60S ribosomal protein L11;^Eukaryota; Fungi; Dikarya; Ascomycota; Saccharomycotina; Saccharomycetes; Saccharomycetales; Saccharomycetaceae; Eremothecium	NA	contig00335|m.399	3-572[+]	sp|Q758S7|RL11_ASHGO^sp|Q758S7|RL11_ASHGO^Q:18-189,H:3-174^79.07%ID^E:1e-99^.^.	PF00281.18^Ribosomal_L5^Ribosomal protein L5^22-75^E:2.9e-21`PF00673.20^Ribosomal_L5_C^ribosomal L5P family C-terminus^79-166^E:1.4e-22	NA	NA	NA	NA	NA	NA	26	NA
contig336	YES	gs7795	PROF2_PHYPO^PROF2_PHYPO^Q:24-398,H:1-125^64%ID^E:1e-41^RecName: Full=Profilin-P;^Eukaryota; Amoebozoa; Mycetozoa; Myxogastria; Myxogastromycetidae; Physariida; Physaraceae; Physarum	NA	contig00336|m.401	3-401[+]	sp|P18322|PROF2_PHYPO^sp|P18322|PROF2_PHYPO^Q:8-132,H:1-125^64%ID^E:1e-50^.^.	PF00235.18^Profilin^Profilin^8-132^E:2.2e-43	NA	NA	NA	NA	NA	NA	20	NA
contig337	NO	gs3748	EFP_SYNP2^EFP_SYNP2^Q:15-419,H:50-184^60%ID^E:1e-50^RecName: Full=Elongation factor P {ECO:0000255|HAMAP-Rule:MF_00141};^Bacteria; Cyanobacteria; Synechococcales; Synechococcaceae; Synechococcus	NA	contig00337|m.402	3-425[+]	sp|B1XKV1|EFP_SYNP2^sp|B1XKV1|EFP_SYNP2^Q:5-139,H:50-184^60%ID^E:7e-52^.^.	PF01132.19^EFP^Elongation factor P (EF-P) OB domain^26-76^E:2.1e-22`PF09285.10^Elong-fact-P_C^Elongation factor P, C-terminal^84-139^E:4.2e-28	NA	NA	NA	NA	NA	GO:0003746^molecular_function^translation elongation factor activity`GO:0006414^biological_process^translational elongation`GO:0043043^biological_process^peptide biosynthetic process`GO:0005737^cellular_component^cytoplasm	24	NA
contig338	NO	gs3748	EFP_SYNP6^EFP_SYNP6^Q:203-751,H:2-184^61.2%ID^E:2e-75^RecName: Full=Elongation factor P {ECO:0000255|HAMAP-Rule:MF_00141};^Bacteria; Cyanobacteria; Synechococcales; Synechococcaceae; Synechococcus	NA	contig00338|m.403	2-757[+]	sp|Q5N1T5|EFP_SYNP6^sp|Q5N1T5|EFP_SYNP6^Q:68-250,H:2-184^61.2%ID^E:6e-77^.^.	PF08207.11^EFP_N^Elongation factor P (EF-P) KOW-like domain^70-125^E:8e-25`PF01132.19^EFP^Elongation factor P (EF-P) OB domain^137-187^E:6.5e-22`PF09285.10^Elong-fact-P_C^Elongation factor P, C-terminal^195-250^E:1.3e-27	NA	NA	NA	NA	NA	GO:0003746^molecular_function^translation elongation factor activity`GO:0006414^biological_process^translational elongation`GO:0043043^biological_process^peptide biosynthetic process`GO:0005737^cellular_component^cytoplasm	24	K02356
contig339	NO	gs1482	GLGB3_ARATH^GLGB3_ARATH^Q:340-2835,H:68-899^72.4%ID^E:0^RecName: Full=1,4-alpha-glucan-branching enzyme 3, chloroplastic/amyloplastic;^Eukaryota; Viridiplantae; Streptophyta; Embryophyta; Tracheophyta; Spermatophyta; Magnoliophyta; eudicotyledons; Gunneridae; Pentapetalae; rosids; malvids; Brassicales; Brassicaceae; Camelineae; Arabidopsis	NA	contig00339|m.404	94-2838[+]	sp|D2WL32|GLGB3_ARATH^sp|D2WL32|GLGB3_ARATH^Q:1-914,H:1-899^67.89%ID^E:0^.^.	PF02922.17^CBM_48^Carbohydrate-binding module 48 (Isoamylase N-terminal domain)^135-197^E:9.3e-06`PF00128.23^Alpha-amylase^Alpha amylase, catalytic domain^445-529^E:2.8e-09`PF02806.17^Alpha-amylase_C^Alpha amylase, C-terminal all-beta domain^816-908^E:9.5e-21	NA	NA	NA	NA	NA	GO:0004553^molecular_function^hydrolase activity, hydrolyzing O-glycosyl compounds`GO:0005975^biological_process^carbohydrate metabolic process`GO:0003824^molecular_function^catalytic activity`GO:0043169^molecular_function^cation binding	10	K00700
contig340	YES	gs7796	SUI1_SCHPO^SUI1_SCHPO^Q:42-368,H:1-109^70.91%ID^E:5e-42^RecName: Full=Protein translation factor sui1;^Eukaryota; Fungi; Dikarya; Ascomycota; Taphrinomycotina; Schizosaccharomycetes; Schizosaccharomycetales; Schizosaccharomycetaceae; Schizosaccharomyces	NA	contig00340|m.407	42-371[+]	sp|P79060|SUI1_SCHPO^sp|P79060|SUI1_SCHPO^Q:1-109,H:1-109^70.91%ID^E:6e-51^.^.	PF01253.21^SUI1^Translation initiation factor SUI1^26-99^E:1.6e-27	NA	NA	NA	NA	NA	GO:0003743^molecular_function^translation initiation factor activity`GO:0006413^biological_process^translational initiation	19	NA
contig341	YES	gs7797	RS13_ICTPU^RS13_ICTPU^Q:49-501,H:1-151^82.78%ID^E:2e-88^RecName: Full=40S ribosomal protein S13;^Eukaryota; Metazoa; Chordata; Craniata; Vertebrata; Euteleostomi; Actinopterygii; Neopterygii; Teleostei; Ostariophysi; Siluriformes; Ictaluridae; Ictalurus	NA	contig00341|m.408	49-504[+]	sp|P47772|RS13_ICTPU^sp|P47772|RS13_ICTPU^Q:1-151,H:1-151^82.78%ID^E:2e-89^.^.	PF08069.11^Ribosomal_S13_N^Ribosomal S13/S15 N-terminal domain^1-60^E:7e-31`PF00312.21^Ribosomal_S15^Ribosomal protein S15^75-146^E:4.3e-15	NA	NA	NA	NA	NA	GO:0003735^molecular_function^structural constituent of ribosome`GO:0006412^biological_process^translation`GO:0005840^cellular_component^ribosome`GO:0005622^cellular_component^intracellular	29	NA
contig342	NO	gs3025	Y4744_ARATH^Y4744_ARATH^Q:127-1167,H:39-384^43.34%ID^E:9e-88^RecName: Full=Uncharacterized protein At4g06744;^Eukaryota; Viridiplantae; Streptophyta; Embryophyta; Tracheophyta; Spermatophyta; Magnoliophyta; eudicotyledons; Gunneridae; Pentapetalae; rosids; malvids; Brassicales; Brassicaceae; Camelineae; Arabidopsis	NA	contig00342|m.409	1-1260[+]	sp|Q8W3M4|Y4744_ARATH^sp|Q8W3M4|Y4744_ARATH^Q:43-389,H:39-384^43.34%ID^E:3e-88^.^.	NA	NA	NA	NA	NA	NA	NA	2	NA
contig343	YES	gs7798	PTF1_SCHPO^PTF1_SCHPO^Q:65-619,H:5-188^52.66%ID^E:4e-49^RecName: Full=Pdp3-interacting factor 1;^Eukaryota; Fungi; Dikarya; Ascomycota; Taphrinomycotina; Schizosaccharomycetes; Schizosaccharomycetales; Schizosaccharomycetaceae; Schizosaccharomyces	NA	contig00343|m.412	2-619[+]	sp|Q9P6N2|PTF1_SCHPO^sp|Q9P6N2|PTF1_SCHPO^Q:22-206,H:5-188^52.66%ID^E:1e-58^.^.	PF06888.11^Put_Phosphatase^Putative Phosphatase^25-161^E:3.2e-06`PF12710.6^HAD^haloacid dehalogenase-like hydrolase^26-202^E:1.5e-23`PF05822.11^UMPH-1^Pyrimidine 5'-nucleotidase (UMPH-1)^94-157^E:1.8e-05	NA	NA	NA	NA	NA	GO:0016791^molecular_function^phosphatase activity`GO:0000287^molecular_function^magnesium ion binding`GO:0008253^molecular_function^5'-nucleotidase activity`GO:0005737^cellular_component^cytoplasm	NA	NA
contig344	NO	gs2759	SFH11_ARATH^SFH11_ARATH^Q:233-1087,H:11-295^64.21%ID^E:1e-114^RecName: Full=Phosphatidylinositol/phosphatidylcholine transfer protein SFH11;^Eukaryota; Viridiplantae; Streptophyta; Embryophyta; Tracheophyta; Spermatophyta; Magnoliophyta; eudicotyledons; Gunneridae; Pentapetalae; rosids; malvids; Brassicales; Brassicaceae; Camelineae; Arabidopsis	NA	contig00344|m.413	2-1207[+]	sp|F4JYJ3|SFH11_ARATH^sp|F4JYJ3|SFH11_ARATH^Q:78-362,H:11-295^64.21%ID^E:4e-133^.^.	PF03765.14^CRAL_TRIO_N^CRAL/TRIO, N-terminal domain^113-137^E:5e-05`PF00650.19^CRAL_TRIO^CRAL/TRIO domain^162-328^E:4e-33	NA	NA	NA	NA	NA	NA	7	NA
contig345	NO	gs5365	CSPL6_RICCO^CSPL6_RICCO^Q:123-521,H:29-161^51.88%ID^E:3e-33^RecName: Full=CASP-like protein 1C1;^Eukaryota; Viridiplantae; Streptophyta; Embryophyta; Tracheophyta; Spermatophyta; Magnoliophyta; eudicotyledons; Gunneridae; Pentapetalae; rosids; fabids; Malpighiales; Euphorbiaceae; Acalyphoideae; Acalypheae; Ricinus	NA	contig00345|m.414	39-527[+]	sp|B9RW00|CSPL6_RICCO^sp|B9RW00|CSPL6_RICCO^Q:1-156,H:1-156^51.28%ID^E:7e-56^.^.	PF04535.11^DUF588^Domain of unknown function (DUF588)^9-142^E:3.4e-39	sigP:1^23^0.729^YES	ExpAA=89.56^PredHel=4^Topology=i7-29o49-71i80-102o129-151i	NA	NA	NA	NA	3	NA
contig346	NO	gs5471	MPK_PEA^MPK_PEA^Q:82-1164,H:33-393^89.47%ID^E:0^RecName: Full=Mitogen-activated protein kinase homolog D5;^Eukaryota; Viridiplantae; Streptophyta; Embryophyta; Tracheophyta; Spermatophyta; Magnoliophyta; eudicotyledons; Gunneridae; Pentapetalae; rosids; fabids; Fabales; Fabaceae; Papilionoideae; Fabeae; Pisum	NA	contig00346|m.415	1-1173[+]	sp|Q40532|NTF4_TOBAC^sp|Q40532|NTF4_TOBAC^Q:9-388,H:9-391^87.05%ID^E:0^.^.	PF00069.24^Pkinase^Protein kinase domain^62-342^E:2.3e-72`PF07714.16^Pkinase_Tyr^Protein tyrosine kinase^63-253^E:6.5e-33	NA	NA	NA	NA	NA	GO:0004672^molecular_function^protein kinase activity`GO:0005524^molecular_function^ATP binding`GO:0006468^biological_process^protein phosphorylation	32	K14512
contig347	YES	gs7799	U2AF2_MOUSE^U2AF2_MOUSE^Q:154-1392,H:79-474^52.24%ID^E:7e-121^RecName: Full=Splicing factor U2AF 65 kDa subunit;^Eukaryota; Metazoa; Chordata; Craniata; Vertebrata; Euteleostomi; Mammalia; Eutheria; Euarchontoglires; Glires; Rodentia; Myomorpha; Muroidea; Muridae; Murinae; Mus; Mus	NA	contig00347|m.417	1-1395[+]	sp|P26369|U2AF2_MOUSE^sp|P26369|U2AF2_MOUSE^Q:35-464,H:64-474^51.58%ID^E:5e-128^.^.	PF00076.21^RRM_1^RNA recognition motif. (a.k.a. RRM, RBD, or RNP domain)^150-224^E:2.3e-08`PF00076.21^RRM_1^RNA recognition motif. (a.k.a. RRM, RBD, or RNP domain)^261-330^E:2.7e-14`PF00076.21^RRM_1^RNA recognition motif. (a.k.a. RRM, RBD, or RNP domain)^390-449^E:1.3e-05	NA	NA	NA	NA	NA	GO:0003676^molecular_function^nucleic acid binding	26	NA
contig348	YES	gs7800	U2AF2_DROME^U2AF2_DROME^Q:3-905,H:109-416^53.25%ID^E:4e-104^RecName: Full=Splicing factor U2AF 50 kDa subunit;^Eukaryota; Metazoa; Ecdysozoa; Arthropoda; Hexapoda; Insecta; Pterygota; Neoptera; Holometabola; Diptera; Brachycera; Muscomorpha; Ephydroidea; Drosophilidae; Drosophila; Sophophora	NA	contig00348|m.418	3-908[+]	sp|Q24562|U2AF2_DROME^sp|Q24562|U2AF2_DROME^Q:1-301,H:109-416^54.22%ID^E:2e-109^.^.	PF00076.21^RRM_1^RNA recognition motif. (a.k.a. RRM, RBD, or RNP domain)^20-61^E:1.2e-05`PF00076.21^RRM_1^RNA recognition motif. (a.k.a. RRM, RBD, or RNP domain)^98-167^E:1.4e-14`PF00076.21^RRM_1^RNA recognition motif. (a.k.a. RRM, RBD, or RNP domain)^227-286^E:6.7e-06	NA	NA	NA	NA	NA	GO:0003676^molecular_function^nucleic acid binding	26	NA
contig349	YES	gs7801	MPCP_SCHPO^MPCP_SCHPO^Q:3-890,H:17-311^57.43%ID^E:1e-113^RecName: Full=Probable mitochondrial phosphate carrier protein;^Eukaryota; Fungi; Dikarya; Ascomycota; Taphrinomycotina; Schizosaccharomycetes; Schizosaccharomycetales; Schizosaccharomycetaceae; Schizosaccharomyces	NA	contig00349|m.419	3-920[+]	sp|Q9P7V8|MPCP_SCHPO^sp|Q9P7V8|MPCP_SCHPO^Q:1-296,H:17-311^57.43%ID^E:8e-115^.^.	PF00153.26^Mito_carr^Mitochondrial carrier protein^10-90^E:6.9e-18`PF00153.26^Mito_carr^Mitochondrial carrier protein^107-190^E:1.3e-16`PF00153.26^Mito_carr^Mitochondrial carrier protein^207-287^E:2e-11	NA	ExpAA=79.60^PredHel=4^Topology=i7-26o52-74i205-224o263-282i	NA	NA	NA	NA	9	NA
contig350	YES	gs7802	SCRK4_ARATH^SCRK4_ARATH^Q:45-998,H:7-324^72.64%ID^E:3e-158^RecName: Full=Probable fructokinase-4;^Eukaryota; Viridiplantae; Streptophyta; Embryophyta; Tracheophyta; Spermatophyta; Magnoliophyta; eudicotyledons; Gunneridae; Pentapetalae; rosids; malvids; Brassicales; Brassicaceae; Camelineae; Arabidopsis	NA	contig00350|m.420	3-1013[+]	sp|Q9M1B9|SCRK4_ARATH^sp|Q9M1B9|SCRK4_ARATH^Q:15-332,H:7-324^72.64%ID^E:2e-167^.^.	PF00294.23^PfkB^pfkB family carbohydrate kinase^18-323^E:2.5e-77	NA	NA	NA	NA	NA	NA	5	K00847
contig351	YES	gs7803	RL15_NEUCR^RL15_NEUCR^Q:28-639,H:1-203^84.8%ID^E:4e-102^RecName: Full=60S ribosomal protein L15;^Eukaryota; Fungi; Dikarya; Ascomycota; Pezizomycotina; Sordariomycetes; Sordariomycetidae; Sordariales; Sordariaceae; Neurospora	NA	contig00351|m.421	28-642[+]	sp|Q8X034|RL15_NEUCR^sp|Q8X034|RL15_NEUCR^Q:1-204,H:1-203^84.8%ID^E:1e-122^.^.	PF00827.16^Ribosomal_L15e^Ribosomal L15^2-190^E:3.8e-92	NA	NA	NA	NA	NA	GO:0003735^molecular_function^structural constituent of ribosome`GO:0006412^biological_process^translation`GO:0005840^cellular_component^ribosome	29	NA
contig352	YES	gs7804	T2EB_SCHPO^T2EB_SCHPO^Q:50-841,H:4-275^33.57%ID^E:6e-33^RecName: Full=Transcription initiation factor IIE subunit beta;^Eukaryota; Fungi; Dikarya; Ascomycota; Taphrinomycotina; Schizosaccharomycetes; Schizosaccharomycetales; Schizosaccharomycetaceae; Schizosaccharomyces	NA	contig00352|m.422	38-865[+]	sp|P79011|T2EB_SCHPO^sp|P79011|T2EB_SCHPO^Q:5-268,H:4-275^32.14%ID^E:7e-35^.^.	PF02186.14^TFIIE_beta^TFIIE beta subunit core domain^70-132^E:6.6e-09	NA	NA	NA	NA	NA	GO:0006367^biological_process^transcription initiation from RNA polymerase II promoter	NA	NA
contig353	NO	gs3817	PP336_ARATH^PP336_ARATH^Q:330-2048,H:1-573^50.44%ID^E:0^RecName: Full=Pentatricopeptide repeat-containing protein At4g22760;^Eukaryota; Viridiplantae; Streptophyta; Embryophyta; Tracheophyta; Spermatophyta; Magnoliophyta; eudicotyledons; Gunneridae; Pentapetalae; rosids; malvids; Brassicales; Brassicaceae; Camelineae; Arabidopsis	NA	contig00353|m.423	204-2054[+]	sp|P0C8Q5|PP336_ARATH^sp|P0C8Q5|PP336_ARATH^Q:43-615,H:1-573^50.44%ID^E:0^.^.	PF01535.19^PPR^PPR repeat^185-212^E:0.19`PF13041.5^PPR_2^PPR repeat family^210-242^E:2.8e-07`PF01535.19^PPR^PPR repeat^213-242^E:1.7e-07`PF01535.19^PPR^PPR repeat^244-272^E:1.2e-06`PF01535.19^PPR^PPR repeat^276-304^E:0.00064`PF01535.19^PPR^PPR repeat^306-329^E:0.00093`PF13812.5^PPR_3^Pentatricopeptide repeat domain^333-383^E:6.8e-05`PF13041.5^PPR_2^PPR repeat family^334-384^E:2e-12`PF12854.6^PPR_…	NA	NA	NA	NA	NA	NA	NA	NA
contig354	YES	gs7805	STYX_MOUSE^STYX_MOUSE^Q:181-693,H:20-190^52.6%ID^E:3e-58^RecName: Full=Serine/threonine/tyrosine-interacting protein;^Eukaryota; Metazoa; Chordata; Craniata; Vertebrata; Euteleostomi; Mammalia; Eutheria; Euarchontoglires; Glires; Rodentia; Myomorpha; Muroidea; Muridae; Murinae; Mus; Mus	NA	contig00354|m.425	85-795[+]	sp|Q60969|STYX_MOUSE^sp|Q60969|STYX_MOUSE^Q:33-222,H:20-218^48.26%ID^E:4e-61^.^.	PF00782.19^DSPc^Dual specificity phosphatase, catalytic domain^49-182^E:1.6e-34	NA	NA	NA	NA	NA	GO:0008138^molecular_function^protein tyrosine/serine/threonine phosphatase activity`GO:0016311^biological_process^dephosphorylation	10	NA
contig355	YES	gs7806	PRAF1_CANLF^PRAF1_CANLF^Q:30-503,H:18-169^33.33%ID^E:2e-25^RecName: Full=Prenylated Rab acceptor protein 1;^Eukaryota; Metazoa; Chordata; Craniata; Vertebrata; Euteleostomi; Mammalia; Eutheria; Laurasiatheria; Carnivora; Caniformia; Canidae; Canis	NA	contig00355|m.426	27-551[+]	sp|Q8HY39|PRAF1_CANLF^sp|Q8HY39|PRAF1_CANLF^Q:2-159,H:18-169^33.33%ID^E:9e-26^.^.	PF03208.18^PRA1^PRA1 family protein^28-162^E:2.8e-35	NA	ExpAA=57.80^PredHel=2^Topology=o69-100i121-143o	NA	NA	NA	NA	NA	NA
contig356	YES	gs7807	RS8B_SCHPO^RS8B_SCHPO^Q:37-630,H:1-196^68.69%ID^E:4e-91^RecName: Full=40S ribosomal protein S8-B;^Eukaryota; Fungi; Dikarya; Ascomycota; Taphrinomycotina; Schizosaccharomycetes; Schizosaccharomycetales; Schizosaccharomycetaceae; Schizosaccharomyces	NA	contig00356|m.427	1-666[+]	sp|Q9P7B2|RS8B_SCHPO^sp|Q9P7B2|RS8B_SCHPO^Q:13-210,H:1-196^69.7%ID^E:1e-96^.^.	PF01201.21^Ribosomal_S8e^Ribosomal protein S8e^13-198^E:2.5e-58	NA	NA	NA	NA	NA	NA	29	NA
contig357	YES	gs7808	YCS3_SCHPO^YCS3_SCHPO^Q:42-623,H:22-187^34.54%ID^E:5e-23^RecName: Full=Uncharacterized calcium-binding protein C613.03;^Eukaryota; Fungi; Dikarya; Ascomycota; Taphrinomycotina; Schizosaccharomycetes; Schizosaccharomycetales; Schizosaccharomycetaceae; Schizosaccharomyces	NA	contig00357|m.429	3-740[+]	sp|O74903|YCS3_SCHPO^sp|O74903|YCS3_SCHPO^Q:14-169,H:22-172^39.38%ID^E:1e-23^.^.	PF13499.5^EF-hand_7^EF-hand domain pair^33-100^E:3.6e-07	NA	NA	NA	NA	NA	GO:0005509^molecular_function^calcium ion binding	NA	NA
contig358	YES	gs7809	DCAF7_DICDI^DCAF7_DICDI^Q:43-1164,H:3-325^49.73%ID^E:4e-117^RecName: Full=DDB1- and CUL4-associated factor 7 homolog;^Eukaryota; Amoebozoa; Mycetozoa; Dictyosteliida; Dictyostelium	NA	contig00358|m.430	1-1167[+]	sp|Q552R1|DCAF7_DICDI^sp|Q552R1|DCAF7_DICDI^Q:15-388,H:3-325^49.73%ID^E:2e-117^.^.	PF00400.31^WD40^WD domain, G-beta repeat^196-230^E:0.19`PF00400.31^WD40^WD domain, G-beta repeat^295-333^E:3.6e-06	NA	NA	NA	NA	NA	GO:0005515^molecular_function^protein binding	9	NA
contig359	YES	gs7810	VTS1_GIBZE^VTS1_GIBZE^Q:263-1924,H:31-613^37.6%ID^E:6e-71^RecName: Full=Protein VTS1;^Eukaryota; Fungi; Dikarya; Ascomycota; Pezizomycotina; Sordariomycetes; Hypocreomycetidae; Hypocreales; Nectriaceae; Fusarium	NA	contig00359|m.431	209-1936[+]	sp|Q7RZQ3|VTS1_NEUCR^sp|Q7RZQ3|VTS1_NEUCR^Q:19-572,H:32-617^36.41%ID^E:3e-81^.^.	PF07647.16^SAM_2^SAM domain (Sterile alpha motif)^505-567^E:2.1e-09`PF00536.29^SAM_1^SAM domain (Sterile alpha motif)^511-562^E:1.1e-05	NA	NA	NA	NA	NA	GO:0005515^molecular_function^protein binding	NA	NA
contig360	YES	gs7811	NPAL2_HUMAN^NPAL2_HUMAN^Q:23-823,H:66-334^33.83%ID^E:2e-33^RecName: Full=NIPA-like protein 2;^Eukaryota; Metazoa; Chordata; Craniata; Vertebrata; Euteleostomi; Mammalia; Eutheria; Euarchontoglires; Primates; Haplorrhini; Catarrhini; Hominidae; Homo	NA	contig00360|m.432	2-1663[+]	sp|Q9H841|NPAL2_HUMAN^sp|Q9H841|NPAL2_HUMAN^Q:8-274,H:66-334^33.83%ID^E:9e-43^.^.	PF05653.13^Mg_trans_NIPA^Magnesium transporter NIPA^25-271^E:1.4e-58`PF00892.19^EamA^EamA-like transporter family^35-100^E:5.3e-07	NA	ExpAA=161.59^PredHel=8^Topology=o31-50i57-76o86-103i124-141o145-167i179-201o216-238i245-267o	NA	NA	NA	GO:0015095^molecular_function^magnesium ion transmembrane transporter activity`GO:0015693^biological_process^magnesium ion transport`GO:0016021^cellular_component^integral component of membrane`GO:0016020^cellular_component^membrane	NA	NA
contig361	NO	gs2833	APX6_ARATH^APX6_ARATH^Q:180-947,H:72-328^63.42%ID^E:1e-114^RecName: Full=Putative L-ascorbate peroxidase 6;^Eukaryota; Viridiplantae; Streptophyta; Embryophyta; Tracheophyta; Spermatophyta; Magnoliophyta; eudicotyledons; Gunneridae; Pentapetalae; rosids; malvids; Brassicales; Brassicaceae; Camelineae; Arabidopsis	NA	contig00361|m.433	15-950[+]	sp|Q8GY91|APX6_ARATH^sp|Q8GY91|APX6_ARATH^Q:56-311,H:72-328^63.42%ID^E:1e-120^.^.	PF00141.22^peroxidase^Peroxidase^87-287^E:7.1e-42	NA	NA	NA	NA	NA	GO:0004601^molecular_function^peroxidase activity`GO:0020037^molecular_function^heme binding`GO:0006979^biological_process^response to oxidative stress`GO:0055114^biological_process^oxidation-reduction process	19	K00434
contig362	NO	gs2969	CRR55_ARATH^CRR55_ARATH^Q:127-822,H:22-259^56.07%ID^E:1e-84^RecName: Full=Cysteine-rich repeat secretory protein 55;^Eukaryota; Viridiplantae; Streptophyta; Embryophyta; Tracheophyta; Spermatophyta; Magnoliophyta; eudicotyledons; Gunneridae; Pentapetalae; rosids; malvids; Brassicales; Brassicaceae; Camelineae; Arabidopsis	NA	contig00362|m.434	1-840[+]	sp|Q9LV60|CRR55_ARATH^sp|Q9LV60|CRR55_ARATH^Q:24-274,H:4-259^53.88%ID^E:2e-86^.^.	PF01657.16^Stress-antifung^Salt stress response/antifungal^49-140^E:8.8e-23`PF01657.16^Stress-antifung^Salt stress response/antifungal^159-251^E:3.4e-12	sigP:1^39^0.578^YES	NA	NA	NA	NA	NA	32	NA
contig363	NO	gs1577	DTWD2_HUMAN^DTWD2_HUMAN^Q:180-872,H:75-286^30.51%ID^E:1e-21^RecName: Full=DTW domain-containing protein 2;^Eukaryota; Metazoa; Chordata; Craniata; Vertebrata; Euteleostomi; Mammalia; Eutheria; Euarchontoglires; Primates; Haplorrhini; Catarrhini; Hominidae; Homo	NA	contig00363|m.435	96-881[+]	sp|Q8NBA8|DTWD2_HUMAN^sp|Q8NBA8|DTWD2_HUMAN^Q:16-259,H:63-286^30.92%ID^E:2e-24^.^.	PF03942.14^DTW^DTW domain^20-229^E:4.4e-40	NA	NA	NA	NA	NA	NA	NA	NA
contig364	NO	gs7812	SNU13_YARLI^SNU13_YARLI^Q:3-281,H:33-126^80.85%ID^E:2e-48^RecName: Full=13 kDa ribonucleoprotein-associated protein;^Eukaryota; Fungi; Dikarya; Ascomycota; Saccharomycotina; Saccharomycetes; Saccharomycetales; Dipodascaceae; Yarrowia	NA	contig00364|m.436	299-3[-]	NA	NA	NA	NA	NA	NA	NA	NA	10	NA
contig365	YES	gs7813	TBP_SCHPO^TBP_SCHPO^Q:155-814,H:4-230^79.48%ID^E:3e-122^RecName: Full=TATA-box-binding protein;^Eukaryota; Fungi; Dikarya; Ascomycota; Taphrinomycotina; Schizosaccharomycetes; Schizosaccharomycetales; Schizosaccharomycetaceae; Schizosaccharomyces	NA	contig00365|m.437	83-820[+]	sp|P17871|TBP_SCHPO^sp|P17871|TBP_SCHPO^Q:25-244,H:4-230^79.48%ID^E:3e-124^.^.	PF00352.20^TBP^Transcription factor TFIID (or TATA-binding protein, TBP)^71-150^E:9.7e-33`PF00352.20^TBP^Transcription factor TFIID (or TATA-binding protein, TBP)^159-241^E:1.1e-31	NA	NA	NA	NA	NA	GO:0003677^molecular_function^DNA binding`GO:0006352^biological_process^DNA-templated transcription, initiation	51	NA
contig366	YES	gs7814	SAHH_SCHPO^SAHH_SCHPO^Q:66-1352,H:5-433^82.28%ID^E:0^RecName: Full=Adenosylhomocysteinase;^Eukaryota; Fungi; Dikarya; Ascomycota; Taphrinomycotina; Schizosaccharomycetes; Schizosaccharomycetales; Schizosaccharomycetaceae; Schizosaccharomyces	NA	contig00366|m.438	60-1355[+]	sp|O13639|SAHH_SCHPO^sp|O13639|SAHH_SCHPO^Q:3-431,H:5-433^82.28%ID^E:0^.^.	PF05221.16^AdoHcyase^S-adenosyl-L-homocysteine hydrolase^3-140^E:7.8e-72`PF05221.16^AdoHcyase^S-adenosyl-L-homocysteine hydrolase^140-430^E:5.9e-61`PF00670.20^AdoHcyase_NAD^S-adenosyl-L-homocysteine hydrolase, NAD binding domain^190-351^E:8.5e-85`PF02826.18^2-Hacid_dh_C^D-isomer specific 2-hydroxyacid dehydrogenase, NAD binding domain^207-299^E:2e-08`PF07991.11^IlvN^Acetohydroxy acid isomeroreduc…	NA	NA	NA	NA	NA	GO:0051287^molecular_function^NAD binding`GO:0055114^biological_process^oxidation-reduction process	11	NA
contig367	YES	gs7815	SAHHB_XENLA^SAHHB_XENLA^Q:3-1262,H:11-429^77.86%ID^E:0^RecName: Full=Adenosylhomocysteinase B;^Eukaryota; Metazoa; Chordata; Craniata; Vertebrata; Euteleostomi; Amphibia; Batrachia; Anura; Pipoidea; Pipidae; Xenopodinae; Xenopus; Xenopus	NA	contig00367|m.439	3-1262[+]	sp|O93477|SAHHB_XENLA^sp|O93477|SAHHB_XENLA^Q:1-420,H:11-429^77.86%ID^E:0^.^.	PF05221.16^AdoHcyase^S-adenosyl-L-homocysteine hydrolase^1-133^E:4.7e-69`PF05221.16^AdoHcyase^S-adenosyl-L-homocysteine hydrolase^133-420^E:2.1e-57`PF00670.20^AdoHcyase_NAD^S-adenosyl-L-homocysteine hydrolase, NAD binding domain^183-344^E:1.6e-83`PF02826.18^2-Hacid_dh_C^D-isomer specific 2-hydroxyacid dehydrogenase, NAD binding domain^199-292^E:4.5e-07	NA	NA	NA	NA	NA	GO:0051287^molecular_function^NAD binding`GO:0055114^biological_process^oxidation-reduction process	11	NA
contig368	NO	gs1915	ALMT7_ARATH^ALMT7_ARATH^Q:143-1285,H:15-425^47.46%ID^E:2e-104^RecName: Full=Aluminum-activated malate transporter 7;^Eukaryota; Viridiplantae; Streptophyta; Embryophyta; Tracheophyta; Spermatophyta; Magnoliophyta; eudicotyledons; Gunneridae; Pentapetalae; rosids; malvids; Brassicales; Brassicaceae; Camelineae; Arabidopsis	NA	contig00368|m.440	2-1369[+]	sp|Q9SRM9|ALMT8_ARATH^sp|Q9SRM9|ALMT8_ARATH^Q:33-455,H:23-446^51.76%ID^E:2e-132^.^.	PF11744.7^ALMT^Aluminium activated malate transporter^48-382^E:6.8e-135`PF13515.5^FUSC_2^Fusaric acid resistance protein-like^69-208^E:5.8e-11`PF04632.11^FUSC^Fusaric acid resistance protein family^86-285^E:1.6e-08	NA	ExpAA=115.96^PredHel=6^Topology=i55-74o84-101i108-130o135-157i164-186o196-218i	NA	NA	NA	GO:0015743^biological_process^malate transport`GO:0006810^biological_process^transport`GO:0005886^cellular_component^plasma membrane	5	NA
contig369	YES	gs7816	VPS4_YEAST^VPS4_YEAST^Q:71-1063,H:1-327^69.94%ID^E:7e-162^RecName: Full=Vacuolar protein sorting-associated protein 4;^Eukaryota; Fungi; Dikarya; Ascomycota; Saccharomycotina; Saccharomycetes; Saccharomycetales; Saccharomycetaceae; Saccharomyces	NA	contig00369|m.441	71-1063[+]	sp|P52917|VPS4_YEAST^sp|P52917|VPS4_YEAST^Q:1-331,H:1-327^72.21%ID^E:9e-166^.^.	PF04212.17^MIT^MIT (microtubule interacting and transport) domain^7-72^E:1.2e-24`PF05496.11^RuvB_N^Holliday junction DNA helicase ruvB N-terminus^168-241^E:4.7e-05`PF00004.28^AAA^ATPase family associated with various cellular activities (AAA)^173-302^E:2.6e-42`PF07728.13^AAA_5^AAA domain (dynein-related subfamily)^173-240^E:0.00014	NA	NA	NA	NA	NA	GO:0009378^molecular_function^four-way junction helicase activity`GO:0006281^biological_process^DNA repair`GO:0006310^biological_process^DNA recombination`GO:0005524^molecular_function^ATP binding`GO:0016887^molecular_function^ATPase activity	19	K12196
contig370	NO	gs7817	PRDX_ASCSU^PRDX_ASCSU^Q:109-633,H:4-177^69.71%ID^E:2e-85^RecName: Full=Peroxiredoxin;^Eukaryota; Metazoa; Ecdysozoa; Nematoda; Chromadorea; Ascaridida; Ascaridoidea; Ascarididae; Ascaris	NA	contig00370|m.442	1-633[+]	sp|Q9NL98|PRDX_ASCSU^sp|Q9NL98|PRDX_ASCSU^Q:37-211,H:4-177^69.71%ID^E:4e-86^.^.	PF00578.20^AhpC-TSA^AhpC/TSA family^39-172^E:6.2e-38`PF08534.9^Redoxin^Redoxin^42-181^E:2.8e-14`PF10417.8^1-cysPrx_C^C-terminal domain of 1-Cys peroxiredoxin^193-211^E:1.2e-08	NA	NA	NA	NA	NA	GO:0016209^molecular_function^antioxidant activity`GO:0016491^molecular_function^oxidoreductase activity`GO:0055114^biological_process^oxidation-reduction process`GO:0051920^molecular_function^peroxiredoxin activity	11	NA
contig371	YES	gs7818	NACB_CRYNJ^NACB_CRYNJ^Q:85-552,H:14-174^61.54%ID^E:3e-51^RecName: Full=Nascent polypeptide-associated complex subunit beta;^Eukaryota; Fungi; Dikarya; Basidiomycota; Agaricomycotina; Tremellomycetes; Tremellales; Cryptococcaceae; Cryptococcus; Cryptococcus neoformans species complex	NA	contig00371|m.443	1-558[+]	sp|P0CP08|NACB_CRYNJ^sp|P0CP08|NACB_CRYNJ^Q:13-184,H:1-174^60.33%ID^E:2e-64^.^.	PF01849.17^NAC^NAC domain^52-108^E:1.2e-23	NA	NA	NA	NA	NA	NA	NA	NA
contig372	NO	gs1613	PUS1_ARATH^PUS1_ARATH^Q:178-990,H:53-319^62.41%ID^E:2e-113^RecName: Full=RNA pseudouridine synthase 1;^Eukaryota; Viridiplantae; Streptophyta; Embryophyta; Tracheophyta; Spermatophyta; Magnoliophyta; eudicotyledons; Gunneridae; Pentapetalae; rosids; malvids; Brassicales; Brassicaceae; Camelineae; Arabidopsis	NA	contig00372|m.444	1-1035[+]	sp|Q7XA65|PUS1_ARATH^sp|Q7XA65|PUS1_ARATH^Q:60-330,H:53-319^62.09%ID^E:1e-120^.^.	PF00849.21^PseudoU_synth_2^RNA pseudouridylate synthase^91-276^E:1.7e-21	NA	NA	NA	NA	NA	GO:0003723^molecular_function^RNA binding`GO:0009982^molecular_function^pseudouridine synthase activity`GO:0001522^biological_process^pseudouridine synthesis`GO:0009451^biological_process^RNA modification	23	NA
contig373	NO	gs1327	BGL44_ARATH^BGL44_ARATH^Q:127-1542,H:37-509^78.65%ID^E:0^RecName: Full=Beta-glucosidase 44;^Eukaryota; Viridiplantae; Streptophyta; Embryophyta; Tracheophyta; Spermatophyta; Magnoliophyta; eudicotyledons; Gunneridae; Pentapetalae; rosids; malvids; Brassicales; Brassicaceae; Camelineae; Arabidopsis	NA	contig00373|m.445	1-1554[+]	sp|Q9LV33|BGL44_ARATH^sp|Q9LV33|BGL44_ARATH^Q:43-514,H:37-509^78.65%ID^E:0^.^.	PF00232.17^Glyco_hydro_1^Glycosyl hydrolase family 1^48-515^E:1.4e-157	sigP:1^23^0.748^YES	NA	NA	NA	NA	GO:0004553^molecular_function^hydrolase activity, hydrolyzing O-glycosyl compounds`GO:0005975^biological_process^carbohydrate metabolic process	10	K05350
contig374	YES	gs7819	RPN8_NEUCR^RPN8_NEUCR^Q:74-901,H:13-303^71.48%ID^E:9e-142^RecName: Full=26S proteasome regulatory subunit rpn-8;^Eukaryota; Fungi; Dikarya; Ascomycota; Pezizomycotina; Sordariomycetes; Sordariomycetidae; Sordariales; Sordariaceae; Neurospora	NA	contig00374|m.447	2-1030[+]	sp|Q8WZY4|RPN8_NEUCR^sp|Q8WZY4|RPN8_NEUCR^Q:25-336,H:13-338^66.67%ID^E:4e-146^.^.	PF01398.20^JAB^JAB1/Mov34/MPN/PAD-1 ubiquitin protease^25-136^E:3.6e-34`PF13012.5^MitMem_reg^Maintenance of mitochondrial structure and function^184-295^E:6.7e-40	NA	NA	NA	NA	NA	GO:0005515^molecular_function^protein binding	NA	NA
contig375	NO	gs3061	MBD4_ARATH^MBD4_ARATH^Q:252-665,H:24-160^55.8%ID^E:5e-51^RecName: Full=Methyl-CpG-binding domain-containing protein 4;^Eukaryota; Viridiplantae; Streptophyta; Embryophyta; Tracheophyta; Spermatophyta; Magnoliophyta; eudicotyledons; Gunneridae; Pentapetalae; rosids; malvids; Brassicales; Brassicaceae; Camelineae; Arabidopsis	NA	NA	NA	NA	NA	NA	NA	ENOG4111HPQ^Methyl-CpG binding domain protein	KEGG:ath:AT3G63030	GO:0005634^cellular_component^nucleus`GO:0008327^molecular_function^methyl-CpG binding`GO:0008270^molecular_function^zinc ion binding`GO:0006355^biological_process^regulation of transcription, DNA-templated`GO:0006351^biological_process^transcription, DNA-templated	NA	17	NA
contig376	YES	gs7820	PHB1_SCHPO^PHB1_SCHPO^Q:10-642,H:4-214^72.51%ID^E:2e-113^RecName: Full=Prohibitin-1;^Eukaryota; Fungi; Dikarya; Ascomycota; Taphrinomycotina; Schizosaccharomycetes; Schizosaccharomycetales; Schizosaccharomycetaceae; Schizosaccharomyces	NA	contig00376|m.448	1-642[+]	sp|Q9P7H3|PHB1_SCHPO^sp|Q9P7H3|PHB1_SCHPO^Q:4-214,H:4-214^72.51%ID^E:2e-113^.^.	PF01145.24^Band_7^SPFH domain / Band 7 family^28-205^E:1.1e-24	NA	NA	NA	NA	NA	NA	3	NA
contig377	YES	gs7821	RAB5C_PONAB^RAB5C_PONAB^Q:120-728,H:6-202^66.5%ID^E:1e-86^RecName: Full=Ras-related protein Rab-5C;^Eukaryota; Metazoa; Chordata; Craniata; Vertebrata; Euteleostomi; Mammalia; Eutheria; Euarchontoglires; Primates; Haplorrhini; Catarrhini; Hominidae; Pongo	NA	contig00377|m.449	117-767[+]	sp|P35278|RAB5C_MOUSE^sp|P35278|RAB5C_MOUSE^Q:2-216,H:6-214^63.59%ID^E:3e-88^.^.	PF00025.20^Arf^ADP-ribosylation factor family^19-150^E:3.2e-13`PF00071.21^Ras^Ras family^21-181^E:3.9e-61`PF08477.12^Roc^Ras of Complex, Roc, domain of DAPkinase^21-137^E:7.3e-36`PF04670.11^Gtr1_RagA^Gtr1/RagA G protein conserved region^21-142^E:8.1e-06`PF01926.22^MMR_HSR1^50S ribosome-binding GTPase^22-129^E:4.4e-07	NA	NA	NA	NA	NA	GO:0005525^molecular_function^GTP binding`GO:0003924^molecular_function^GTPase activity`GO:0007264^biological_process^small GTPase mediated signal transduction	44	NA
contig378	NO	gs262	ORG2_ARATH^ORG2_ARATH^Q:40-690,H:1-240^40.16%ID^E:6e-35^RecName: Full=Transcription factor ORG2;^Eukaryota; Viridiplantae; Streptophyta; Embryophyta; Tracheophyta; Spermatophyta; Magnoliophyta; eudicotyledons; Gunneridae; Pentapetalae; rosids; malvids; Brassicales; Brassicaceae; Camelineae; Arabidopsis	NA	contig00378|m.450	40-708[+]	sp|Q9M1K1|ORG2_ARATH^sp|Q9M1K1|ORG2_ARATH^Q:1-217,H:1-240^40.98%ID^E:6e-41^.^.	PF00010.25^HLH^Helix-loop-helix DNA-binding domain^58-110^E:5.6e-13	NA	NA	NA	NA	NA	GO:0046983^molecular_function^protein dimerization activity	50	NA
contig379	NO	gs3007	DNJB1_HUMAN^DNJB1_HUMAN^Q:325-1233,H:1-332^41.47%ID^E:3e-72^RecName: Full=DnaJ homolog subfamily B member 1;^Eukaryota; Metazoa; Chordata; Craniata; Vertebrata; Euteleostomi; Mammalia; Eutheria; Euarchontoglires; Primates; Haplorrhini; Catarrhini; Hominidae; Homo	NA	contig00379|m.451	325-1257[+]	sp|Q9D832|DNJB4_MOUSE^sp|Q9D832|DNJB4_MOUSE^Q:1-309,H:1-334^43.03%ID^E:4e-83^.^.	PF00226.30^DnaJ^DnaJ domain^4-67^E:2e-28`PF01556.17^DnaJ_C^DnaJ C terminal domain^139-294^E:3.2e-40	NA	NA	NA	NA	NA	NA	13	K09510
contig380	YES	gs7822	UBX2_SCHPO^UBX2_SCHPO^Q:5-1273,H:23-422^31.51%ID^E:2e-60^RecName: Full=UBX domain-containing protein 2;^Eukaryota; Fungi; Dikarya; Ascomycota; Taphrinomycotina; Schizosaccharomycetes; Schizosaccharomycetales; Schizosaccharomycetaceae; Schizosaccharomyces	NA	contig00380|m.452	2-1291[+]	sp|O14048|UBX2_SCHPO^sp|O14048|UBX2_SCHPO^Q:2-424,H:23-422^32.57%ID^E:4e-68^.^.	PF02809.19^UIM^Ubiquitin interaction motif^61-69^E:540`PF13899.5^Thioredoxin_7^Thioredoxin-like^155-236^E:2e-16`PF02809.19^UIM^Ubiquitin interaction motif^289-303^E:2`PF00789.19^UBX^UBX domain^354-422^E:8.6e-08	NA	NA	NA	NA	NA	GO:0005515^molecular_function^protein binding	NA	NA
contig381	YES	gs7823	ATC1_DICDI^ATC1_DICDI^Q:20-2641,H:5-860^49.83%ID^E:0^RecName: Full=Calcium-transporting ATPase PAT1;^Eukaryota; Amoebozoa; Mycetozoa; Dictyosteliida; Dictyostelium	NA	contig00381|m.453	11-2662[+]	sp|P54678|ATC1_DICDI^sp|P54678|ATC1_DICDI^Q:4-877,H:5-860^49.83%ID^E:0^.^.	PF00690.25^Cation_ATPase_N^Cation transporter/ATPase, N-terminus^50-123^E:3.3e-10`PF00122.19^E1-E2_ATPase^E1-E2 ATPase^181-381^E:2.9e-40`PF00702.25^Hydrolase^haloacid dehalogenase-like hydrolase^399-729^E:1.3e-16`PF13246.5^Cation_ATPase^Cation transport ATPase (P-type)^451-550^E:2.4e-22`PF00689.20^Cation_ATPase_C^Cation transporting ATPase, C-terminus^802-882^E:6.8e-23	NA	ExpAA=134.88^PredHel=5^Topology=i113-128o143-165i309-331o341-360i854-876o	NA	NA	NA	NA	80	NA
contig382	NO	gs1770	Y1174_SYNP6^Y1174_SYNP6^Q:124-1152,H:4-339^54.52%ID^E:1e-104^RecName: Full=Uncharacterized lipoprotein syc1174_c;^Bacteria; Cyanobacteria; Synechococcales; Synechococcaceae; Synechococcus	NA	contig00382|m.456	7-1218[+]	sp|P08452|Y1174_SYNP6^sp|P08452|Y1174_SYNP6^Q:40-382,H:4-339^54.52%ID^E:4e-121^.^.	PF11805.7^DUF3326^Protein of unknown function (DUF3326)^43-383^E:4.2e-156	NA	NA	NA	NA	NA	NA	NA	NA
contig383	NO	gs3407	NIC1_ARATH^NIC1_ARATH^Q:133-834,H:8-242^61.28%ID^E:4e-107^RecName: Full=Nicotinamidase 1 {ECO:0000305};^Eukaryota; Viridiplantae; Streptophyta; Embryophyta; Tracheophyta; Spermatophyta; Magnoliophyta; eudicotyledons; Gunneridae; Pentapetalae; rosids; malvids; Brassicales; Brassicaceae; Camelineae; Arabidopsis	NA	contig00383|m.458	118-855[+]	sp|Q8S8F9|NIC1_ARATH^sp|Q8S8F9|NIC1_ARATH^Q:6-239,H:8-242^61.28%ID^E:9e-109^.^.	PF00857.19^Isochorismatase^Isochorismatase family^29-205^E:4.8e-27	NA	NA	NA	NA	NA	GO:0003824^molecular_function^catalytic activity`GO:0008152^biological_process^metabolic process	2	NA
contig384	YES	gs7824	PITH1_DROPS^PITH1_DROPS^Q:2-448,H:3-162^44.1%ID^E:2e-35^RecName: Full=PITH domain-containing protein GA19395;^Eukaryota; Metazoa; Ecdysozoa; Arthropoda; Hexapoda; Insecta; Pterygota; Neoptera; Holometabola; Diptera; Brachycera; Muscomorpha; Ephydroidea; Drosophilidae; Drosophila; Sophophora	NA	contig00384|m.459	2-448[+]	sp|Q29L80|PITH1_DROPS^sp|Q29L80|PITH1_DROPS^Q:1-149,H:3-162^44.1%ID^E:2e-35^.^.	PF06201.12^PITH^PITH domain^18-148^E:7.6e-38	NA	NA	NA	NA	NA	NA	NA	NA
contig385	YES	gs7825	GET1_LACBS^GET1_LACBS^Q:78-563,H:14-175^65.43%ID^E:2e-40^RecName: Full=Protein GET1 {ECO:0000255|HAMAP-Rule:MF_03113};^Eukaryota; Fungi; Dikarya; Basidiomycota; Agaricomycotina; Agaricomycetes; Agaricomycetidae; Agaricales; Tricholomataceae; Laccaria	NA	contig00385|m.460	39-629[+]	sp|A8N7T9|GET1_COPC7^sp|A8N7T9|GET1_COPC7^Q:1-187,H:1-187^56.68%ID^E:2e-72^.^.	PF04420.13^CHD5^CHD5-like protein^5-160^E:4.9e-54	sigP:1^16^0.748^YES	NA	NA	NA	NA	GO:0071816^biological_process^tail-anchored membrane protein insertion into ER membrane	NA	NA
contig386	NO	gs6319	PLAP_MOUSE^PLAP_MOUSE^Q:421-2550,H:8-752^33.07%ID^E:2e-117^RecName: Full=Phospholipase A-2-activating protein;^Eukaryota; Metazoa; Chordata; Craniata; Vertebrata; Euteleostomi; Mammalia; Eutheria; Euarchontoglires; Glires; Rodentia; Myomorpha; Muroidea; Muridae; Murinae; Mus; Mus	NA	contig00386|m.461	385-2682[+]	sp|P27612|PLAP_MOUSE^sp|P27612|PLAP_MOUSE^Q:12-751,H:7-789^32.38%ID^E:7e-123^.^.	PF00400.31^WD40^WD domain, G-beta repeat^18-49^E:0.0023`PF00400.31^WD40^WD domain, G-beta repeat^106-141^E:0.28`PF00400.31^WD40^WD domain, G-beta repeat^145-181^E:0.037`PF00400.31^WD40^WD domain, G-beta repeat^184-219^E:1.4e-05`PF00400.31^WD40^WD domain, G-beta repeat^224-260^E:0.0065`PF00400.31^WD40^WD domain, G-beta repeat^263-297^E:0.00062`PF09070.10^PFU^PFU (PLAA family ubiquitin binding)^344…	NA	NA	NA	NA	NA	GO:0005515^molecular_function^protein binding	2	K14018
contig387	YES	gs7826	ATP7_NEUCR^ATP7_NEUCR^Q:12-500,H:6-168^52.76%ID^E:1e-58^RecName: Full=ATP synthase subunit d, mitochondrial;^Eukaryota; Fungi; Dikarya; Ascomycota; Pezizomycotina; Sordariomycetes; Sordariomycetidae; Sordariales; Sordariaceae; Neurospora	NA	contig00387|m.462	3-512[+]	sp|Q7SI16|ATP7_NEUCR^sp|Q7SI16|ATP7_NEUCR^Q:4-166,H:6-168^52.76%ID^E:1e-58^.^.	PF05873.11^Mt_ATP-synt_D^ATP synthase D chain, mitochondrial (ATP5H)^4-143^E:1.7e-18	NA	NA	NA	NA	NA	NA	NA	NA
contig388	YES	gs7827	ABCD4_MOUSE^ABCD4_MOUSE^Q:245-1927,H:33-606^37.67%ID^E:3e-115^RecName: Full=ATP-binding cassette sub-family D member 4;^Eukaryota; Metazoa; Chordata; Craniata; Vertebrata; Euteleostomi; Mammalia; Eutheria; Euarchontoglires; Glires; Rodentia; Myomorpha; Muroidea; Muridae; Murinae; Mus; Mus	NA	contig00388|m.463	2-1975[+]	sp|O89016|ABCD4_MOUSE^sp|O89016|ABCD4_MOUSE^Q:64-642,H:16-606^37.54%ID^E:7e-129^.^.	PF06472.14^ABC_membrane_2^ABC transporter transmembrane region 2^63-344^E:4.2e-62`PF00005.26^ABC_tran^ABC transporter^443-588^E:1.5e-18`PF05783.10^DLIC^Dynein light intermediate chain (DLIC)^452-483^E:0.08	NA	ExpAA=102.45^PredHel=3^Topology=i90-112o132-154i229-251o	NA	NA	NA	GO:0005524^molecular_function^ATP binding`GO:0042626^molecular_function^ATPase activity, coupled to transmembrane movement of substances`GO:0006810^biological_process^transport`GO:0055085^biological_process^transmembrane transport`GO:0016021^cellular_component^integral component of membrane`GO:0016887^molecular_function^ATPase activity	35	NA
contig389	YES	gs7828	UBC8_SCHPO^UBC8_SCHPO^Q:119-568,H:1-150^84%ID^E:4e-93^RecName: Full=Ubiquitin-conjugating enzyme E2 8;^Eukaryota; Fungi; Dikarya; Ascomycota; Taphrinomycotina; Schizosaccharomycetes; Schizosaccharomycetales; Schizosaccharomycetaceae; Schizosaccharomyces	NA	contig00389|m.464	119-694[+]	sp|Q9P7R4|UBC8_SCHPO^sp|Q9P7R4|UBC8_SCHPO^Q:1-150,H:1-150^84%ID^E:1e-94^.^.	PF00179.25^UQ_con^Ubiquitin-conjugating enzyme^12-142^E:2.5e-38	NA	NA	NA	NA	NA	NA	22	NA
contig390	YES	gs7829	IF4E2_ORYSJ^IF4E2_ORYSJ^Q:136-693,H:29-203^35.64%ID^E:4e-34^RecName: Full=Eukaryotic translation initiation factor isoform 4E-2;^Eukaryota; Viridiplantae; Streptophyta; Embryophyta; Tracheophyta; Spermatophyta; Magnoliophyta; Liliopsida; Poales; Poaceae; BOP clade; Oryzoideae; Oryzeae; Oryzinae; Oryza	NA	contig00390|m.465	1-921[+]	sp|O60573|IF4E2_HUMAN^sp|O60573|IF4E2_HUMAN^Q:47-223,H:54-222^37.85%ID^E:2e-36^.^.	PF01652.17^IF4E^Eukaryotic initiation factor 4E^48-211^E:6.5e-54	NA	NA	NA	NA	NA	GO:0003723^molecular_function^RNA binding`GO:0003743^molecular_function^translation initiation factor activity`GO:0006413^biological_process^translational initiation`GO:0005737^cellular_component^cytoplasm	25	NA
contig391	YES	gs7830	PRIB_LENED^PRIB_LENED^Q:117-1373,H:131-527^47.85%ID^E:2e-126^RecName: Full=Protein priB;^Eukaryota; Fungi; Dikarya; Basidiomycota; Agaricomycotina; Agaricomycetes; Agaricomycetidae; Agaricales; Omphalotaceae; Lentinula	NA	contig00391|m.466	3-1373[+]	sp|P49412|PRIB_LENED^sp|P49412|PRIB_LENED^Q:39-457,H:131-527^51.03%ID^E:3e-137^.^.	PF04082.17^Fungal_trans^Fungal specific transcription factor domain^157-304^E:1.2e-08	NA	NA	NA	NA	NA	GO:0003677^molecular_function^DNA binding`GO:0008270^molecular_function^zinc ion binding`GO:0006351^biological_process^transcription, DNA-templated`GO:0005634^cellular_component^nucleus	NA	NA
contig392	YES	gs7831	RYH1_SCHPO^RYH1_SCHPO^Q:3-488,H:45-201^78.53%ID^E:4e-84^RecName: Full=GTP-binding protein ryh1;^Eukaryota; Fungi; Dikarya; Ascomycota; Taphrinomycotina; Schizosaccharomycetes; Schizosaccharomycetales; Schizosaccharomycetaceae; Schizosaccharomyces	NA	contig00392|m.467	3-491[+]	sp|P17608|RYH1_SCHPO^sp|P17608|RYH1_SCHPO^Q:1-162,H:45-201^78.53%ID^E:7e-85^.^.	PF00071.21^Ras^Ras family^1-127^E:6.5e-44`PF08477.12^Roc^Ras of Complex, Roc, domain of DAPkinase^1-83^E:1.4e-20`PF00025.20^Arf^ADP-ribosylation factor family^11-126^E:3.3e-10	NA	NA	NA	NA	NA	GO:0003924^molecular_function^GTPase activity`GO:0005525^molecular_function^GTP binding`GO:0007264^biological_process^small GTPase mediated signal transduction	44	NA
contig393	YES	gs7832	OEP16_PEA^OEP16_PEA^Q:171-611,H:1-146^60.54%ID^E:5e-45^RecName: Full=Outer envelope pore protein 16, chloroplastic;^Eukaryota; Viridiplantae; Streptophyta; Embryophyta; Tracheophyta; Spermatophyta; Magnoliophyta; eudicotyledons; Gunneridae; Pentapetalae; rosids; fabids; Fabales; Fabaceae; Papilionoideae; Fabeae; Pisum	NA	contig00393|m.468	171-614[+]	sp|Q9ZV24|OP161_ARATH^sp|Q9ZV24|OP161_ARATH^Q:1-144,H:1-143^52.78%ID^E:3e-50^.^.	PF02466.18^Tim17^Tim17/Tim22/Tim23/Pmp24 family^30-136^E:1.7e-13	NA	NA	NA	NA	NA	NA	1	NA
contig394	NO	gs624	HDA19_ARATH^HDA19_ARATH^Q:82-1422,H:1-447^87.7%ID^E:0^RecName: Full=Histone deacetylase 19 {ECO:0000303|PubMed:12466527};^Eukaryota; Viridiplantae; Streptophyta; Embryophyta; Tracheophyta; Spermatophyta; Magnoliophyta; eudicotyledons; Gunneridae; Pentapetalae; rosids; malvids; Brassicales; Brassicaceae; Camelineae; Arabidopsis	NA	contig00394|m.470	82-1464[+]	sp|O22446|HDA19_ARATH^sp|O22446|HDA19_ARATH^Q:1-447,H:1-447^87.7%ID^E:0^.^.	PF00850.18^Hist_deacetyl^Histone deacetylase domain^36-324^E:1.5e-81	NA	NA	NA	NA	NA	NA	36	K06067
contig395	NO	gs2870	ZAT5_ARATH^ZAT5_ARATH^Q:328-1041,H:2-284^39.1%ID^E:8e-39^RecName: Full=Zinc finger protein ZAT5;^Eukaryota; Viridiplantae; Streptophyta; Embryophyta; Tracheophyta; Spermatophyta; Magnoliophyta; eudicotyledons; Gunneridae; Pentapetalae; rosids; malvids; Brassicales; Brassicaceae; Camelineae; Arabidopsis	NA	contig00395|m.471	328-1041[+]	sp|Q681X4|ZAT5_ARATH^sp|Q681X4|ZAT5_ARATH^Q:1-238,H:2-284^38.75%ID^E:2e-46^.^.	PF13912.5^zf-C2H2_6^C2H2-type zinc finger^86-110^E:4.1e-12`PF13912.5^zf-C2H2_6^C2H2-type zinc finger^154-179^E:4.6e-13`PF13894.5^zf-C2H2_4^C2H2-type zinc finger^155-177^E:0.0012	NA	NA	NA	NA	NA	NA	9	NA
contig396	NO	gs477	ERDL5_ARATH^ERDL5_ARATH^Q:140-1507,H:9-465^60.83%ID^E:0^RecName: Full=Sugar transporter ERD6-like 5;^Eukaryota; Viridiplantae; Streptophyta; Embryophyta; Tracheophyta; Spermatophyta; Magnoliophyta; eudicotyledons; Gunneridae; Pentapetalae; rosids; malvids; Brassicales; Brassicaceae; Camelineae; Arabidopsis	NA	contig00396|m.472	86-1531[+]	sp|Q3ECP7|ERDL5_ARATH^sp|Q3ECP7|ERDL5_ARATH^Q:19-474,H:9-465^60.83%ID^E:0^.^.	PF07690.15^MFS_1^Major Facilitator Superfamily^58-221^E:7.2e-18`PF00083.23^Sugar_tr^Sugar (and other) transporter^79-472^E:1.6e-88	NA	ExpAA=261.68^PredHel=12^Topology=i39-61o76-98i105-127o137-158i165-187o192-214i274-296o311-333i340-362o372-394i401-423o433-455i	NA	NA	NA	GO:0055085^biological_process^transmembrane transport`GO:0016021^cellular_component^integral component of membrane`GO:0022857^molecular_function^transmembrane transporter activity	15	K08145
contig397	NO	gs3018	PP342_ARATH^PP342_ARATH^Q:370-3042,H:10-904^54.75%ID^E:0^RecName: Full=Pentatricopeptide repeat-containing protein At4g30825, chloroplastic;^Eukaryota; Viridiplantae; Streptophyta; Embryophyta; Tracheophyta; Spermatophyta; Magnoliophyta; eudicotyledons; Gunneridae; Pentapetalae; rosids; malvids; Brassicales; Brassicaceae; Camelineae; Arabidopsis	NA	contig00397|m.473	232-3045[+]	sp|O65567|PP342_ARATH^sp|O65567|PP342_ARATH^Q:44-937,H:7-904^54.57%ID^E:0^.^.	PF01535.19^PPR^PPR repeat^210-236^E:0.0078`PF17177.3^PPR_long^Pentacotripeptide-repeat region of PRORP^219-363^E:1.3e-07`PF13812.5^PPR_3^Pentatricopeptide repeat domain^231-289^E:0.01`PF01535.19^PPR^PPR repeat^246-273^E:0.002`PF01535.19^PPR^PPR repeat^315-341^E:0.072`PF01535.19^PPR^PPR repeat^351-379^E:2.2e-07`PF13812.5^PPR_3^Pentatricopeptide repeat domain^353-395^E:5.2e-08`PF12854.6^PPR_1^PPR r…	NA	NA	NA	NA	NA	NA	NA	NA
contig398	YES	gs7833	ALP2_ASPFU^ALP2_ASPFU^Q:115-1269,H:29-430^52.67%ID^E:6e-112^RecName: Full=Alkaline protease 2;^Eukaryota; Fungi; Dikarya; Ascomycota; Pezizomycotina; Eurotiomycetes; Eurotiomycetidae; Eurotiales; Aspergillaceae; Aspergillus	NA	contig00398|m.474	1-1485[+]	sp|C5P4Z8|SUB8_COCP7^sp|C5P4Z8|SUB8_COCP7^Q:39-494,H:29-446^49.17%ID^E:6e-141^.^.	PF05922.15^Inhibitor_I9^Peptidase inhibitor I9^56-133^E:5.5e-12`PF00082.21^Peptidase_S8^Subtilase family^167-396^E:3.7e-32	sigP:1^19^0.908^YES	NA	NA	NA	NA	GO:0004252^molecular_function^serine-type endopeptidase activity`GO:0006508^biological_process^proteolysis	NA	NA
contig399	YES	gs7834	RL32_RAT^RL32_RAT^Q:60-425,H:12-133^70.49%ID^E:3e-58^RecName: Full=60S ribosomal protein L32;^Eukaryota; Metazoa; Chordata; Craniata; Vertebrata; Euteleostomi; Mammalia; Eutheria; Euarchontoglires; Glires; Rodentia; Myomorpha; Muroidea; Muridae; Murinae; Rattus	NA	contig00399|m.475	42-428[+]	sp|P62912|RL32_RAT^sp|P62912|RL32_RAT^Q:7-128,H:12-133^70.49%ID^E:7e-59^.^.	PF01655.17^Ribosomal_L32e^Ribosomal protein L32^12-119^E:2.9e-51	NA	NA	NA	NA	NA	GO:0003735^molecular_function^structural constituent of ribosome`GO:0006412^biological_process^translation`GO:0005622^cellular_component^intracellular`GO:0005840^cellular_component^ribosome	29	NA
contig400	NO	gs3419	HS154_ARATH^HS154_ARATH^Q:107-424,H:25-134^53.1%ID^E:5e-29^RecName: Full=15.4 kDa class V heat shock protein;^Eukaryota; Viridiplantae; Streptophyta; Embryophyta; Tracheophyta; Spermatophyta; Magnoliophyta; eudicotyledons; Gunneridae; Pentapetalae; rosids; malvids; Brassicales; Brassicaceae; Camelineae; Arabidopsis	NA	contig00400|m.476	74-427[+]	sp|O49710|HS154_ARATH^sp|O49710|HS154_ARATH^Q:12-117,H:25-134^53.1%ID^E:2e-30^.^.	PF00011.20^HSP20^Hsp20/alpha crystallin family^17-91^E:5e-15	NA	NA	NA	NA	NA	NA	NA	K13993
contig401	YES	gs7835	TCPD_SCHPO^TCPD_SCHPO^Q:47-1513,H:10-498^75.46%ID^E:0^RecName: Full=T-complex protein 1 subunit delta;^Eukaryota; Fungi; Dikarya; Ascomycota; Taphrinomycotina; Schizosaccharomycetes; Schizosaccharomycetales; Schizosaccharomycetaceae; Schizosaccharomyces	NA	contig00401|m.477	2-1513[+]	sp|P50999|TCPD_SCHPO^sp|P50999|TCPD_SCHPO^Q:16-504,H:10-498^75.46%ID^E:0^.^.	PF00118.23^Cpn60_TCP1^TCP-1/cpn60 chaperonin family^39-503^E:2.8e-143	NA	NA	NA	NA	NA	GO:0005524^molecular_function^ATP binding	21	NA
contig402	YES	gs7836	UBC9_SCHPO^UBC9_SCHPO^Q:102-566,H:1-156^64.1%ID^E:2e-72^RecName: Full=SUMO-conjugating enzyme ubc9;^Eukaryota; Fungi; Dikarya; Ascomycota; Taphrinomycotina; Schizosaccharomycetes; Schizosaccharomycetales; Schizosaccharomycetaceae; Schizosaccharomyces	NA	contig00402|m.479	102-581[+]	sp|P40984|UBC9_SCHPO^sp|P40984|UBC9_SCHPO^Q:1-155,H:1-156^64.1%ID^E:2e-73^.^.	PF00179.25^UQ_con^Ubiquitin-conjugating enzyme^8-149^E:1.3e-44	NA	NA	NA	NA	NA	NA	22	NA
contig403	NO	gs3564	1433_PEA^1433_PEA^Q:31-621,H:4-199^85.79%ID^E:2e-120^RecName: Full=14-3-3-like protein;^Eukaryota; Viridiplantae; Streptophyta; Embryophyta; Tracheophyta; Spermatophyta; Magnoliophyta; eudicotyledons; Gunneridae; Pentapetalae; rosids; fabids; Fabales; Fabaceae; Papilionoideae; Fabeae; Pisum	NA	contig00403|m.480	1-621[+]	sp|P46266|1433_PEA^sp|P46266|1433_PEA^Q:11-207,H:4-199^85.79%ID^E:1e-120^.^.	PF00244.19^14-3-3^14-3-3 protein^21-207^E:1.6e-80	NA	NA	NA	NA	NA	NA	3	NA
contig404	NO	gs3564	14332_SOLLC^14332_SOLLC^Q:40-621,H:2-194^87.63%ID^E:5e-121^RecName: Full=14-3-3 protein 2;^Eukaryota; Viridiplantae; Streptophyta; Embryophyta; Tracheophyta; Spermatophyta; Magnoliophyta; eudicotyledons; Gunneridae; Pentapetalae; asterids; lamiids; Solanales; Solanaceae; Solanoideae; Solaneae; Solanum; Lycopersicon	NA	contig00404|m.483	1-621[+]	sp|P93208|14332_SOLLC^sp|P93208|14332_SOLLC^Q:14-207,H:2-194^87.63%ID^E:5e-121^.^.	PF00244.19^14-3-3^14-3-3 protein^21-207^E:5.4e-81	NA	NA	NA	NA	NA	NA	3	NA
contig405	YES	gs7837	DGK1_SCHPO^DGK1_SCHPO^Q:3-611,H:60-215^35.27%ID^E:1e-31^RecName: Full=CTP-dependent diacylglycerol kinase 1;^Eukaryota; Fungi; Dikarya; Ascomycota; Taphrinomycotina; Schizosaccharomycetes; Schizosaccharomycetales; Schizosaccharomycetaceae; Schizosaccharomyces	NA	contig00405|m.486	3-647[+]	sp|P87170|DGK1_SCHPO^sp|P87170|DGK1_SCHPO^Q:1-203,H:60-215^35.27%ID^E:1e-31^.^.	NA	NA	ExpAA=88.17^PredHel=4^Topology=i29-51o92-114i160-182o192-211i	NA	NA	NA	NA	NA	NA
contig406	NO	gs310	PP166_ARATH^PP166_ARATH^Q:273-1526,H:24-449^35.6%ID^E:2e-72^RecName: Full=Pentatricopeptide repeat-containing protein At2g20710, mitochondrial;^Eukaryota; Viridiplantae; Streptophyta; Embryophyta; Tracheophyta; Spermatophyta; Magnoliophyta; eudicotyledons; Gunneridae; Pentapetalae; rosids; malvids; Brassicales; Brassicaceae; Camelineae; Arabidopsis	NA	contig00406|m.487	195-1652[+]	sp|Q9SKU6|PP166_ARATH^sp|Q9SKU6|PP166_ARATH^Q:27-444,H:24-449^35.6%ID^E:4e-85^.^.	PF01535.19^PPR^PPR repeat^172-200^E:0.22`PF13812.5^PPR_3^Pentatricopeptide repeat domain^192-233^E:0.0013`PF01535.19^PPR^PPR repeat^312-335^E:0.73`PF01535.19^PPR^PPR repeat^348-370^E:0.067`PF01535.19^PPR^PPR repeat^382-402^E:1.1	NA	NA	NA	NA	NA	NA	NA	NA
contig407	NO	gs4043	NIP7_DICDI^NIP7_DICDI^Q:731-174,H:1-177^56.45%ID^E:8e-70^RecName: Full=60S ribosome subunit biogenesis protein NIP7 homolog;^Eukaryota; Amoebozoa; Mycetozoa; Dictyosteliida; Dictyostelium	NA	contig00407|m.488	761-165[-]	sp|B0G104|NIP7_DICDI^sp|B0G104|NIP7_DICDI^Q:11-196,H:1-177^56.45%ID^E:1e-70^.^.	PF03657.12^UPF0113^Uncharacterised protein family (UPF0113)^59-193^E:5.6e-10	NA	NA	NA	NA	NA	NA	27	K07565
contig408	YES	gs7838	RL27A_SCHPO^RL27A_SCHPO^Q:35-442,H:1-136^63.97%ID^E:9e-63^RecName: Full=60S ribosomal protein L27-A;^Eukaryota; Fungi; Dikarya; Ascomycota; Taphrinomycotina; Schizosaccharomycetes; Schizosaccharomycetales; Schizosaccharomycetaceae; Schizosaccharomyces	NA	contig00408|m.489	35-445[+]	sp|O14388|RL27A_SCHPO^sp|O14388|RL27A_SCHPO^Q:1-136,H:1-136^63.97%ID^E:3e-63^.^.	PF01777.17^Ribosomal_L27e^Ribosomal L27e protein family^52-136^E:8.6e-38	NA	NA	NA	NA	NA	GO:0003735^molecular_function^structural constituent of ribosome`GO:0006412^biological_process^translation`GO:0005622^cellular_component^intracellular`GO:0005840^cellular_component^ribosome	NA	NA
contig409	NO	gs2011	C76B6_CATRO^C76B6_CATRO^Q:155-1504,H:37-491^37.53%ID^E:3e-98^RecName: Full=Geraniol 8-hydroxylase;^Eukaryota; Viridiplantae; Streptophyta; Embryophyta; Tracheophyta; Spermatophyta; Magnoliophyta; eudicotyledons; Gunneridae; Pentapetalae; asterids; lamiids; Gentianales; Apocynaceae; Rauvolfioideae; Vinceae; Catharanthinae; Catharanthus	NA	contig00409|m.490	2-1537[+]	sp|O64636|C76C1_ARATH^sp|O64636|C76C1_ARATH^Q:3-506,H:1-510^37.6%ID^E:4e-106^.^.	PF00067.21^p450^Cytochrome P450^40-496^E:5.3e-98	NA	ExpAA=15.09^PredHel=1^Topology=i5-24o	NA	NA	NA	GO:0005506^molecular_function^iron ion binding`GO:0016705^molecular_function^oxidoreductase activity, acting on paired donors, with incorporation or reduction of molecular oxygen`GO:0020037^molecular_function^heme binding`GO:0055114^biological_process^oxidation-reduction process	14	NA
contig410	YES	gs7839	CHM2A_DANRE^CHM2A_DANRE^Q:5-661,H:1-220^58.56%ID^E:2e-63^RecName: Full=Charged multivesicular body protein 2a;^Eukaryota; Metazoa; Chordata; Craniata; Vertebrata; Euteleostomi; Actinopterygii; Neopterygii; Teleostei; Ostariophysi; Cypriniformes; Cyprinidae; Danio	NA	contig00410|m.491	2-664[+]	sp|Q54DB1|CM2A2_DICDI^sp|Q54DB1|CM2A2_DICDI^Q:4-187,H:2-185^63.59%ID^E:1e-76^.^.	PF03357.20^Snf7^Snf7^19-185^E:1.4e-38	NA	NA	NA	NA	NA	GO:0007034^biological_process^vacuolar transport	7	NA
contig411	NO	gs7840	E135_ARATH^E135_ARATH^Q:55-1500,H:10-479^58.92%ID^E:0^RecName: Full=Glucan endo-1,3-beta-glucosidase 5;^Eukaryota; Viridiplantae; Streptophyta; Embryophyta; Tracheophyta; Spermatophyta; Magnoliophyta; eudicotyledons; Gunneridae; Pentapetalae; rosids; malvids; Brassicales; Brassicaceae; Camelineae; Arabidopsis	NA	contig00411|m.492	1-1515[+]	sp|Q9M088|E135_ARATH^sp|Q9M088|E135_ARATH^Q:19-500,H:10-479^58.92%ID^E:0^.^.	PF00332.17^Glyco_hydro_17^Glycosyl hydrolases family 17^37-354^E:2.6e-66`PF07983.12^X8^X8 domain^373-438^E:8.2e-13	NA	ExpAA=38.33^PredHel=2^Topology=i12-31o484-503i	NA	NA	NA	GO:0004553^molecular_function^hydrolase activity, hydrolyzing O-glycosyl compounds`GO:0005975^biological_process^carbohydrate metabolic process	10	NA
contig412	YES	gs7841	UBC2_USTMA^UBC2_USTMA^Q:15-500,H:1-159^86.42%ID^E:1e-90^RecName: Full=Ubiquitin-conjugating enzyme E2 2;^Eukaryota; Fungi; Dikarya; Basidiomycota; Ustilaginomycotina; Ustilaginomycetes; Ustilaginales; Ustilaginaceae; Ustilago	NA	contig00412|m.493	3-518[+]	sp|Q4PFA5|UBC2_USTMA^sp|Q4PFA5|UBC2_USTMA^Q:5-166,H:1-159^86.42%ID^E:4e-102^.^.	PF00179.25^UQ_con^Ubiquitin-conjugating enzyme^12-148^E:4.4e-50	NA	NA	NA	NA	NA	NA	22	NA
contig413	YES	gs7842	IF4E3_MOUSE^IF4E3_MOUSE^Q:208-726,H:31-201^43.35%ID^E:9e-46^RecName: Full=Eukaryotic translation initiation factor 4E type 3;^Eukaryota; Metazoa; Chordata; Craniata; Vertebrata; Euteleostomi; Mammalia; Eutheria; Euarchontoglires; Glires; Rodentia; Myomorpha; Muroidea; Muridae; Murinae; Mus; Mus	NA	contig00413|m.494	34-750[+]	sp|Q9DBB5|IF4E3_MOUSE^sp|Q9DBB5|IF4E3_MOUSE^Q:59-231,H:31-201^43.35%ID^E:7e-46^.^.	PF01652.17^IF4E^Eukaryotic initiation factor 4E^59-211^E:4.7e-45	NA	NA	NA	NA	NA	GO:0003723^molecular_function^RNA binding`GO:0003743^molecular_function^translation initiation factor activity`GO:0006413^biological_process^translational initiation`GO:0005737^cellular_component^cytoplasm	25	NA
contig414	YES	gs7843	RS16B_SCHPO^RS16B_SCHPO^Q:57-473,H:2-140^69.78%ID^E:8e-59^RecName: Full=40S ribosomal protein S16-B;^Eukaryota; Fungi; Dikarya; Ascomycota; Taphrinomycotina; Schizosaccharomycetes; Schizosaccharomycetales; Schizosaccharomycetaceae; Schizosaccharomyces	NA	contig00414|m.495	45-476[+]	sp|Q6FR56|RS16_CANGA^sp|Q6FR56|RS16_CANGA^Q:1-143,H:1-143^70.63%ID^E:3e-68^.^.	PF00380.18^Ribosomal_S9^Ribosomal protein S9/S16^11-143^E:6.4e-31	NA	NA	NA	NA	NA	GO:0003735^molecular_function^structural constituent of ribosome`GO:0006412^biological_process^translation`GO:0005840^cellular_component^ribosome	7	NA
contig415	YES	gs7844	NFS1_DROME^NFS1_DROME^Q:140-1138,H:30-369^69.41%ID^E:4e-174^RecName: Full=Probable cysteine desulfurase, mitochondrial;^Eukaryota; Metazoa; Ecdysozoa; Arthropoda; Hexapoda; Insecta; Pterygota; Neoptera; Holometabola; Diptera; Brachycera; Muscomorpha; Ephydroidea; Drosophilidae; Drosophila; Sophophora	NA	contig00415|m.496	2-1138[+]	sp|Q9VKD3|NFS1_DROME^sp|Q9VKD3|NFS1_DROME^Q:47-379,H:30-369^69.41%ID^E:4e-174^.^.	PF00266.18^Aminotran_5^Aminotransferase class-V^74-378^E:4.6e-84`PF01212.20^Beta_elim_lyase^Beta-eliminating lyase^114-274^E:4.9e-07`PF01041.16^DegT_DnrJ_EryC1^DegT/DnrJ/EryC1/StrS aminotransferase family^118-253^E:1.4e-05	NA	NA	NA	NA	NA	GO:0016829^molecular_function^lyase activity`GO:0006520^biological_process^cellular amino acid metabolic process	40	NA
contig416	YES	gs7845	VATG_CAEBR^VATG_CAEBR^Q:3-353,H:5-124^42.5%ID^E:2e-23^RecName: Full=Probable V-type proton ATPase subunit G;^Eukaryota; Metazoa; Ecdysozoa; Nematoda; Chromadorea; Rhabditida; Rhabditoidea; Rhabditidae; Peloderinae; Caenorhabditis	NA	contig00416|m.497	3-350[+]	sp|Q25532|VATG_MANSE^sp|Q25532|VATG_MANSE^Q:1-111,H:5-115^44.14%ID^E:2e-23^.^.	PF03179.14^V-ATPase_G^Vacuolar (H+)-ATPase G subunit^1-102^E:2.2e-34	NA	NA	NA	NA	NA	NA	NA	NA
contig417	YES	gs7846	T2FB_SCHPO^T2FB_SCHPO^Q:50-790,H:11-250^35.97%ID^E:4e-44^RecName: Full=Transcription initiation factor IIF subunit beta;^Eukaryota; Fungi; Dikarya; Ascomycota; Taphrinomycotina; Schizosaccharomycetes; Schizosaccharomycetales; Schizosaccharomycetaceae; Schizosaccharomyces	NA	contig00417|m.498	2-973[+]	sp|O94424|T2FB_SCHPO^sp|O94424|T2FB_SCHPO^Q:17-273,H:11-260^36.5%ID^E:3e-47^.^.	PF02270.14^TFIIF_beta^Transcription initiation factor IIF, beta subunit^27-117^E:3e-14`PF02270.14^TFIIF_beta^Transcription initiation factor IIF, beta subunit^123-265^E:2.1e-37	NA	NA	NA	NA	NA	GO:0006366^biological_process^transcription from RNA polymerase II promoter`GO:0006367^biological_process^transcription initiation from RNA polymerase II promoter`GO:0005674^cellular_component^transcription factor TFIIF complex	65	K03139
contig418	NO	gs3107	GDL80_ARATH^GDL80_ARATH^Q:128-1084,H:20-339^72.81%ID^E:4e-167^RecName: Full=GDSL esterase/lipase At5g37690;^Eukaryota; Viridiplantae; Streptophyta; Embryophyta; Tracheophyta; Spermatophyta; Magnoliophyta; eudicotyledons; Gunneridae; Pentapetalae; rosids; malvids; Brassicales; Brassicaceae; Camelineae; Arabidopsis	NA	contig00418|m.499	65-1135[+]	sp|Q9FHQ1|GDL80_ARATH^sp|Q9FHQ1|GDL80_ARATH^Q:7-340,H:5-339^70.75%ID^E:6e-180^.^.	PF00657.21^Lipase_GDSL^GDSL-like Lipase/Acylhydrolase^31-339^E:3.6e-16	sigP:1^26^0.855^YES	ExpAA=21.32^PredHel=1^Topology=i7-29o	NA	NA	NA	GO:0016788^molecular_function^hydrolase activity, acting on ester bonds	6	NA
contig419	YES	gs7847	PH4H_DICDI^PH4H_DICDI^Q:3-1094,H:75-435^57.97%ID^E:1e-158^RecName: Full=Phenylalanine-4-hydroxylase;^Eukaryota; Amoebozoa; Mycetozoa; Dictyosteliida; Dictyostelium	NA	contig00419|m.500	3-1094[+]	sp|Q54XS1|PH4H_DICDI^sp|Q54XS1|PH4H_DICDI^Q:13-364,H:80-435^58.43%ID^E:7e-160^.^.	PF00351.20^Biopterin_H^Biopterin-dependent aromatic amino acid hydroxylase^36-363^E:3e-166	NA	NA	NA	NA	NA	GO:0016714^molecular_function^oxidoreductase activity, acting on paired donors, with incorporation or reduction of molecular oxygen, reduced pteridine as one donor, and incorporation of one atom of oxygen`GO:0055114^biological_process^oxidation-reduction process	NA	NA
contig420	NO	gs566	NLTP1_SOLLC^NLTP1_SOLLC^Q:112-396,H:21-114^54.74%ID^E:7e-30^RecName: Full=Non-specific lipid-transfer protein 1;^Eukaryota; Viridiplantae; Streptophyta; Embryophyta; Tracheophyta; Spermatophyta; Magnoliophyta; eudicotyledons; Gunneridae; Pentapetalae; asterids; lamiids; Solanales; Solanaceae; Solanoideae; Solaneae; Solanum; Lycopersicon	NA	contig00420|m.501	43-399[+]	sp|P27056|NLTP1_SOLLC^sp|P27056|NLTP1_SOLLC^Q:11-118,H:11-114^52.78%ID^E:1e-31^.^.	PF14368.5^LTP_2^Probable lipid transfer^14-105^E:1.5e-05`PF00234.21^Tryp_alpha_amyl^Protease inhibitor/seed storage/LTP family^31-114^E:9e-10	sigP:1^27^0.766^YES	ExpAA=20.92^PredHel=1^Topology=i7-29o	NA	NA	NA	NA	8	NA
contig421	YES	gs7848	GOT1_YEAST^GOT1_YEAST^Q:5-313,H:32-134^55.34%ID^E:4e-30^RecName: Full=Protein transport protein GOT1;^Eukaryota; Fungi; Dikarya; Ascomycota; Saccharomycotina; Saccharomycetes; Saccharomycetales; Saccharomycetaceae; Saccharomyces	NA	contig00421|m.503	2-322[+]	sp|Q03554|GOT1_YEAST^sp|Q03554|GOT1_YEAST^Q:2-104,H:32-134^55.34%ID^E:4e-30^.^.	PF04178.11^Got1^Got1/Sft2-like family^1-82^E:3.9e-17	NA	ExpAA=56.98^PredHel=3^Topology=o5-27i39-61o71-93i	NA	NA	NA	GO:0016192^biological_process^vesicle-mediated transport	3	NA
contig422	NO	gs4488	YCF23_PORPU^YCF23_PORPU^Q:272-949,H:10-235^38.5%ID^E:9e-36^RecName: Full=Uncharacterized protein ycf23;^Eukaryota; Rhodophyta; Bangiophyceae; Bangiales; Bangiaceae; Porphyra	NA	contig00422|m.504	116-1018[+]	sp|P51373|YCF23_PORPU^sp|P51373|YCF23_PORPU^Q:53-278,H:10-235^38.5%ID^E:8e-59^.^.	PF04481.11^DUF561^Protein of unknown function (DUF561)^50-282^E:1.4e-85	NA	NA	NA	NA	NA	NA	3	NA
contig423	YES	gs7849	ERP38_NEUCR^ERP38_NEUCR^Q:40-975,H:24-340^48.59%ID^E:4e-95^RecName: Full=Protein disulfide-isomerase erp38;^Eukaryota; Fungi; Dikarya; Ascomycota; Pezizomycotina; Sordariomycetes; Sordariomycetidae; Sordariales; Sordariaceae; Neurospora	NA	contig00423|m.505	1-978[+]	sp|Q92249|ERP38_NEUCR^sp|Q92249|ERP38_NEUCR^Q:14-325,H:24-340^48.59%ID^E:3e-95^.^.	PF04756.12^OST3_OST6^OST3 / OST6 family, transporter family^5-120^E:1.8e-06`PF00085.19^Thioredoxin^Thioredoxin^12-117^E:2.1e-27`PF00085.19^Thioredoxin^Thioredoxin^130-236^E:2.6e-29`PF07749.11^ERp29^Endoplasmic reticulum protein ERp29, C-terminal domain^252-325^E:3.9e-17	NA	NA	NA	NA	NA	GO:0045454^biological_process^cell redox homeostasis`GO:0005783^cellular_component^endoplasmic reticulum	21	NA
contig424	YES	gs7850	Y1024_SYNY3^Y1024_SYNY3^Q:36-977,H:19-291^39.24%ID^E:1e-57^RecName: Full=UPF0187 protein sll1024;^Bacteria; Cyanobacteria; Synechococcales; Merismopediaceae; Synechocystis	NA	contig00424|m.506	3-1172[+]	sp|P72926|Y1024_SYNY3^sp|P72926|Y1024_SYNY3^Q:12-325,H:19-291^39.24%ID^E:7e-63^.^.	PF01062.20^Bestrophin^Bestrophin, RFP-TM, chloride channel^12-319^E:3e-51	NA	ExpAA=71.71^PredHel=2^Topology=i19-41o46-68i	NA	NA	NA	NA	NA	NA
contig425	YES	gs7851	PRS8_RAT^PRS8_RAT^Q:4-1170,H:19-406^84.58%ID^E:0^RecName: Full=26S protease regulatory subunit 8;^Eukaryota; Metazoa; Chordata; Craniata; Vertebrata; Euteleostomi; Mammalia; Eutheria; Euarchontoglires; Glires; Rodentia; Myomorpha; Muroidea; Muridae; Murinae; Rattus	NA	contig00425|m.507	1-1173[+]	sp|O18413|PRS8_DROME^sp|O18413|PRS8_DROME^Q:1-390,H:17-405^87.69%ID^E:0^.^.	PF07728.13^AAA_5^AAA domain (dynein-related subfamily)^168-284^E:1.3e-06`PF05496.11^RuvB_N^Holliday junction DNA helicase ruvB N-terminus^168-237^E:0.00014`PF00004.28^AAA^ATPase family associated with various cellular activities (AAA)^169-302^E:1.1e-43`PF07724.13^AAA_2^AAA domain (Cdc48 subfamily)^169-263^E:3.1e-07	NA	NA	NA	NA	NA	GO:0005524^molecular_function^ATP binding`GO:0016887^molecular_function^ATPase activity`GO:0009378^molecular_function^four-way junction helicase activity`GO:0006281^biological_process^DNA repair`GO:0006310^biological_process^DNA recombination	19	NA
contig426	NO	gs1967	TYDC1_ARATH^TYDC1_ARATH^Q:88-1527,H:9-488^76.04%ID^E:0^RecName: Full=Tyrosine decarboxylase 1;^Eukaryota; Viridiplantae; Streptophyta; Embryophyta; Tracheophyta; Spermatophyta; Magnoliophyta; eudicotyledons; Gunneridae; Pentapetalae; rosids; malvids; Brassicales; Brassicaceae; Camelineae; Arabidopsis	NA	contig00426|m.508	79-1542[+]	sp|Q8RY79|TYDC1_ARATH^sp|Q8RY79|TYDC1_ARATH^Q:4-483,H:9-488^76.04%ID^E:0^.^.	PF00282.18^Pyridoxal_deC^Pyridoxal-dependent decarboxylase conserved domain^41-414^E:8e-123	NA	NA	NA	NA	NA	GO:0016831^molecular_function^carboxy-lyase activity`GO:0030170^molecular_function^pyridoxal phosphate binding`GO:0019752^biological_process^carboxylic acid metabolic process	19	K01592
contig427	NO	gs869	ACPM3_ARATH^ACPM3_ARATH^Q:237-629,H:1-131^48.85%ID^E:1e-33^RecName: Full=Acyl carrier protein 3, mitochondrial;^Eukaryota; Viridiplantae; Streptophyta; Embryophyta; Tracheophyta; Spermatophyta; Magnoliophyta; eudicotyledons; Gunneridae; Pentapetalae; rosids; malvids; Brassicales; Brassicaceae; Camelineae; Arabidopsis	NA	contig00427|m.509	237-635[+]	sp|Q9FGJ4|ACPM3_ARATH^sp|Q9FGJ4|ACPM3_ARATH^Q:1-131,H:1-131^48.85%ID^E:1e-35^.^.	PF00550.24^PP-binding^Phosphopantetheine attachment site^53-120^E:6.1e-10	NA	NA	NA	NA	NA	NA	27	K03955
contig428	NO	gs7852	OPF13_ARATH^OPF13_ARATH^Q:633-1,H:4-231^42.19%ID^E:1e-40^RecName: Full=Transcription repressor OFP13;^Eukaryota; Viridiplantae; Streptophyta; Embryophyta; Tracheophyta; Spermatophyta; Magnoliophyta; eudicotyledons; Gunneridae; Pentapetalae; rosids; malvids; Brassicales; Brassicaceae; Camelineae; Arabidopsis	NA	contig00428|m.510	777-1[-]	sp|Q9FMC8|OPF13_ARATH^sp|Q9FMC8|OPF13_ARATH^Q:49-259,H:4-231^45.15%ID^E:1e-43^.^.	PF04844.12^Ovate^Transcriptional repressor, ovate^186-241^E:2.3e-23	NA	NA	NA	NA	NA	NA	NA	NA
contig429	NO	gs7404	SWET4_ORYSJ^SWET4_ORYSJ^Q:266-979,H:1-247^55.06%ID^E:2e-80^RecName: Full=Bidirectional sugar transporter SWEET4;^Eukaryota; Viridiplantae; Streptophyta; Embryophyta; Tracheophyta; Spermatophyta; Magnoliophyta; Liliopsida; Poales; Poaceae; BOP clade; Oryzoideae; Oryzeae; Oryzinae; Oryza	NA	contig00429|m.512	188-1006[+]	sp|Q6K4V2|SWET4_ORYSJ^sp|Q6K4V2|SWET4_ORYSJ^Q:27-264,H:1-247^55.06%ID^E:2e-85^.^.	PF03083.15^MtN3_slv^Sugar efflux transporter for intercellular exchange^36-122^E:2e-21`PF03083.15^MtN3_slv^Sugar efflux transporter for intercellular exchange^159-243^E:3e-23	NA	ExpAA=169.04^PredHel=8^Topology=i12-29o33-55i68-87o97-119i126-148o163-185i192-214o218-240i	NA	NA	NA	GO:0016021^cellular_component^integral component of membrane	6	K15382
contig430	YES	gs7853	REEP5_MOUSE^REEP5_MOUSE^Q:86-562,H:19-182^49.39%ID^E:6e-49^RecName: Full=Receptor expression-enhancing protein 5;^Eukaryota; Metazoa; Chordata; Craniata; Vertebrata; Euteleostomi; Mammalia; Eutheria; Euarchontoglires; Glires; Rodentia; Myomorpha; Muroidea; Muridae; Murinae; Mus; Mus	NA	contig00430|m.514	2-556[+]	sp|Q5RE33|REEP5_PONAB^sp|Q5RE33|REEP5_PONAB^Q:29-184,H:23-183^49.69%ID^E:5e-49^.^.	PF03134.18^TB2_DP1_HVA22^TB2/DP1, HVA22 family^73-149^E:7e-30	NA	ExpAA=56.44^PredHel=2^Topology=i42-64o111-133i	NA	NA	NA	NA	NA	NA
contig431	YES	gs7854	RSB1_YEAST^RSB1_YEAST^Q:60-830,H:30-306^31.07%ID^E:4e-21^RecName: Full=Sphingoid long-chain base transporter RSB1;^Eukaryota; Fungi; Dikarya; Ascomycota; Saccharomycotina; Saccharomycetes; Saccharomycetales; Saccharomycetaceae; Saccharomyces	NA	contig00431|m.515	3-926[+]	sp|C7GLH7|RSB1_YEAS2^sp|C7GLH7|RSB1_YEAS2^Q:20-276,H:30-306^31.07%ID^E:2e-38^.^.	PF04479.12^RTA1^RTA1 like protein^56-280^E:4.9e-61	NA	ExpAA=151.57^PredHel=7^Topology=o20-42i49-71o84-106i127-149o164-183i216-233o253-272i	NA	NA	NA	GO:0006950^biological_process^response to stress`GO:0016021^cellular_component^integral component of membrane	NA	NA
contig432	NO	gs5329	PME68_ARATH^PME68_ARATH^Q:225-1160,H:51-362^81.41%ID^E:0^RecName: Full=Probable pectinesterase 68;^Eukaryota; Viridiplantae; Streptophyta; Embryophyta; Tracheophyta; Spermatophyta; Magnoliophyta; eudicotyledons; Gunneridae; Pentapetalae; rosids; malvids; Brassicales; Brassicaceae; Camelineae; Arabidopsis	NA	contig00432|m.517	87-1163[+]	sp|Q8LPF3|PME68_ARATH^sp|Q8LPF3|PME68_ARATH^Q:21-358,H:13-362^75.71%ID^E:0^.^.	PF01095.18^Pectinesterase^Pectinesterase^57-349^E:3.2e-61	NA	ExpAA=19.85^PredHel=1^Topology=i12-34o	NA	NA	NA	GO:0030599^molecular_function^pectinesterase activity`GO:0042545^biological_process^cell wall modification`GO:0005618^cellular_component^cell wall	24	NA
contig433	YES	gs7855	CHS7_CRYNB^CHS7_CRYNB^Q:175-1122,H:8-322^58.68%ID^E:1e-133^RecName: Full=Chitin synthase export chaperone;^Eukaryota; Fungi; Dikarya; Basidiomycota; Agaricomycotina; Tremellomycetes; Tremellales; Cryptococcaceae; Cryptococcus; Cryptococcus neoformans species complex	NA	contig00433|m.520	166-1194[+]	sp|P0CM73|CHS7_CRYNB^sp|P0CM73|CHS7_CRYNB^Q:4-330,H:8-333^58.54%ID^E:7e-140^.^.	PF12271.7^Chs3p^Chitin synthase III catalytic subunit^4-281^E:2.3e-115	NA	ExpAA=155.49^PredHel=7^Topology=o46-68i80-102o112-134i146-168o183-205i218-237o242-264i	NA	NA	NA	NA	NA	NA
contig434	YES	gs5970	RNC1_SCHPO^RNC1_SCHPO^Q:469-1362,H:86-397^41.93%ID^E:4e-53^RecName: Full=RNA-binding protein rnc1;^Eukaryota; Fungi; Dikarya; Ascomycota; Taphrinomycotina; Schizosaccharomycetes; Schizosaccharomycetales; Schizosaccharomycetaceae; Schizosaccharomyces	NA	contig00434|m.521	187-1368[+]	sp|O74919|RNC1_SCHPO^sp|O74919|RNC1_SCHPO^Q:95-392,H:86-397^42.41%ID^E:1e-70^.^.	PF00013.28^KH_1^KH domain^106-164^E:1.2e-11`PF00013.28^KH_1^KH domain^185-248^E:7.7e-15`PF00013.28^KH_1^KH domain^319-381^E:1.2e-17	NA	NA	NA	NA	NA	GO:0003723^molecular_function^RNA binding	3	K14944
contig435	YES	gs7856	TKT1_YEAST^TKT1_YEAST^Q:1-1563,H:152-674^59.66%ID^E:0^RecName: Full=Transketolase 1;^Eukaryota; Fungi; Dikarya; Ascomycota; Saccharomycotina; Saccharomycetes; Saccharomycetales; Saccharomycetaceae; Saccharomyces	NA	contig00435|m.522	1-1572[+]	sp|P23254|TKT1_YEAST^sp|P23254|TKT1_YEAST^Q:1-521,H:152-674^59.66%ID^E:0^.^.	PF00456.20^Transketolase_N^Transketolase, thiamine diphosphate binding domain^1-187^E:3.6e-72`PF02779.23^Transket_pyr^Transketolase, pyrimidine binding domain^204-379^E:6.8e-43`PF02780.19^Transketolase_C^Transketolase, C-terminal domain^393-503^E:5.8e-11	NA	NA	NA	NA	NA	NA	5	NA
contig436	NO	gs185	LSF2_ARATH^LSF2_ARATH^Q:220-954,H:40-282^71.84%ID^E:2e-129^RecName: Full=Phosphoglucan phosphatase LSF2, chloroplastic;^Eukaryota; Viridiplantae; Streptophyta; Embryophyta; Tracheophyta; Spermatophyta; Magnoliophyta; eudicotyledons; Gunneridae; Pentapetalae; rosids; malvids; Brassicales; Brassicaceae; Camelineae; Arabidopsis	NA	contig00436|m.523	82-957[+]	sp|Q9SRK5|LSF2_ARATH^sp|Q9SRK5|LSF2_ARATH^Q:47-291,H:40-282^71.84%ID^E:2e-131^.^.	PF00782.19^DSPc^Dual specificity phosphatase, catalytic domain^122-241^E:1e-14	NA	NA	NA	NA	NA	GO:0008138^molecular_function^protein tyrosine/serine/threonine phosphatase activity`GO:0016311^biological_process^dephosphorylation	24	NA
contig437	YES	gs7857	ATPG_SCHPO^ATPG_SCHPO^Q:81-932,H:13-300^44.9%ID^E:1e-81^RecName: Full=ATP synthase subunit gamma, mitochondrial;^Eukaryota; Fungi; Dikarya; Ascomycota; Taphrinomycotina; Schizosaccharomycetes; Schizosaccharomycetales; Schizosaccharomycetaceae; Schizosaccharomyces	NA	contig00437|m.524	60-935[+]	sp|O74754|ATPG_SCHPO^sp|O74754|ATPG_SCHPO^Q:26-291,H:32-300^46.47%ID^E:4e-82^.^.	PF00231.18^ATP-synt^ATP synthase^27-291^E:1.8e-76	NA	NA	NA	NA	NA	GO:0046933^molecular_function^proton-transporting ATP synthase activity, rotational mechanism`GO:0015986^biological_process^ATP synthesis coupled proton transport`GO:0045261^cellular_component^proton-transporting ATP synthase complex, catalytic core F(1)	86	NA
contig438	YES	gs7858	PAB2_SCHPO^PAB2_SCHPO^Q:184-570,H:8-135^62.79%ID^E:3e-54^RecName: Full=Polyadenylate-binding protein 2;^Eukaryota; Fungi; Dikarya; Ascomycota; Taphrinomycotina; Schizosaccharomycetes; Schizosaccharomycetales; Schizosaccharomycetaceae; Schizosaccharomyces	NA	contig00438|m.525	106-687[+]	sp|O14327|PAB2_SCHPO^sp|O14327|PAB2_SCHPO^Q:27-156,H:8-136^63.08%ID^E:5e-56^.^.	PF00076.21^RRM_1^RNA recognition motif. (a.k.a. RRM, RBD, or RNP domain)^77-146^E:6.2e-16	NA	NA	NA	NA	NA	GO:0003676^molecular_function^nucleic acid binding	3	NA
contig439	YES	gs7859	RL37_EMENI^RL37_EMENI^Q:27-293,H:1-89^79.78%ID^E:2e-35^RecName: Full=60S ribosomal protein L37;^Eukaryota; Fungi; Dikarya; Ascomycota; Pezizomycotina; Eurotiomycetes; Eurotiomycetidae; Eurotiales; Aspergillaceae; Aspergillus	NA	NA	NA	NA	NA	NA	NA	NA	KEGG:ani:AN4787.2`KO:K02922	GO:0022625^cellular_component^cytosolic large ribosomal subunit`GO:0046872^molecular_function^metal ion binding`GO:0003723^molecular_function^RNA binding`GO:0019843^molecular_function^rRNA binding`GO:0003735^molecular_function^structural constituent of ribosome`GO:0006412^biological_process^translation	NA	29	NA
contig440	YES	gs7860	PLYE_EMENI^PLYE_EMENI^Q:210-890,H:13-236^55.41%ID^E:8e-68^RecName: Full=Pectate lyase E;^Eukaryota; Fungi; Dikarya; Ascomycota; Pezizomycotina; Eurotiomycetes; Eurotiomycetidae; Eurotiales; Aspergillaceae; Aspergillus	NA	contig00440|m.528	168-1283[+]	sp|Q5B7Z3|PLYE_EMENI^sp|Q5B7Z3|PLYE_EMENI^Q:15-241,H:13-236^55.84%ID^E:5e-76^.^.	PF03211.12^Pectate_lyase^Pectate lyase^37-235^E:6.7e-81	sigP:1^19^0.685^YES	NA	NA	NA	NA	GO:0030570^molecular_function^pectate lyase activity`GO:0005576^cellular_component^extracellular region	NA	NA
contig441	NO	gs7236	FABG_THEMA^FABG_THEMA^Q:130-909,H:2-246^31.68%ID^E:2e-25^RecName: Full=3-oxoacyl-[acyl-carrier-protein] reductase FabG;^Bacteria; Thermotogae; Thermotogales; Thermotogaceae; Thermotoga	NA	contig00441|m.530	115-987[+]	sp|Q9X248|FABG_THEMA^sp|Q9X248|FABG_THEMA^Q:6-265,H:2-246^33.71%ID^E:3e-32^.^.	PF00106.24^adh_short^short chain dehydrogenase^11-215^E:2.7e-47`PF08659.9^KR^KR domain^12-182^E:2.3e-07`PF13561.5^adh_short_C2^Enoyl-(Acyl carrier protein) reductase^16-264^E:5.3e-45	NA	NA	NA	NA	NA	NA	5	NA
contig442	YES	gs7861	TRCB_XENLA^TRCB_XENLA^Q:256-1371,H:108-514^38.83%ID^E:1e-85^RecName: Full=Beta-TrCP;^Eukaryota; Metazoa; Chordata; Craniata; Vertebrata; Euteleostomi; Amphibia; Batrachia; Anura; Pipoidea; Pipidae; Xenopodinae; Xenopus; Xenopus	NA	contig00442|m.532	1-1380[+]	sp|Q91854|TRCB_XENLA^sp|Q91854|TRCB_XENLA^Q:86-457,H:108-514^38.83%ID^E:1e-85^.^.	PF00646.32^F-box^F-box domain^89-129^E:7.7e-07`PF12937.6^F-box-like^F-box-like^90-132^E:4.8e-08`PF00400.31^WD40^WD domain, G-beta repeat^177-208^E:5.3e-06`PF00400.31^WD40^WD domain, G-beta repeat^212-248^E:0.00019`PF00400.31^WD40^WD domain, G-beta repeat^259-292^E:9.3e-05`PF00400.31^WD40^WD domain, G-beta repeat^296-332^E:0.0014`PF00400.31^WD40^WD domain, G-beta repeat^336-372^E:5e-07`PF00400.31^…	NA	NA	NA	NA	NA	GO:0005515^molecular_function^protein binding	NA	NA
contig443	NO	gs3945	GLGB_SOLTU^GLGB_SOLTU^Q:151-2352,H:36-766^78.02%ID^E:0^RecName: Full=1,4-alpha-glucan-branching enzyme;^Eukaryota; Viridiplantae; Streptophyta; Embryophyta; Tracheophyta; Spermatophyta; Magnoliophyta; eudicotyledons; Gunneridae; Pentapetalae; asterids; lamiids; Solanales; Solanaceae; Solanoideae; Solaneae; Solanum	NA	contig00443|m.534	3657-3331[-]	sp|Q9LDM4|CCB23_ARATH^sp|Q9LDM4|CCB23_ARATH^Q:13-99,H:218-304^71.26%ID^E:2e-35^.^.	PF00134.22^Cyclin_N^Cyclin, N-terminal domain^13-88^E:7.4e-26	NA	NA	NA	NA	NA	NA	10	K00700
contig444	YES	gs7862	RS13_RAT^RS13_RAT^Q:49-501,H:1-151^84.77%ID^E:3e-90^RecName: Full=40S ribosomal protein S13;^Eukaryota; Metazoa; Chordata; Craniata; Vertebrata; Euteleostomi; Mammalia; Eutheria; Euarchontoglires; Glires; Rodentia; Myomorpha; Muroidea; Muridae; Murinae; Rattus	NA	contig00444|m.536	49-504[+]	sp|P62278|RS13_RAT^sp|P62278|RS13_RAT^Q:1-151,H:1-151^84.77%ID^E:6e-91^.^.	PF08069.11^Ribosomal_S13_N^Ribosomal S13/S15 N-terminal domain^1-60^E:4.8e-32`PF00312.21^Ribosomal_S15^Ribosomal protein S15^74-146^E:1.1e-14	NA	NA	NA	NA	NA	GO:0003735^molecular_function^structural constituent of ribosome`GO:0006412^biological_process^translation`GO:0005840^cellular_component^ribosome`GO:0005622^cellular_component^intracellular	29	NA
contig445	YES	gs7863	RS2_ICTPU^RS2_ICTPU^Q:208-882,H:36-260^80.89%ID^E:4e-132^RecName: Full=40S ribosomal protein S2;^Eukaryota; Metazoa; Chordata; Craniata; Vertebrata; Euteleostomi; Actinopterygii; Neopterygii; Teleostei; Ostariophysi; Siluriformes; Ictaluridae; Ictalurus	NA	contig00445|m.537	115-903[+]	sp|Q90YS3|RS2_ICTPU^sp|Q90YS3|RS2_ICTPU^Q:26-256,H:30-260^79.65%ID^E:3e-134^.^.	PF00333.19^Ribosomal_S5^Ribosomal protein S5, N-terminal domain^83-147^E:6e-32`PF03719.14^Ribosomal_S5_C^Ribosomal protein S5, C-terminal domain^166-237^E:9.6e-27	NA	NA	NA	NA	NA	GO:0003723^molecular_function^RNA binding`GO:0003735^molecular_function^structural constituent of ribosome`GO:0006412^biological_process^translation`GO:0005840^cellular_component^ribosome	36	NA
contig446	YES	gs7864	CYB5_MORAP^CYB5_MORAP^Q:9-374,H:3-129^46.09%ID^E:1e-30^RecName: Full=Cytochrome b5;^Eukaryota; Fungi; Mucoromycota; Mortierellomycotina; Mortierellales; Mortierellaceae; Mortierella	NA	NA	NA	NA	NA	NA	NA	NA	NA	GO:0005789^cellular_component^endoplasmic reticulum membrane`GO:0016021^cellular_component^integral component of membrane`GO:0031090^cellular_component^organelle membrane`GO:0020037^molecular_function^heme binding`GO:0046872^molecular_function^metal ion binding`GO:0055114^biological_process^oxidation-reduction process	NA	10	NA
contig447	YES	gs7865	DR206_PEA^DR206_PEA^Q:106-624,H:8-178^63.01%ID^E:5e-71^RecName: Full=Disease resistance response protein 206;^Eukaryota; Viridiplantae; Streptophyta; Embryophyta; Tracheophyta; Spermatophyta; Magnoliophyta; eudicotyledons; Gunneridae; Pentapetalae; rosids; fabids; Fabales; Fabaceae; Papilionoideae; Fabeae; Pisum	NA	contig00447|m.538	1-645[+]	sp|P13240|DR206_PEA^sp|P13240|DR206_PEA^Q:36-212,H:8-182^62.15%ID^E:3e-73^.^.	PF03018.13^Dirigent^Dirigent-like protein^62-207^E:5.8e-36	NA	ExpAA=40.31^PredHel=2^Topology=o4-21i28-45o	NA	NA	NA	NA	NA	NA
contig448	NO	gs419	PLPHP_MOUSE^PLPHP_MOUSE^Q:301-990,H:16-255^54.13%ID^E:4e-70^RecName: Full=Pyridoxal phosphate homeostasis protein {ECO:0000255|HAMAP-Rule:MF_03225};^Eukaryota; Metazoa; Chordata; Craniata; Vertebrata; Euteleostomi; Mammalia; Eutheria; Euarchontoglires; Glires; Rodentia; Myomorpha; Muroidea; Muridae; Murinae; Mus; Mus	NA	contig00448|m.539	265-993[+]	sp|Q9Z2Y8|PROSC_MOUSE^sp|Q9Z2Y8|PROSC_MOUSE^Q:13-242,H:16-255^54.13%ID^E:2e-72^.^.	PF01168.19^Ala_racemase_N^Alanine racemase, N-terminal domain^14-237^E:9.4e-21	NA	NA	NA	NA	NA	NA	NA	K06997
contig449	NO	gs1039	FRS6_ARATH^FRS6_ARATH^Q:429-2315,H:71-698^64.58%ID^E:0^RecName: Full=Protein FAR1-RELATED SEQUENCE 6;^Eukaryota; Viridiplantae; Streptophyta; Embryophyta; Tracheophyta; Spermatophyta; Magnoliophyta; eudicotyledons; Gunneridae; Pentapetalae; rosids; malvids; Brassicales; Brassicaceae; Camelineae; Arabidopsis	NA	contig00449|m.541	366-2321[+]	sp|Q9SSQ4|FRS6_ARATH^sp|Q9SSQ4|FRS6_ARATH^Q:22-650,H:71-698^64.58%ID^E:0^.^.	PF03101.14^FAR1^FAR1 DNA-binding domain^54-137^E:2.3e-21`PF10551.8^MULE^MULE transposase domain^256-349^E:6.5e-31`PF00872.17^Transposase_mut^Transposase, Mutator family^275-376^E:0.00016`PF04434.16^SWIM^SWIM zinc finger^531-575^E:0.00016	NA	NA	NA	NA	NA	GO:0003677^molecular_function^DNA binding`GO:0004803^molecular_function^transposase activity`GO:0006313^biological_process^transposition, DNA-mediated`GO:0008270^molecular_function^zinc ion binding	1	K17604
contig450	YES	gs7866	KCC1B_EMEND^KCC1B_EMEND^Q:159-1109,H:11-322^60.57%ID^E:3e-144^RecName: Full=Calcium/calmodulin-dependent protein kinase cmkB {ECO:0000303|PubMed:10988293};^Eukaryota; Fungi; Dikarya; Ascomycota; Pezizomycotina; Eurotiomycetes; Eurotiomycetidae; Eurotiales; Aspergillaceae; Aspergillus	NA	contig00450|m.543	3-1337[+]	sp|Q9P7I2|KCC1_SCHPO^sp|Q9P7I2|KCC1_SCHPO^Q:56-372,H:27-331^54.4%ID^E:1e-123^.^.	PF00069.24^Pkinase^Protein kinase domain^60-321^E:6e-75`PF07714.16^Pkinase_Tyr^Protein tyrosine kinase^62-317^E:1.5e-34`PF14531.5^Kinase-like^Kinase-like^155-272^E:2.8e-08	NA	NA	NA	NA	NA	GO:0004672^molecular_function^protein kinase activity`GO:0005524^molecular_function^ATP binding`GO:0006468^biological_process^protein phosphorylation	35	NA
contig451	NO	gs904	DHSO_ARATH^DHSO_ARATH^Q:142-1203,H:11-364^83.62%ID^E:0^RecName: Full=Sorbitol dehydrogenase;^Eukaryota; Viridiplantae; Streptophyta; Embryophyta; Tracheophyta; Spermatophyta; Magnoliophyta; eudicotyledons; Gunneridae; Pentapetalae; rosids; malvids; Brassicales; Brassicaceae; Camelineae; Arabidopsis	NA	contig00451|m.547	139-1206[+]	sp|Q9FJ95|DHSO_ARATH^sp|Q9FJ95|DHSO_ARATH^Q:2-355,H:11-364^83.62%ID^E:0^.^.	PF08240.11^ADH_N^Alcohol dehydrogenase GroES-like domain^32-143^E:3.5e-31`PF16912.4^Glu_dehyd_C^Glucose dehydrogenase C-terminus^152-291^E:9.7e-09`PF00107.25^ADH_zinc_N^Zinc-binding dehydrogenase^183-313^E:1.5e-21`PF13602.5^ADH_zinc_N_2^Zinc-binding dehydrogenase^216-348^E:1.8e-07	NA	NA	NA	NA	NA	GO:0055114^biological_process^oxidation-reduction process	10	K00008
contig452	YES	gs7867	PPIB_ORPSP^PPIB_ORPSP^Q:2-544,H:14-194^73.48%ID^E:3e-93^RecName: Full=Peptidyl-prolyl cis-trans isomerase B;^Eukaryota; Fungi; Neocallimastigomycota; Neocallimastigomycetes; Neocallimastigales; Neocallimastigaceae; Orpinomyces	NA	contig00452|m.549	2-772[+]	sp|Q01490|PPIB_ORPSP^sp|Q01490|PPIB_ORPSP^Q:1-181,H:14-194^73.48%ID^E:4e-94^.^.	PF00160.20^Pro_isomerase^Cyclophilin type peptidyl-prolyl cis-trans isomerase/CLD^21-176^E:3.4e-49	NA	ExpAA=20.00^PredHel=1^Topology=o213-230i	NA	NA	NA	GO:0003755^molecular_function^peptidyl-prolyl cis-trans isomerase activity`GO:0000413^biological_process^protein peptidyl-prolyl isomerization`GO:0006457^biological_process^protein folding	13	NA
contig453	YES	gs7868	TCPQ_SCHPO^TCPQ_SCHPO^Q:2-1423,H:109-546^55.06%ID^E:1e-171^RecName: Full=Probable T-complex protein 1 subunit theta;^Eukaryota; Fungi; Dikarya; Ascomycota; Taphrinomycotina; Schizosaccharomycetes; Schizosaccharomycetales; Schizosaccharomycetaceae; Schizosaccharomyces	NA	contig00453|m.550	2-1426[+]	sp|P78921|TCPQ_SCHPO^sp|P78921|TCPQ_SCHPO^Q:1-474,H:109-546^55.7%ID^E:2e-176^.^.	PF00118.23^Cpn60_TCP1^TCP-1/cpn60 chaperonin family^1-458^E:6.3e-118	NA	NA	NA	NA	NA	GO:0005524^molecular_function^ATP binding	21	NA
contig454	YES	gs7869	RL26L_HUMAN^RL26L_HUMAN^Q:13-402,H:1-131^67.18%ID^E:1e-54^RecName: Full=60S ribosomal protein L26-like 1;^Eukaryota; Metazoa; Chordata; Craniata; Vertebrata; Euteleostomi; Mammalia; Eutheria; Euarchontoglires; Primates; Haplorrhini; Catarrhini; Hominidae; Homo	NA	contig00454|m.551	1-420[+]	sp|Q9UNX3|RL26L_HUMAN^sp|Q9UNX3|RL26L_HUMAN^Q:5-134,H:1-131^67.18%ID^E:2e-55^.^.	PF16906.4^Ribosomal_L26^Ribosomal proteins L26 eukaryotic, L24P archaeal^12-125^E:1.4e-38`PF00467.28^KOW^KOW motif^55-86^E:1.4e-09	NA	NA	NA	NA	NA	GO:0003735^molecular_function^structural constituent of ribosome`GO:0006412^biological_process^translation`GO:0015934^cellular_component^large ribosomal subunit	33	NA
contig455	YES	gs7870	IN21B_ORYSJ^IN21B_ORYSJ^Q:86-766,H:16-242^58.77%ID^E:3e-94^RecName: Full=Protein IN2-1 homolog B;^Eukaryota; Viridiplantae; Streptophyta; Embryophyta; Tracheophyta; Spermatophyta; Magnoliophyta; Liliopsida; Poales; Poaceae; BOP clade; Oryzoideae; Oryzeae; Oryzinae; Oryza	NA	contig00455|m.553	68-781[+]	sp|Q8H8U5|IN21B_ORYSJ^sp|Q8H8U5|IN21B_ORYSJ^Q:7-233,H:16-242^58.77%ID^E:8e-95^.^.	PF02798.19^GST_N^Glutathione S-transferase, N-terminal domain^26-96^E:7.3e-05`PF13417.5^GST_N_3^Glutathione S-transferase, N-terminal domain^27-103^E:4.7e-19`PF13409.5^GST_N_2^Glutathione S-transferase, N-terminal domain^33-97^E:4.2e-11`PF14497.5^GST_C_3^Glutathione S-transferase, C-terminal domain^137-206^E:0.00013`PF13410.5^GST_C_2^Glutathione S-transferase, C-terminal domain^142-206^E:5.6e-11	NA	NA	NA	NA	NA	GO:0005515^molecular_function^protein binding	NA	K00799
contig456	YES	gs7871	2ABA_SCHPO^2ABA_SCHPO^Q:1-1068,H:86-462^67.11%ID^E:2e-165^RecName: Full=Protein phosphatase PP2A regulatory subunit B;^Eukaryota; Fungi; Dikarya; Ascomycota; Taphrinomycotina; Schizosaccharomycetes; Schizosaccharomycetales; Schizosaccharomycetaceae; Schizosaccharomyces	NA	contig00456|m.554	1-1074[+]	sp|Q12702|2ABA_SCHPO^sp|Q12702|2ABA_SCHPO^Q:1-357,H:86-463^67.2%ID^E:3e-176^.^.	PF00400.31^WD40^WD domain, G-beta repeat^196-222^E:0.11	NA	NA	NA	NA	NA	GO:0005515^molecular_function^protein binding	21	NA
contig457	NO	gs7107	GLR35_ARATH^GLR35_ARATH^Q:2174-3,H:105-784^58.85%ID^E:0^RecName: Full=Glutamate receptor 3.5;^Eukaryota; Viridiplantae; Streptophyta; Embryophyta; Tracheophyta; Spermatophyta; Magnoliophyta; eudicotyledons; Gunneridae; Pentapetalae; rosids; malvids; Brassicales; Brassicaceae; Camelineae; Arabidopsis	NA	contig00457|m.555	2171-783[-]	sp|Q9SW97|GLR35_ARATH^sp|Q9SW97|GLR35_ARATH^Q:1-447,H:106-556^60.84%ID^E:0^.^.	PF01094.27^ANF_receptor^Receptor family ligand binding region^2-316^E:9.3e-65`PF13458.5^Peripla_BP_6^Periplasmic binding protein^6-311^E:1.3e-10	NA	NA	NA	NA	NA	NA	33	NA
contig458	NO	gs514	FBW4_ARATH^FBW4_ARATH^Q:447-1370,H:120-451^51.51%ID^E:2e-106^RecName: Full=F-box/WD-40 repeat-containing protein At3g52030;^Eukaryota; Viridiplantae; Streptophyta; Embryophyta; Tracheophyta; Spermatophyta; Magnoliophyta; eudicotyledons; Gunneridae; Pentapetalae; rosids; malvids; Brassicales; Brassicaceae; Camelineae; Arabidopsis`FBW4_ARATH^FBW4_ARATH^Q:152-448,H:21-118^41.41%ID^E:2e-106^RecName: …	NA	contig00458|m.557	2-454[+]	sp|Q9SV01|FBW4_ARATH^sp|Q9SV01|FBW4_ARATH^Q:41-149,H:11-118^41.28%ID^E:4e-19^.^.	PF00646.32^F-box^F-box domain^52-92^E:1e-08`PF12937.6^F-box-like^F-box-like^58-89^E:5.6e-07	NA	NA	NA	NA	NA	GO:0005515^molecular_function^protein binding	9	NA
contig459	NO	gs7	TRPC_ARATH^TRPC_ARATH^Q:231-1430,H:14-401^60.1%ID^E:2e-146^RecName: Full=Indole-3-glycerol phosphate synthase, chloroplastic {ECO:0000303|PubMed:7610197};^Eukaryota; Viridiplantae; Streptophyta; Embryophyta; Tracheophyta; Spermatophyta; Magnoliophyta; eudicotyledons; Gunneridae; Pentapetalae; rosids; malvids; Brassicales; Brassicaceae; Camelineae; Arabidopsis	NA	contig00459|m.558	204-1433[+]	sp|P49572|TRPC_ARATH^sp|P49572|TRPC_ARATH^Q:3-409,H:16-401^59.56%ID^E:5e-171^.^.	PF00218.20^IGPS^Indole-3-glycerol phosphate synthase^138-402^E:6.2e-78	NA	NA	NA	NA	NA	GO:0004425^molecular_function^indole-3-glycerol-phosphate synthase activity	40	K01609
contig460	YES	gs7872	MCA1_MAGO7^MCA1_MAGO7^Q:244-1167,H:73-379^59.42%ID^E:1e-105^RecName: Full=Metacaspase-1;^Eukaryota; Fungi; Dikarya; Ascomycota; Pezizomycotina; Sordariomycetes; Sordariomycetidae; Magnaporthales; Magnaporthaceae; Magnaporthe	NA	contig00460|m.559	1-1167[+]	sp|A6R7B8|MCA1_AJECN^sp|A6R7B8|MCA1_AJECN^Q:63-389,H:2-340^57.35%ID^E:1e-127^.^.	PF00656.21^Peptidase_C14^Caspase domain^112-389^E:9e-59	NA	NA	NA	NA	NA	NA	12	NA
contig461	NO	gs7046	LPAAT_ARATH^LPAAT_ARATH^Q:177-1304,H:11-407^78.59%ID^E:0^RecName: Full=1-acylglycerol-3-phosphate O-acyltransferase;^Eukaryota; Viridiplantae; Streptophyta; Embryophyta; Tracheophyta; Spermatophyta; Magnoliophyta; eudicotyledons; Gunneridae; Pentapetalae; rosids; malvids; Brassicales; Brassicaceae; Camelineae; Arabidopsis	NA	contig00461|m.560	126-1337[+]	sp|O22975|LPAAT_ARATH^sp|O22975|LPAAT_ARATH^Q:18-395,H:11-409^78.2%ID^E:0^.^.	PF12740.6^Chlorophyllase2^Chlorophyllase enzyme^106-225^E:1.3e-06`PF00561.19^Abhydrolase_1^alpha/beta hydrolase fold^107-372^E:6.1e-24`PF12146.7^Hydrolase_4^Serine aminopeptidase, S33^107-365^E:5.4e-19`PF12697.6^Abhydrolase_6^Alpha/beta hydrolase family^109-376^E:1e-19`PF06821.12^Ser_hydrolase^Serine hydrolase^159-221^E:0.00012	NA	NA	NA	NA	NA	GO:0047746^molecular_function^chlorophyllase activity`GO:0015996^biological_process^chlorophyll catabolic process`GO:0016787^molecular_function^hydrolase activity	1	NA
contig462	YES	gs7873	SNF7_CRYNJ^SNF7_CRYNJ^Q:74-658,H:5-200^52.04%ID^E:2e-33^RecName: Full=Vacuolar-sorting protein SNF7;^Eukaryota; Fungi; Dikarya; Basidiomycota; Agaricomycotina; Tremellomycetes; Tremellales; Cryptococcaceae; Cryptococcus; Cryptococcus neoformans species complex	NA	contig00462|m.561	74-718[+]	sp|P0CR54|SNF7_CRYNJ^sp|P0CR54|SNF7_CRYNJ^Q:1-195,H:5-200^52.04%ID^E:3e-51^.^.	PF03357.20^Snf7^Snf7^17-188^E:1.1e-49	NA	NA	NA	NA	NA	GO:0007034^biological_process^vacuolar transport	2	NA
contig463	YES	gs7874	DES6_CERPU^DES6_CERPU^Q:17-1405,H:75-510^37.74%ID^E:7e-85^RecName: Full=Acyl-lipid (9-3)-desaturase {ECO:0000303|PubMed:10848999};^Eukaryota; Viridiplantae; Streptophyta; Embryophyta; Bryophyta; Bryophytina; Bryopsida; Dicranidae; Pseudoditrichales; Ditrichaceae; Ceratodon	NA	contig00463|m.562	2-1321[+]	sp|Q9SWQ9|SLD1_EUGGR^sp|Q9SWQ9|SLD1_EUGGR^Q:46-439,H:11-379^30.98%ID^E:5e-57^.^.	PF00173.27^Cyt-b5^Cytochrome b5-like Heme/Steroid binding domain^31-100^E:8e-17`PF00487.23^FA_desaturase^Fatty acid desaturase^164-437^E:3.8e-33	NA	ExpAA=103.87^PredHel=5^Topology=o135-154i161-183o279-301i321-343o347-369i	NA	NA	NA	GO:0006629^biological_process^lipid metabolic process	33	NA
contig464	YES	gs7875	HSD2_ARATH^HSD2_ARATH^Q:65-961,H:4-291^36.81%ID^E:1e-42^RecName: Full=11-beta-hydroxysteroid dehydrogenase-like 2;^Eukaryota; Viridiplantae; Streptophyta; Embryophyta; Tracheophyta; Spermatophyta; Magnoliophyta; eudicotyledons; Gunneridae; Pentapetalae; rosids; malvids; Brassicales; Brassicaceae; Camelineae; Arabidopsis	NA	contig00464|m.563	2-1012[+]	sp|Q9STY8|HSD2_ARATH^sp|Q9STY8|HSD2_ARATH^Q:22-320,H:4-291^36.81%ID^E:4e-43^.^.	PF00106.24^adh_short^short chain dehydrogenase^73-264^E:7.5e-52`PF08659.9^KR^KR domain^75-239^E:5.3e-13`PF13561.5^adh_short_C2^Enoyl-(Acyl carrier protein) reductase^79-268^E:3.6e-31	NA	ExpAA=60.56^PredHel=3^Topology=i7-29o33-55i205-224o	NA	NA	NA	NA	5	NA
contig465	YES	gs7876	PP2B_NEUCR^PP2B_NEUCR^Q:93-1688,H:16-552^72.54%ID^E:0^RecName: Full=Serine/threonine-protein phosphatase 2B catalytic subunit;^Eukaryota; Fungi; Dikarya; Ascomycota; Pezizomycotina; Sordariomycetes; Sordariomycetidae; Sordariales; Sordariaceae; Neurospora	NA	contig00465|m.564	57-1751[+]	sp|P48457|PP2B_EMENI^sp|P48457|PP2B_EMENI^Q:15-544,H:1-536^73%ID^E:0^.^.	PF00149.27^Metallophos^Calcineurin-like phosphoesterase^120-320^E:5.3e-38	NA	NA	NA	NA	NA	GO:0016787^molecular_function^hydrolase activity	2	NA
contig466	NO	gs2649	CML15_ARATH^CML15_ARATH^Q:563-111,H:3-153^68.87%ID^E:3e-71^RecName: Full=Probable calcium-binding protein CML15;^Eukaryota; Viridiplantae; Streptophyta; Embryophyta; Tracheophyta; Spermatophyta; Magnoliophyta; eudicotyledons; Gunneridae; Pentapetalae; rosids; malvids; Brassicales; Brassicaceae; Camelineae; Arabidopsis	NA	contig00466|m.565	725-3[-]	sp|Q9FZ75|CML15_ARATH^sp|Q9FZ75|CML15_ARATH^Q:55-205,H:3-153^68.87%ID^E:3e-71^.^.	PF13499.5^EF-hand_7^EF-hand domain pair^58-120^E:9.1e-11`PF13405.5^EF-hand_6^EF-hand domain^59-88^E:4.8e-06`PF13833.5^EF-hand_8^EF-hand domain pair^59-85^E:0.0063`PF13202.5^EF-hand_5^EF hand^60-83^E:0.005`PF13833.5^EF-hand_8^EF-hand domain pair^82-120^E:0.018`PF13202.5^EF-hand_5^EF hand^103-118^E:0.017`PF13833.5^EF-hand_8^EF-hand domain pair^108-160^E:1.6e-06`PF13499.5^EF-hand_7^EF-hand domain pa…	NA	NA	NA	NA	NA	GO:0005509^molecular_function^calcium ion binding	35	NA
contig467	NO	gs635	ALL13_OLEEU^ALL13_OLEEU^Q:75-752,H:1-226^76.11%ID^E:2e-127^RecName: Full=Thaumatin-like protein;^Eukaryota; Viridiplantae; Streptophyta; Embryophyta; Tracheophyta; Spermatophyta; Magnoliophyta; eudicotyledons; Gunneridae; Pentapetalae; asterids; lamiids; Lamiales; Oleaceae; Oleeae; Olea	NA	contig00467|m.568	3-755[+]	sp|E3SU11|ALL13_OLEEU^sp|E3SU11|ALL13_OLEEU^Q:25-250,H:1-226^76.11%ID^E:4e-128^.^.	PF00314.16^Thaumatin^Thaumatin family^55-250^E:1.5e-60	NA	NA	NA	NA	NA	NA	NA	NA
contig468	YES	gs7877	V26BB_XENLA^V26BB_XENLA^Q:2-868,H:6-295^69.66%ID^E:1e-138^RecName: Full=Vacuolar protein sorting-associated protein 26B-B;^Eukaryota; Metazoa; Chordata; Craniata; Vertebrata; Euteleostomi; Amphibia; Batrachia; Anura; Pipoidea; Pipidae; Xenopodinae; Xenopus; Xenopus	NA	contig00468|m.569	2-895[+]	sp|Q6DFB9|V26BB_XENLA^sp|Q6DFB9|V26BB_XENLA^Q:1-289,H:6-295^69.66%ID^E:2e-144^.^.	PF03643.14^Vps26^Vacuolar protein sorting-associated protein 26^1-274^E:2.7e-129	NA	NA	NA	NA	NA	NA	16	NA
contig469	YES	gs7878	RS6_DEBHA^RS6_DEBHA^Q:37-753,H:1-236^66.95%ID^E:7e-105^RecName: Full=40S ribosomal protein S6;^Eukaryota; Fungi; Dikarya; Ascomycota; Saccharomycotina; Saccharomycetes; Saccharomycetales; Debaryomycetaceae; Debaryomyces	NA	contig00469|m.570	1-756[+]	sp|Q9C0Z7|RS6B_SCHPO^sp|Q9C0Z7|RS6B_SCHPO^Q:13-250,H:1-238^68.49%ID^E:9e-113^.^.	PF01092.18^Ribosomal_S6e^Ribosomal protein S6e^13-138^E:3.1e-60	NA	NA	NA	NA	NA	GO:0003735^molecular_function^structural constituent of ribosome`GO:0006412^biological_process^translation`GO:0005622^cellular_component^intracellular`GO:0005840^cellular_component^ribosome	29	NA
contig470	YES	gs7879	HEMH_MOUSE^HEMH_MOUSE^Q:34-1089,H:68-418^61.76%ID^E:5e-160^RecName: Full=Ferrochelatase, mitochondrial;^Eukaryota; Metazoa; Chordata; Craniata; Vertebrata; Euteleostomi; Mammalia; Eutheria; Euarchontoglires; Glires; Rodentia; Myomorpha; Muroidea; Muridae; Murinae; Mus; Mus	NA	contig00470|m.571	49-1092[+]	sp|O57478|HEMH_XENLA^sp|O57478|HEMH_XENLA^Q:1-347,H:61-408^60.63%ID^E:1e-157^.^.	PF00762.18^Ferrochelatase^Ferrochelatase^1-315^E:2.3e-108	NA	NA	NA	NA	NA	GO:0004325^molecular_function^ferrochelatase activity`GO:0006783^biological_process^heme biosynthetic process	23	NA
contig471	YES	gs3812	ALDH_ALTAL^ALDH_ALTAL^Q:63-1481,H:19-491^60.89%ID^E:0^RecName: Full=Aldehyde dehydrogenase;^Eukaryota; Fungi; Dikarya; Ascomycota; Pezizomycotina; Dothideomycetes; Pleosporomycetidae; Pleosporales; Pleosporineae; Pleosporaceae; Alternaria; Alternaria alternata group	NA	contig00471|m.572	3-1499[+]	sp|P42041|ALDH_ALTAL^sp|P42041|ALDH_ALTAL^Q:21-493,H:19-491^60.89%ID^E:0^.^.	PF00171.21^Aldedh^Aldehyde dehydrogenase family^28-489^E:2.3e-182	NA	NA	NA	NA	NA	GO:0016491^molecular_function^oxidoreductase activity`GO:0008152^biological_process^metabolic process`GO:0055114^biological_process^oxidation-reduction process	4	NA
contig472	YES	gs7880	DBP5_SCHPO^DBP5_SCHPO^Q:136-1362,H:93-498^61.02%ID^E:3e-164^RecName: Full=ATP-dependent RNA helicase dbp5;^Eukaryota; Fungi; Dikarya; Ascomycota; Taphrinomycotina; Schizosaccharomycetes; Schizosaccharomycetales; Schizosaccharomycetaceae; Schizosaccharomyces	NA	contig00472|m.573	1-1377[+]	sp|Q09747|DBP5_SCHPO^sp|Q09747|DBP5_SCHPO^Q:46-454,H:93-498^61.02%ID^E:2e-177^.^.	PF00270.28^DEAD^DEAD/DEAH box helicase^88-255^E:2.7e-36`PF00271.30^Helicase_C^Helicase conserved C-terminal domain^301-409^E:3.9e-27	NA	NA	NA	NA	NA	GO:0003676^molecular_function^nucleic acid binding`GO:0005524^molecular_function^ATP binding	22	NA
contig473	YES	gs7881	DBP5_USTMA^DBP5_USTMA^Q:79-1386,H:16-449^57.37%ID^E:6e-165^RecName: Full=ATP-dependent RNA helicase DBP5;^Eukaryota; Fungi; Dikarya; Basidiomycota; Ustilaginomycotina; Ustilaginomycetes; Ustilaginales; Ustilaginaceae; Ustilago	NA	contig00473|m.574	1-1398[+]	sp|Q4P7Z8|DBP5_USTMA^sp|Q4P7Z8|DBP5_USTMA^Q:7-462,H:1-449^55.97%ID^E:8e-180^.^.	PF00270.28^DEAD^DEAD/DEAH box helicase^95-262^E:2.8e-36`PF00271.30^Helicase_C^Helicase conserved C-terminal domain^308-416^E:4.1e-27	NA	NA	NA	NA	NA	GO:0003676^molecular_function^nucleic acid binding`GO:0005524^molecular_function^ATP binding	22	NA
contig474	YES	gs7882	UBC11_SCHPO^UBC11_SCHPO^Q:142-630,H:14-175^65.85%ID^E:2e-59^RecName: Full=Ubiquitin-conjugating enzyme E2-20 kDa;^Eukaryota; Fungi; Dikarya; Ascomycota; Taphrinomycotina; Schizosaccharomycetes; Schizosaccharomycetales; Schizosaccharomycetaceae; Schizosaccharomyces	NA	contig00474|m.575	1-645[+]	sp|O00103|UBC11_SCHPO^sp|O00103|UBC11_SCHPO^Q:48-210,H:14-175^65.85%ID^E:3e-68^.^.	PF00179.25^UQ_con^Ubiquitin-conjugating enzyme^67-203^E:1.9e-44	NA	NA	NA	NA	NA	NA	22	NA
contig475	YES	gs7883	RL5_NEUCR^RL5_NEUCR^Q:26-694,H:1-223^88.34%ID^E:2e-146^RecName: Full=60S ribosomal protein L5;^Eukaryota; Fungi; Dikarya; Ascomycota; Pezizomycotina; Sordariomycetes; Sordariomycetidae; Sordariales; Sordariaceae; Neurospora	NA	contig00475|m.576	2-694[+]	sp|O59953|RL5_NEUCR^sp|O59953|RL5_NEUCR^Q:9-231,H:1-223^88.34%ID^E:2e-146^.^.	PF17144.3^Ribosomal_L5e^Ribosomal large subunit proteins 60S L5, and 50S L18^22-187^E:6.6e-82`PF14204.5^Ribosomal_L18_c^Ribosomal L18 C-terminal region^203-231^E:8.3e-09	NA	NA	NA	NA	NA	GO:0003735^molecular_function^structural constituent of ribosome`GO:0008097^molecular_function^5S rRNA binding`GO:0006412^biological_process^translation`GO:0005622^cellular_component^intracellular`GO:0005840^cellular_component^ribosome	34	NA
contig476	YES	gs7884	VPS74_SCHPO^VPS74_SCHPO^Q:68-919,H:2-285^60%ID^E:2e-102^RecName: Full=Vacuolar protein sorting-associated protein 74;^Eukaryota; Fungi; Dikarya; Ascomycota; Taphrinomycotina; Schizosaccharomycetes; Schizosaccharomycetales; Schizosaccharomycetaceae; Schizosaccharomyces	NA	contig00476|m.578	62-922[+]	sp|O14205|VPS74_SCHPO^sp|O14205|VPS74_SCHPO^Q:3-286,H:2-285^61.72%ID^E:1e-118^.^.	PF05719.10^GPP34^Golgi phosphoprotein 3 (GPP34)^64-285^E:9.9e-63	NA	NA	NA	NA	NA	GO:0070273^molecular_function^phosphatidylinositol-4-phosphate binding	NA	NA
contig477	YES	gs7885	GLYC2_DICDI^GLYC2_DICDI^Q:2-1045,H:124-479^65.08%ID^E:2e-167^RecName: Full=Serine hydroxymethyltransferase 2;^Eukaryota; Amoebozoa; Mycetozoa; Dictyosteliida; Dictyostelium	NA	contig00477|m.579	2-1078[+]	sp|Q54EW1|GLYC2_DICDI^sp|Q54EW1|GLYC2_DICDI^Q:1-348,H:124-479^65.08%ID^E:2e-174^.^.	PF00464.18^SHMT^Serine hydroxymethyltransferase^1-298^E:6.2e-132`PF00155.20^Aminotran_1_2^Aminotransferase class I and II^4-282^E:0.00011	NA	NA	NA	NA	NA	GO:0030170^molecular_function^pyridoxal phosphate binding`GO:0009058^biological_process^biosynthetic process	28	NA
contig478	YES	gs7886	NACA_ORENI^NACA_ORENI^Q:232-765,H:27-215^51.5%ID^E:2e-42^RecName: Full=Nascent polypeptide-associated complex subunit alpha;^Eukaryota; Metazoa; Chordata; Craniata; Vertebrata; Euteleostomi; Actinopterygii; Neopterygii; Teleostei; Neoteleostei; Acanthomorphata; Ovalentaria; Cichlomorphae; Cichliformes; Cichlidae; African cichlids; Pseudocrenilabrinae; Oreochromini; Oreochromis	NA	contig00478|m.580	52-768[+]	sp|Q94518|NACA_DROME^sp|Q94518|NACA_DROME^Q:90-238,H:69-216^66.01%ID^E:6e-54^.^.	PF01849.17^NAC^NAC domain^94-149^E:2.6e-23	NA	NA	NA	NA	NA	NA	NA	NA
contig479	YES	gs7887	RL27A_YEAST^RL27A_YEAST^Q:56-406,H:3-119^67.52%ID^E:2e-54^RecName: Full=60S ribosomal protein L27-A {ECO:0000303|PubMed:9559554};^Eukaryota; Fungi; Dikarya; Ascomycota; Saccharomycotina; Saccharomycetes; Saccharomycetales; Saccharomycetaceae; Saccharomyces	NA	contig00479|m.581	2-406[+]	sp|P0C2H6|RL27A_YEAST^sp|P0C2H6|RL27A_YEAST^Q:19-135,H:3-119^67.52%ID^E:2e-54^.^.	PF01777.17^Ribosomal_L27e^Ribosomal L27e protein family^68-135^E:2.2e-26	NA	NA	NA	NA	NA	GO:0003735^molecular_function^structural constituent of ribosome`GO:0006412^biological_process^translation`GO:0005622^cellular_component^intracellular`GO:0005840^cellular_component^ribosome	NA	NA
contig480	YES	gs7888	BLI3_NEUCR^BLI3_NEUCR^Q:18-575,H:17-202^37.43%ID^E:2e-34^RecName: Full=Protein bli-3;^Eukaryota; Fungi; Dikarya; Ascomycota; Pezizomycotina; Sordariomycetes; Sordariomycetidae; Sordariales; Sordariaceae; Neurospora	NA	contig00480|m.583	3-599[+]	sp|Q01358|BLI3_NEUCR^sp|Q01358|BLI3_NEUCR^Q:6-191,H:17-202^37.43%ID^E:7e-35^.^.	PF01243.19^Putative_PNPOx^Pyridoxamine 5'-phosphate oxidase^26-110^E:1.1e-10`PF16242.4^Pyrid_ox_like^Pyridoxamine 5'-phosphate oxidase like^27-177^E:2.6e-31	NA	NA	NA	NA	NA	NA	NA	NA
contig481	YES	gs7889	GAD8_SCHPO^GAD8_SCHPO^Q:133-1599,H:67-547^68.98%ID^E:0^RecName: Full=Serine/threonine-protein kinase gad8 {ECO:0000303|PubMed:12805221};^Eukaryota; Fungi; Dikarya; Ascomycota; Taphrinomycotina; Schizosaccharomycetes; Schizosaccharomycetales; Schizosaccharomycetaceae; Schizosaccharomyces	NA	contig00481|m.584	1-1647[+]	sp|Q9P7J8|GAD8_SCHPO^sp|Q9P7J8|GAD8_SCHPO^Q:45-533,H:67-547^68.83%ID^E:0^.^.	PF00168.29^C2^C2 domain^90-189^E:0.0006`PF00069.24^Pkinase^Protein kinase domain^216-471^E:3.5e-72`PF07714.16^Pkinase_Tyr^Protein tyrosine kinase^217-456^E:1.5e-32`PF12330.7^Haspin_kinase^Haspin like kinase domain^239-370^E:6.3e-06`PF00433.23^Pkinase_C^Protein kinase C terminal domain^492-533^E:3.6e-13	NA	NA	NA	NA	NA	GO:0004672^molecular_function^protein kinase activity`GO:0005524^molecular_function^ATP binding`GO:0006468^biological_process^protein phosphorylation`GO:0004674^molecular_function^protein serine/threonine kinase activity	32	NA
contig482	NO	gs2733	C83B1_ARATH^C83B1_ARATH^Q:174-1556,H:39-499^48.28%ID^E:1e-157^RecName: Full=Cytochrome P450 83B1;^Eukaryota; Viridiplantae; Streptophyta; Embryophyta; Tracheophyta; Spermatophyta; Magnoliophyta; eudicotyledons; Gunneridae; Pentapetalae; rosids; malvids; Brassicales; Brassicaceae; Camelineae; Arabidopsis	NA	contig00482|m.586	3-1562[+]	sp|O65782|C83B1_ARATH^sp|O65782|C83B1_ARATH^Q:19-518,H:1-499^47.42%ID^E:4e-166^.^.	PF00067.21^p450^Cytochrome P450^49-511^E:9.4e-100	NA	ExpAA=64.08^PredHel=2^Topology=o15-37i314-336o	NA	NA	NA	GO:0005506^molecular_function^iron ion binding`GO:0016705^molecular_function^oxidoreductase activity, acting on paired donors, with incorporation or reduction of molecular oxygen`GO:0020037^molecular_function^heme binding`GO:0055114^biological_process^oxidation-reduction process	14	NA
contig483	YES	gs7890	APE2_YEAST^APE2_YEAST^Q:11-2071,H:280-951^42.67%ID^E:0^RecName: Full=Aminopeptidase 2, mitochondrial;^Eukaryota; Fungi; Dikarya; Ascomycota; Saccharomycotina; Saccharomycetes; Saccharomycetales; Saccharomycetaceae; Saccharomyces	NA	contig00483|m.588	2-2080[+]	sp|P32454|APE2_YEAST^sp|P32454|APE2_YEAST^Q:4-690,H:280-951^42.67%ID^E:0^.^.	PF01433.19^Peptidase_M1^Peptidase family M1 domain^39-272^E:7.5e-95`PF11838.7^ERAP1_C^ERAP1-like C-terminal domain^349-668^E:1.7e-82	NA	NA	NA	NA	NA	GO:0008237^molecular_function^metallopeptidase activity`GO:0008270^molecular_function^zinc ion binding	1	NA
contig484	YES	gs7891	H4_PHACH^H4_PHACH^Q:105-350,H:22-103^100%ID^E:8e-51^RecName: Full=Histone H4;^Eukaryota; Fungi; Dikarya; Basidiomycota; Agaricomycotina; Agaricomycetes; Polyporales; Phanerochaetaceae; Phanerochaete	NA	contig00484|m.589	3-353[+]	sp|P62792|H4_PHACH^sp|P62792|H4_PHACH^Q:14-116,H:1-103^100%ID^E:1e-65^.^.	PF15511.5^CENP-T_C^Centromere kinetochore component CENP-T histone fold^48-109^E:6.3e-07`PF02969.16^TAF^TATA box binding protein associated factor (TAF)^52-105^E:0.00012	NA	NA	NA	NA	NA	GO:0006352^biological_process^DNA-templated transcription, initiation	40	K11254
contig485	YES	gs7892	SUB8_COCP7^SUB8_COCP7^Q:145-1419,H:27-455^58.62%ID^E:1e-174^RecName: Full=Subtilisin-like protease CPC735_031240;^Eukaryota; Fungi; Dikarya; Ascomycota; Pezizomycotina; Eurotiomycetes; Eurotiomycetidae; Onygenales; Onygenales incertae sedis; Coccidioides	NA	contig00485|m.590	1-1374[+]	sp|C5P4Z8|SUB8_COCP7^sp|C5P4Z8|SUB8_COCP7^Q:49-457,H:27-450^59.67%ID^E:2e-174^.^.	PF05922.15^Inhibitor_I9^Peptidase inhibitor I9^65-150^E:1.5e-15`PF00082.21^Peptidase_S8^Subtilase family^186-435^E:2e-37	NA	ExpAA=19.26^PredHel=1^Topology=i13-35o	NA	NA	NA	GO:0004252^molecular_function^serine-type endopeptidase activity`GO:0006508^biological_process^proteolysis	21	NA
contig486	NO	gs4093	TRBP2_ARATH^TRBP2_ARATH^Q:366-1493,H:94-472^68.07%ID^E:3e-177^RecName: Full=Tryptophan synthase beta chain 2, chloroplastic;^Eukaryota; Viridiplantae; Streptophyta; Embryophyta; Tracheophyta; Spermatophyta; Magnoliophyta; eudicotyledons; Gunneridae; Pentapetalae; rosids; malvids; Brassicales; Brassicaceae; Camelineae; Arabidopsis	NA	contig00486|m.591	102-1514[+]	sp|P25269|TRBP2_ARATH^sp|P25269|TRBP2_ARATH^Q:79-464,H:84-472^67.87%ID^E:0^.^.	PF00291.24^PALP^Pyridoxal-phosphate dependent enzyme^125-452^E:1e-48	NA	NA	NA	NA	NA	NA	34	K01696
contig487	YES	gs7893	DHSO_RAT^DHSO_RAT^Q:1-951,H:58-349^42.01%ID^E:3e-69^RecName: Full=Sorbitol dehydrogenase;^Eukaryota; Metazoa; Chordata; Craniata; Vertebrata; Euteleostomi; Mammalia; Eutheria; Euarchontoglires; Glires; Rodentia; Myomorpha; Muroidea; Muridae; Murinae; Rattus	NA	contig00487|m.592	1-960[+]	sp|P27867|DHSO_RAT^sp|P27867|DHSO_RAT^Q:1-317,H:58-349^42.01%ID^E:2e-70^.^.	PF08240.11^ADH_N^Alcohol dehydrogenase GroES-like domain^4-89^E:1.2e-20`PF16912.4^Glu_dehyd_C^Glucose dehydrogenase C-terminus^100-307^E:4.2e-09`PF00107.25^ADH_zinc_N^Zinc-binding dehydrogenase^131-273^E:6.7e-22`PF13602.5^ADH_zinc_N_2^Zinc-binding dehydrogenase^199-305^E:3.4e-06	NA	NA	NA	NA	NA	GO:0055114^biological_process^oxidation-reduction process	10	NA
contig488	NO	gs3207	BGL18_ORYSJ^BGL18_ORYSJ^Q:198-1613,H:27-500^53.11%ID^E:0^RecName: Full=Beta-glucosidase 18;^Eukaryota; Viridiplantae; Streptophyta; Embryophyta; Tracheophyta; Spermatophyta; Magnoliophyta; Liliopsida; Poales; Poaceae; BOP clade; Oryzoideae; Oryzeae; Oryzinae; Oryza	NA	contig00488|m.595	69-1670[+]	sp|Q7XSK0|BGL18_ORYSJ^sp|Q7XSK0|BGL18_ORYSJ^Q:44-515,H:27-500^53.11%ID^E:0^.^.	PF00232.17^Glyco_hydro_1^Glycosyl hydrolase family 1^47-515^E:5.6e-134	NA	NA	NA	NA	NA	GO:0004553^molecular_function^hydrolase activity, hydrolyzing O-glycosyl compounds`GO:0005975^biological_process^carbohydrate metabolic process	10	K05350
contig489	YES	gs7894	STL1_YEAST^STL1_YEAST^Q:3-1559,H:26-540^44.59%ID^E:7e-160^RecName: Full=Sugar transporter STL1;^Eukaryota; Fungi; Dikarya; Ascomycota; Saccharomycotina; Saccharomycetes; Saccharomycetales; Saccharomycetaceae; Saccharomyces	NA	contig00489|m.597	3-1601[+]	sp|P39932|STL1_YEAST^sp|P39932|STL1_YEAST^Q:1-519,H:26-540^44.59%ID^E:1e-160^.^.	PF00083.23^Sugar_tr^Sugar (and other) transporter^8-459^E:2.2e-111`PF07690.15^MFS_1^Major Facilitator Superfamily^28-314^E:1e-20	NA	ExpAA=244.23^PredHel=11^Topology=o15-37i44-66o76-95i136-158o168-190i263-285o300-322i329-351o361-383i396-418o422-444i	NA	NA	NA	GO:0022857^molecular_function^transmembrane transporter activity`GO:0055085^biological_process^transmembrane transport`GO:0016021^cellular_component^integral component of membrane	15	NA
contig490	NO	gs1200	GL22_ORYSJ^GL22_ORYSJ^Q:5-574,H:14-210^48.22%ID^E:7e-52^RecName: Full=Putative germin-like protein 2-2;^Eukaryota; Viridiplantae; Streptophyta; Embryophyta; Tracheophyta; Spermatophyta; Magnoliophyta; Liliopsida; Poales; Poaceae; BOP clade; Oryzoideae; Oryzeae; Oryzinae; Oryza	NA	contig00490|m.599	2-625[+]	sp|Q6K5P9|GL22_ORYSJ^sp|Q6K5P9|GL22_ORYSJ^Q:3-191,H:15-210^48.47%ID^E:2e-55^.^.	PF00190.21^Cupin_1^Cupin^49-194^E:4.6e-38`PF07883.10^Cupin_2^Cupin domain^86-156^E:2.3e-10	sigP:1^16^0.675^YES	NA	NA	NA	NA	GO:0045735^molecular_function^nutrient reservoir activity	9	NA
contig491	YES	gs7895	RS10A_YEAST^RS10A_YEAST^Q:43-327,H:1-95^72.63%ID^E:3e-45^RecName: Full=40S ribosomal protein S10-A {ECO:0000303|PubMed:9559554};^Eukaryota; Fungi; Dikarya; Ascomycota; Saccharomycotina; Saccharomycetes; Saccharomycetales; Saccharomycetaceae; Saccharomyces	NA	contig00491|m.600	1-543[+]	sp|O14112|RS10A_SCHPO^sp|O14112|RS10A_SCHPO^Q:15-172,H:1-142^55.7%ID^E:9e-53^.^.	PF03501.14^S10_plectin^Plectin/S10 domain^17-108^E:8.5e-42	NA	NA	NA	NA	NA	NA	NA	NA
contig492	NO	gs6569	GUX7_ARATH^GUX7_ARATH^Q:297-1607,H:57-494^71.23%ID^E:0^RecName: Full=Putative glucuronosyltransferase PGSIP7;^Eukaryota; Viridiplantae; Streptophyta; Embryophyta; Tracheophyta; Spermatophyta; Magnoliophyta; eudicotyledons; Gunneridae; Pentapetalae; rosids; malvids; Brassicales; Brassicaceae; Camelineae; Arabidopsis	NA	contig00492|m.602	219-1610[+]	sp|F4JMI5|GUX7_ARATH^sp|F4JMI5|GUX7_ARATH^Q:27-463,H:57-494^71.23%ID^E:0^.^.	NA	sigP:1^22^0.749^YES	ExpAA=126.40^PredHel=5^Topology=o284-306i327-349o359-381i383-405o409-431i	NA	NA	NA	NA	3	NA
contig493	NO	gs3243	7OMT_PAPSO^7OMT_PAPSO^Q:59-1054,H:9-354^40.06%ID^E:9e-80^RecName: Full=(R,S)-reticuline 7-O-methyltransferase {ECO:0000303|PubMed:14675446};^Eukaryota; Viridiplantae; Streptophyta; Embryophyta; Tracheophyta; Spermatophyta; Magnoliophyta; eudicotyledons; Ranunculales; Papaveraceae; Papaveroideae; Papaver	NA	contig00493|m.603	2-1057[+]	sp|Q6WUC2|7OMT_PAPSO^sp|Q6WUC2|7OMT_PAPSO^Q:20-351,H:9-354^42.07%ID^E:7e-91^.^.	PF08100.10^Dimerisation^Dimerisation domain^37-81^E:5.6e-09`PF00891.17^Methyltransf_2^O-methyltransferase^122-334^E:2.2e-59	NA	NA	NA	NA	NA	GO:0046983^molecular_function^protein dimerization activity`GO:0008171^molecular_function^O-methyltransferase activity	8	NA
contig494	NO	gs2980	ADHX_ARATH^ADHX_ARATH^Q:205-1332,H:1-376^90.16%ID^E:0^RecName: Full=Alcohol dehydrogenase class-3;^Eukaryota; Viridiplantae; Streptophyta; Embryophyta; Tracheophyta; Spermatophyta; Magnoliophyta; eudicotyledons; Gunneridae; Pentapetalae; rosids; malvids; Brassicales; Brassicaceae; Camelineae; Arabidopsis	NA	contig00494|m.606	205-1344[+]	sp|Q96533|ADHX_ARATH^sp|Q96533|ADHX_ARATH^Q:1-376,H:1-376^90.16%ID^E:0^.^.	PF08240.11^ADH_N^Alcohol dehydrogenase GroES-like domain^35-162^E:1.2e-24`PF00107.25^ADH_zinc_N^Zinc-binding dehydrogenase^206-332^E:2.4e-24	NA	NA	NA	NA	NA	GO:0055114^biological_process^oxidation-reduction process	10	K00121
contig495	YES	gs7896	RPN1_SCHPO^RPN1_SCHPO^Q:227-2665,H:75-888^60.83%ID^E:0^RecName: Full=26S proteasome regulatory subunit rpn1;^Eukaryota; Fungi; Dikarya; Ascomycota; Taphrinomycotina; Schizosaccharomycetes; Schizosaccharomycetales; Schizosaccharomycetaceae; Schizosaccharomyces	NA	contig00495|m.608	2-2668[+]	sp|P87048|RPN1_SCHPO^sp|P87048|RPN1_SCHPO^Q:6-888,H:1-888^58.47%ID^E:0^.^.	PF01851.21^PC_rep^Proteasome/cyclosome repeat^481-512^E:3.3e-05`PF01851.21^PC_rep^Proteasome/cyclosome repeat^704-732^E:7.7e-05	NA	NA	NA	NA	NA	NA	24	NA
contig496	NO	gs504	UAH_ARATH^UAH_ARATH^Q:152-1429,H:32-462^77.73%ID^E:0^RecName: Full=Ureidoglycolate hydrolase;^Eukaryota; Viridiplantae; Streptophyta; Embryophyta; Tracheophyta; Spermatophyta; Magnoliophyta; eudicotyledons; Gunneridae; Pentapetalae; rosids; malvids; Brassicales; Brassicaceae; Camelineae; Arabidopsis	NA	contig00496|m.609	2-1474[+]	sp|Q8VXY9|UAH_ARATH^sp|Q8VXY9|UAH_ARATH^Q:51-489,H:32-475^78.15%ID^E:0^.^.	PF04389.16^Peptidase_M28^Peptidase family M28^135-219^E:4.8e-08`PF01546.27^Peptidase_M20^Peptidase family M20/M25/M40^153-485^E:1.1e-30	NA	NA	NA	NA	NA	GO:0016787^molecular_function^hydrolase activity`GO:0008152^biological_process^metabolic process	14	K18151
contig497	YES	gs7897	RL20B_YEAST^RL20B_YEAST^Q:19-537,H:1-172^66.67%ID^E:6e-80^RecName: Full=60S ribosomal protein L20-B {ECO:0000303|PubMed:9559554};^Eukaryota; Fungi; Dikarya; Ascomycota; Saccharomycotina; Saccharomycetes; Saccharomycetales; Saccharomycetaceae; Saccharomyces	NA	contig00497|m.610	1-540[+]	sp|P0CX24|RL20B_YEAST^sp|P0CX24|RL20B_YEAST^Q:7-179,H:1-172^66.67%ID^E:2e-80^.^.	PF01775.16^Ribosomal_L18A^Ribosomal proteins 50S-L18Ae/60S-L20/60S-L18A^10-132^E:2.4e-54	NA	NA	NA	NA	NA	GO:0003735^molecular_function^structural constituent of ribosome`GO:0006412^biological_process^translation`GO:0005840^cellular_component^ribosome	29	NA
contig498	YES	gs7898	RL4B_SCHPO^RL4B_SCHPO^Q:24-1130,H:1-360^67.3%ID^E:4e-167^RecName: Full=60S ribosomal protein L4-B;^Eukaryota; Fungi; Dikarya; Ascomycota; Taphrinomycotina; Schizosaccharomycetes; Schizosaccharomycetales; Schizosaccharomycetaceae; Schizosaccharomyces	NA	contig00498|m.611	3-1142[+]	sp|Q9P784|RL4B_SCHPO^sp|Q9P784|RL4B_SCHPO^Q:8-376,H:1-360^67.57%ID^E:1e-178^.^.	PF00573.21^Ribosomal_L4^Ribosomal protein L4/L1 family^29-268^E:3.2e-41`PF14374.5^Ribos_L4_asso_C^60S ribosomal protein L4 C-terminal domain^281-356^E:3.4e-29	NA	NA	NA	NA	NA	GO:0003735^molecular_function^structural constituent of ribosome`GO:0006412^biological_process^translation`GO:0005840^cellular_component^ribosome	29	NA
contig499	YES	gs7899	YF14_SCHPO^YF14_SCHPO^Q:11-622,H:1-187^32.84%ID^E:4e-32^RecName: Full=Uncharacterized protein C9E9.04;^Eukaryota; Fungi; Dikarya; Ascomycota; Taphrinomycotina; Schizosaccharomycetes; Schizosaccharomycetales; Schizosaccharomycetaceae; Schizosaccharomyces	NA	contig00499|m.612	2-628[+]	sp|O14290|YF14_SCHPO^sp|O14290|YF14_SCHPO^Q:4-207,H:1-187^34.31%ID^E:3e-36^.^.	PF05529.11^Bap31^B-cell receptor-associated protein 31-like^4-189^E:8.7e-55	NA	ExpAA=67.59^PredHel=3^Topology=i7-29o44-66i107-129o	NA	NA	NA	GO:0006886^biological_process^intracellular protein transport`GO:0005783^cellular_component^endoplasmic reticulum`GO:0016021^cellular_component^integral component of membrane	NA	NA
contig500	YES	gs7900	APDG_EMENI^APDG_EMENI^Q:373-1641,H:7-433^43.93%ID^E:7e-111^RecName: Full=Acyl-CoA dehydrogenase apdG {ECO:0000303|PubMed:17369821};^Eukaryota; Fungi; Dikarya; Ascomycota; Pezizomycotina; Eurotiomycetes; Eurotiomycetidae; Eurotiales; Aspergillaceae; Aspergillus	NA	contig00500|m.613	79-1644[+]	sp|P45857|ACDB_BACSU^sp|P45857|ACDB_BACSU^Q:122-501,H:10-366^32.47%ID^E:2e-44^.^.	PF00173.27^Cyt-b5^Cytochrome b5-like Heme/Steroid binding domain^6-77^E:9.1e-22`PF02771.15^Acyl-CoA_dh_N^Acyl-CoA dehydrogenase, N-terminal domain^117-241^E:4.2e-18`PF02770.18^Acyl-CoA_dh_M^Acyl-CoA dehydrogenase, middle domain^246-341^E:2.1e-22`PF00441.23^Acyl-CoA_dh_1^Acyl-CoA dehydrogenase, C-terminal domain^353-509^E:7.3e-39`PF08028.10^Acyl-CoA_dh_2^Acyl-CoA dehydrogenase, C-terminal domain^3…	NA	NA	NA	NA	NA	GO:0016627^molecular_function^oxidoreductase activity, acting on the CH-CH group of donors`GO:0050660^molecular_function^flavin adenine dinucleotide binding`GO:0055114^biological_process^oxidation-reduction process	15	NA
contig501	YES	gs7901	RS12_ORENI^RS12_ORENI^Q:213-590,H:6-131^66.67%ID^E:4e-54^RecName: Full=40S ribosomal protein S12;^Eukaryota; Metazoa; Chordata; Craniata; Vertebrata; Euteleostomi; Actinopterygii; Neopterygii; Teleostei; Neoteleostei; Acanthomorphata; Ovalentaria; Cichlomorphae; Cichliformes; Cichlidae; African cichlids; Pseudocrenilabrinae; Oreochromini; Oreochromis	NA	contig00501|m.615	99-593[+]	sp|O13019|RS12_ORENI^sp|O13019|RS12_ORENI^Q:39-164,H:6-131^66.67%ID^E:5e-55^.^.	PF01248.25^Ribosomal_L7Ae^Ribosomal protein L7Ae/L30e/S12e/Gadd45 family^50-143^E:1.4e-24	NA	NA	NA	NA	NA	NA	29	NA
contig502	YES	gs5488	RL5_SUBDO^RL5_SUBDO^Q:22-885,H:1-288^63.54%ID^E:5e-121^RecName: Full=60S ribosomal protein L5;^Eukaryota; Metazoa; Porifera; Demospongiae; Heteroscleromorpha; Suberitida; Suberitidae; Suberites	NA	contig00502|m.616	1-915[+]	sp|Q4KTI3|RL5_SUBDO^sp|Q4KTI3|RL5_SUBDO^Q:8-298,H:1-291^62.89%ID^E:2e-135^.^.	PF17144.3^Ribosomal_L5e^Ribosomal large subunit proteins 60S L5, and 50S L18^21-182^E:7.9e-82`PF14204.5^Ribosomal_L18_c^Ribosomal L18 C-terminal region^200-291^E:4.1e-32	NA	NA	NA	NA	NA	GO:0003735^molecular_function^structural constituent of ribosome`GO:0008097^molecular_function^5S rRNA binding`GO:0006412^biological_process^translation`GO:0005622^cellular_component^intracellular`GO:0005840^cellular_component^ribosome	34	NA
contig503	YES	gs7902	PST2_YEAST^PST2_YEAST^Q:3-572,H:9-197^65.79%ID^E:1e-85^RecName: Full=Protoplast secreted protein 2;^Eukaryota; Fungi; Dikarya; Ascomycota; Saccharomycotina; Saccharomycetes; Saccharomycetales; Saccharomycetaceae; Saccharomyces	NA	contig00503|m.618	3-584[+]	sp|Q12335|PST2_YEAST^sp|Q12335|PST2_YEAST^Q:1-190,H:9-197^65.79%ID^E:5e-86^.^.	PF03358.14^FMN_red^NADPH-dependent FMN reductase^9-133^E:5.8e-08	NA	NA	NA	NA	NA	GO:0016491^molecular_function^oxidoreductase activity	50	NA
contig504	YES	gs7903	VF301_ASFB7^VF301_ASFB7^Q:130-1008,H:5-296^41.69%ID^E:1e-66^RecName: Full=Uncharacterized protein E301R;^Viruses; dsDNA viruses, no RNA stage; Asfarviridae; Asfivirus	NA	contig00504|m.619	1-1020[+]	sp|P0CAD0|VF301_ASFWA^sp|P0CAD0|VF301_ASFWA^Q:44-336,H:5-296^41.69%ID^E:2e-75^.^.	PF00705.17^PCNA_N^Proliferating cell nuclear antigen, N-terminal domain^76-196^E:1e-05	NA	NA	NA	NA	NA	GO:0003677^molecular_function^DNA binding`GO:0006275^biological_process^regulation of DNA replication	NA	NA
contig505	YES	gs7904	UBP14_BOVIN^UBP14_BOVIN^Q:2-1306,H:63-486^40.77%ID^E:3e-109^RecName: Full=Ubiquitin carboxyl-terminal hydrolase 14;^Eukaryota; Metazoa; Chordata; Craniata; Vertebrata; Euteleostomi; Mammalia; Eutheria; Laurasiatheria; Cetartiodactyla; Ruminantia; Pecora; Bovidae; Bovinae; Bos	NA	contig00505|m.621	2-1309[+]	sp|Q0IIF7|UBP14_BOVIN^sp|Q0IIF7|UBP14_BOVIN^Q:1-435,H:63-486^42.34%ID^E:3e-119^.^.	PF13423.5^UCH_1^Ubiquitin carboxyl-terminal hydrolase^43-404^E:1.2e-16`PF00443.28^UCH^Ubiquitin carboxyl-terminal hydrolase^44-429^E:7.6e-53	NA	NA	NA	NA	NA	GO:0036459^molecular_function^thiol-dependent ubiquitinyl hydrolase activity`GO:0016579^biological_process^protein deubiquitination	24	NA
contig506	NO	gs1906	GLYK_ARATH^GLYK_ARATH^Q:416-1525,H:87-456^73.32%ID^E:0^RecName: Full=D-glycerate 3-kinase, chloroplastic;^Eukaryota; Viridiplantae; Streptophyta; Embryophyta; Tracheophyta; Spermatophyta; Magnoliophyta; eudicotyledons; Gunneridae; Pentapetalae; rosids; malvids; Brassicales; Brassicaceae; Camelineae; Arabidopsis	NA	contig00506|m.622	170-1528[+]	sp|Q944I4|GLYK_ARATH^sp|Q944I4|GLYK_ARATH^Q:74-452,H:78-456^72.63%ID^E:0^.^.	NA	NA	NA	NA	NA	NA	NA	35	K15918
contig507	NO	gs3209	IDM2_ARATH^IDM2_ARATH^Q:176-1147,H:30-342^39.22%ID^E:8e-64^RecName: Full=Increased DNA methylation 2 {ECO:0000303|PubMed:25002145};^Eukaryota; Viridiplantae; Streptophyta; Embryophyta; Tracheophyta; Spermatophyta; Magnoliophyta; eudicotyledons; Gunneridae; Pentapetalae; rosids; malvids; Brassicales; Brassicaceae; Camelineae; Arabidopsis	NA	contig00507|m.623	152-1156[+]	sp|Q8RWL4|IDM2_ARATH^sp|Q8RWL4|IDM2_ARATH^Q:9-332,H:30-342^39.22%ID^E:2e-65^.^.	NA	NA	NA	NA	NA	NA	NA	NA	NA
contig508	NO	gs2031	DFRA_ANTMA^DFRA_ANTMA^Q:72-1109,H:6-350^75.43%ID^E:0^RecName: Full=Dihydroflavonol 4-reductase;^Eukaryota; Viridiplantae; Streptophyta; Embryophyta; Tracheophyta; Spermatophyta; Magnoliophyta; eudicotyledons; Gunneridae; Pentapetalae; asterids; lamiids; Lamiales; Plantaginaceae; Antirrhineae; Antirrhinum	NA	contig00508|m.624	72-1118[+]	sp|P14721|DFRA_ANTMA^sp|P14721|DFRA_ANTMA^Q:1-346,H:6-350^75.43%ID^E:0^.^.	PF01370.20^Epimerase^NAD dependent epimerase/dehydratase family^15-255^E:1.8e-25`PF05368.12^NmrA^NmrA-like family^15-139^E:3.6e-09`PF01073.18^3Beta_HSD^3-beta hydroxysteroid dehydrogenase/isomerase family^17-186^E:2.5e-16`PF16363.4^GDP_Man_Dehyd^GDP-mannose 4,6 dehydratase^17-274^E:3.5e-15`PF07993.11^NAD_binding_4^Male sterility protein^17-222^E:1.3e-10`PF13460.5^NAD_binding_10^NAD(P)H-binding^19…	NA	ExpAA=21.79^PredHel=1^Topology=i7-29o	NA	NA	NA	GO:0003824^molecular_function^catalytic activity`GO:0050662^molecular_function^coenzyme binding`GO:0003854^molecular_function^3-beta-hydroxy-delta5-steroid dehydrogenase activity`GO:0016616^molecular_function^oxidoreductase activity, acting on the CH-OH group of donors, NAD or NADP as acceptor`GO:0006694^biological_process^steroid biosynthetic process`GO:0055114^biological_process^oxidation-reduc…	7	K13082
contig509	YES	gs7905	RL44_CANTR^RL44_CANTR^Q:53-370,H:1-106^85.85%ID^E:3e-57^RecName: Full=60S ribosomal protein L44;^Eukaryota; Fungi; Dikarya; Ascomycota; Saccharomycotina; Saccharomycetes; Saccharomycetales; Debaryomycetaceae; Candida/Lodderomyces clade; Candida	NA	contig00509|m.626	2-373[+]	sp|P27075|RL44_CANTR^sp|P27075|RL44_CANTR^Q:18-123,H:1-106^85.85%ID^E:2e-57^.^.	PF00935.18^Ribosomal_L44^Ribosomal protein L44^36-111^E:7.7e-37	NA	NA	NA	NA	NA	GO:0003735^molecular_function^structural constituent of ribosome`GO:0006412^biological_process^translation`GO:0005622^cellular_component^intracellular`GO:0005840^cellular_component^ribosome	29	NA
contig510	YES	gs7906	F16P2_SOLTU^F16P2_SOLTU^Q:1-978,H:10-334^66.26%ID^E:4e-158^RecName: Full=Fructose-1,6-bisphosphatase, cytosolic;^Eukaryota; Viridiplantae; Streptophyta; Embryophyta; Tracheophyta; Spermatophyta; Magnoliophyta; eudicotyledons; Gunneridae; Pentapetalae; asterids; lamiids; Solanales; Solanaceae; Solanoideae; Solaneae; Solanum	NA	contig00510|m.628	1-1002[+]	sp|P46276|F16P2_SOLTU^sp|P46276|F16P2_SOLTU^Q:1-326,H:10-334^66.26%ID^E:6e-158^.^.	PF00316.19^FBPase^Fructose-1-6-bisphosphatase, N-terminal domain^4-193^E:1.4e-74	NA	NA	NA	NA	NA	NA	15	NA
contig511	YES	gs7907	GMDS_CRIGR^GMDS_CRIGR^Q:80-1114,H:18-364^72.33%ID^E:0^RecName: Full=GDP-mannose 4,6 dehydratase;^Eukaryota; Metazoa; Chordata; Craniata; Vertebrata; Euteleostomi; Mammalia; Eutheria; Euarchontoglires; Glires; Rodentia; Myomorpha; Muroidea; Cricetidae; Cricetinae; Cricetulus	NA	contig00511|m.629	2-1141[+]	sp|Q8K3X3|GMDS_CRIGR^sp|Q8K3X3|GMDS_CRIGR^Q:27-378,H:18-371^71.19%ID^E:0^.^.	PF16363.4^GDP_Man_Dehyd^GDP-mannose 4,6 dehydratase^36-365^E:3.2e-157`PF01370.20^Epimerase^NAD dependent epimerase/dehydratase family^36-280^E:9.9e-70	NA	NA	NA	NA	NA	GO:0003824^molecular_function^catalytic activity`GO:0050662^molecular_function^coenzyme binding	26	NA
contig512	NO	gs863	APX2_ARATH^APX2_ARATH^Q:41-775,H:2-246^83.67%ID^E:2e-135^RecName: Full=L-ascorbate peroxidase 2, cytosolic;^Eukaryota; Viridiplantae; Streptophyta; Embryophyta; Tracheophyta; Spermatophyta; Magnoliophyta; eudicotyledons; Gunneridae; Pentapetalae; rosids; malvids; Brassicales; Brassicaceae; Camelineae; Arabidopsis	NA	contig00512|m.630	2-778[+]	sp|Q1PER6|APX2_ARATH^sp|Q1PER6|APX2_ARATH^Q:14-258,H:2-246^83.67%ID^E:2e-150^.^.	PF00141.22^peroxidase^Peroxidase^35-239^E:1.3e-46	NA	NA	NA	NA	NA	GO:0004601^molecular_function^peroxidase activity`GO:0020037^molecular_function^heme binding`GO:0006979^biological_process^response to oxidative stress`GO:0055114^biological_process^oxidation-reduction process	19	K00434
contig513	NO	gs2521	APX1_PEA^APX1_PEA^Q:41-787,H:1-250^82.8%ID^E:5e-138^RecName: Full=L-ascorbate peroxidase, cytosolic;^Eukaryota; Viridiplantae; Streptophyta; Embryophyta; Tracheophyta; Spermatophyta; Magnoliophyta; eudicotyledons; Gunneridae; Pentapetalae; rosids; fabids; Fabales; Fabaceae; Papilionoideae; Fabeae; Pisum	NA	contig00513|m.631	2-793[+]	sp|Q1PER6|APX2_ARATH^sp|Q1PER6|APX2_ARATH^Q:14-263,H:2-251^82.8%ID^E:4e-152^.^.	PF00141.22^peroxidase^Peroxidase^35-239^E:1.4e-46	NA	NA	NA	NA	NA	GO:0004601^molecular_function^peroxidase activity`GO:0020037^molecular_function^heme binding`GO:0006979^biological_process^response to oxidative stress`GO:0055114^biological_process^oxidation-reduction process	19	K00434
contig514	NO	gs4950	FTRC_SOYBN^FTRC_SOYBN^Q:491-916,H:4-144^75.69%ID^E:7e-74^RecName: Full=Ferredoxin-thioredoxin reductase catalytic chain, chloroplastic;^Eukaryota; Viridiplantae; Streptophyta; Embryophyta; Tracheophyta; Spermatophyta; Magnoliophyta; eudicotyledons; Gunneridae; Pentapetalae; rosids; fabids; Fabales; Fabaceae; Papilionoideae; Phaseoleae; Glycine; Soja	NA	contig00514|m.632	479-919[+]	sp|O49856|FTRC_SOYBN^sp|O49856|FTRC_SOYBN^Q:5-146,H:4-144^75.69%ID^E:6e-78^.^.	PF02943.14^FeThRed_B^Ferredoxin thioredoxin reductase catalytic beta chain^41-140^E:5.5e-42	NA	NA	NA	NA	NA	GO:0016730^molecular_function^oxidoreductase activity, acting on iron-sulfur proteins as donors`GO:0055114^biological_process^oxidation-reduction process	7	K17892
contig515	YES	gs7908	MLO3_SCHPO^MLO3_SCHPO^Q:89-694,H:5-192^40.39%ID^E:3e-36^RecName: Full=mRNA export protein mlo3;^Eukaryota; Fungi; Dikarya; Ascomycota; Taphrinomycotina; Schizosaccharomycetes; Schizosaccharomycetales; Schizosaccharomycetaceae; Schizosaccharomyces	NA	contig00515|m.633	2-736[+]	sp|Q09330|MLO3_SCHPO^sp|Q09330|MLO3_SCHPO^Q:30-235,H:5-196^43.54%ID^E:1e-42^.^.	PF00076.21^RRM_1^RNA recognition motif. (a.k.a. RRM, RBD, or RNP domain)^97-165^E:8.8e-16`PF13865.5^FoP_duplication^C-terminal duplication domain of Friend of PRMT1^199-234^E:3.7e-06	NA	NA	NA	NA	NA	GO:0003676^molecular_function^nucleic acid binding	3	NA
contig516	NO	gs4029	GDL87_ARATH^GDL87_ARATH^Q:310-1311,H:36-375^48.12%ID^E:4e-99^RecName: Full=GDSL esterase/lipase At5g55050;^Eukaryota; Viridiplantae; Streptophyta; Embryophyta; Tracheophyta; Spermatophyta; Magnoliophyta; eudicotyledons; Gunneridae; Pentapetalae; rosids; malvids; Brassicales; Brassicaceae; Camelineae; Arabidopsis	NA	contig00516|m.635	217-1317[+]	sp|Q9FIA1|GDL87_ARATH^sp|Q9FIA1|GDL87_ARATH^Q:32-365,H:36-375^48.12%ID^E:9e-102^.^.	PF00657.21^Lipase_GDSL^GDSL-like Lipase/Acylhydrolase^37-342^E:5.1e-18	sigP:1^30^0.898^YES	NA	NA	NA	NA	GO:0016788^molecular_function^hydrolase activity, acting on ester bonds	6	NA
contig517	YES	gs7909	ARGI_NEUCR^ARGI_NEUCR^Q:60-983,H:40-358^53.25%ID^E:1e-98^RecName: Full=Arginase;^Eukaryota; Fungi; Dikarya; Ascomycota; Pezizomycotina; Sordariomycetes; Sordariomycetidae; Sordariales; Sordariaceae; Neurospora	NA	contig00517|m.636	3-986[+]	sp|P33280|ARGI_NEUCR^sp|P33280|ARGI_NEUCR^Q:20-327,H:40-358^53.25%ID^E:3e-105^.^.	PF00491.20^Arginase^Arginase family^27-321^E:1.6e-73	NA	NA	NA	NA	NA	GO:0046872^molecular_function^metal ion binding	NA	NA
contig518	YES	gs7910	YFJR_BACSU^YFJR_BACSU^Q:4-870,H:6-286^32.44%ID^E:7e-32^RecName: Full=Uncharacterized oxidoreductase YfjR;^Bacteria; Firmicutes; Bacilli; Bacillales; Bacillaceae; Bacillus	NA	contig00518|m.637	1-903[+]	sp|O34969|YFJR_BACSU^sp|O34969|YFJR_BACSU^Q:2-290,H:6-286^32.44%ID^E:2e-32^.^.	PF03446.14^NAD_binding_2^NAD binding domain of 6-phosphogluconate dehydrogenase^1-153^E:1.5e-26`PF14833.5^NAD_binding_11^NAD-binding of NADP-dependent 3-hydroxyisobutyrate dehydrogenase^172-288^E:2.5e-10	NA	NA	NA	NA	NA	GO:0004616^molecular_function^phosphogluconate dehydrogenase (decarboxylating) activity`GO:0055114^biological_process^oxidation-reduction process`GO:0051287^molecular_function^NAD binding	53	NA
contig519	NO	gs7167	PDC2_PEA^PDC2_PEA^Q:1545-163,H:30-405^71.37%ID^E:0^RecName: Full=Pyruvate decarboxylase 2;^Eukaryota; Viridiplantae; Streptophyta; Embryophyta; Tracheophyta; Spermatophyta; Magnoliophyta; eudicotyledons; Gunneridae; Pentapetalae; rosids; fabids; Fabales; Fabaceae; Papilionoideae; Fabeae; Pisum	NA	contig00519|m.638	1530-889[-]	sp|P51845|PDC1_TOBAC^sp|P51845|PDC1_TOBAC^Q:1-213,H:140-352^87.32%ID^E:2e-128^.^.	PF00205.21^TPP_enzyme_M^Thiamine pyrophosphate enzyme, central domain^7-124^E:8.1e-22	NA	NA	NA	NA	NA	GO:0000287^molecular_function^magnesium ion binding`GO:0030976^molecular_function^thiamine pyrophosphate binding	13	NA
contig520	NO	gs3271	ATCA4_ARATH^ATCA4_ARATH^Q:214-927,H:28-265^55%ID^E:9e-93^RecName: Full=Alpha carbonic anhydrase 4;^Eukaryota; Viridiplantae; Streptophyta; Embryophyta; Tracheophyta; Spermatophyta; Magnoliophyta; eudicotyledons; Gunneridae; Pentapetalae; rosids; malvids; Brassicales; Brassicaceae; Camelineae; Arabidopsis	NA	contig00520|m.639	133-942[+]	sp|F4JIK2|ATCA4_ARATH^sp|F4JIK2|ATCA4_ARATH^Q:4-265,H:3-265^51.32%ID^E:3e-96^.^.	PF00194.20^Carb_anhydrase^Eukaryotic-type carbonic anhydrase^37-255^E:2.9e-39	sigP:1^25^0.878^YES	NA	NA	NA	NA	NA	16	K01674
contig521	YES	gs7911	RL34A_YEAST^RL34A_YEAST^Q:54-377,H:1-108^73.15%ID^E:2e-49^RecName: Full=60S ribosomal protein L34-A {ECO:0000303|PubMed:9559554};^Eukaryota; Fungi; Dikarya; Ascomycota; Saccharomycotina; Saccharomycetes; Saccharomycetales; Saccharomycetaceae; Saccharomyces	NA	contig00521|m.640	54-404[+]	sp|P87262|RL34A_YEAST^sp|P87262|RL34A_YEAST^Q:1-108,H:1-108^73.15%ID^E:1e-50^.^.	PF01199.17^Ribosomal_L34e^Ribosomal protein L34e^1-94^E:1e-43	NA	NA	NA	NA	NA	GO:0003735^molecular_function^structural constituent of ribosome`GO:0006412^biological_process^translation`GO:0005622^cellular_component^intracellular`GO:0005840^cellular_component^ribosome	29	NA
contig522	YES	gs7912	TPM2_YEAST^TPM2_YEAST^Q:19-501,H:1-161^39.13%ID^E:3e-21^RecName: Full=Tropomyosin-2;^Eukaryota; Fungi; Dikarya; Ascomycota; Saccharomycotina; Saccharomycetes; Saccharomycetales; Saccharomycetaceae; Saccharomyces	NA	contig00522|m.641	19-504[+]	sp|P40414|TPM2_YEAST^sp|P40414|TPM2_YEAST^Q:1-161,H:1-161^39.13%ID^E:2e-25^.^.	PF12718.6^Tropomyosin_1^Tropomyosin like^7-148^E:2.6e-44	NA	NA	NA	NA	NA	NA	NA	NA
contig523	YES	gs7913	KCY_LENED^KCY_LENED^Q:165-866,H:3-224^64.1%ID^E:8e-102^RecName: Full=UMP-CMP kinase {ECO:0000255|HAMAP-Rule:MF_03172};^Eukaryota; Fungi; Dikarya; Basidiomycota; Agaricomycotina; Agaricomycetes; Agaricomycetidae; Agaricales; Omphalotaceae; Lentinula	NA	contig00523|m.642	3-893[+]	sp|O59845|KCY_LENED^sp|O59845|KCY_LENED^Q:55-288,H:3-224^64.1%ID^E:2e-102^.^.	PF00406.21^ADK^Adenylate kinase^94-260^E:2.2e-44`PF13207.5^AAA_17^AAA domain^95-239^E:2.8e-31	sigP:1^17^0.619^YES	NA	NA	NA	NA	NA	24	NA
contig524	NO	gs1818	GSTUI_ARATH^GSTUI_ARATH^Q:3-530,H:51-227^53.11%ID^E:7e-49^RecName: Full=Glutathione S-transferase U18;^Eukaryota; Viridiplantae; Streptophyta; Embryophyta; Tracheophyta; Spermatophyta; Magnoliophyta; eudicotyledons; Gunneridae; Pentapetalae; rosids; malvids; Brassicales; Brassicaceae; Camelineae; Arabidopsis	NA	contig00524|m.643	3-545[+]	sp|Q9FUS8|GSTUH_ARATH^sp|Q9FUS8|GSTUH_ARATH^Q:1-165,H:51-216^54.49%ID^E:2e-56^.^.	PF13417.5^GST_N_3^Glutathione S-transferase, N-terminal domain^2-31^E:1.7e-05`PF02798.19^GST_N^Glutathione S-transferase, N-terminal domain^3-27^E:2.5e-06	NA	NA	NA	NA	NA	GO:0005515^molecular_function^protein binding	NA	NA
contig525	NO	gs215	DYL_DICDI^DYL_DICDI^Q:232-483,H:8-89^51.19%ID^E:9e-22^RecName: Full=Dynein light chain, cytoplasmic;^Eukaryota; Amoebozoa; Mycetozoa; Dictyosteliida; Dictyostelium	NA	contig00525|m.644	1-519[+]	sp|Q86A88|DYL_DICDI^sp|Q86A88|DYL_DICDI^Q:78-161,H:8-89^51.19%ID^E:3e-22^.^.	PF01221.17^Dynein_light^Dynein light chain type 1^78-162^E:3e-30	NA	NA	NA	NA	NA	GO:0007017^biological_process^microtubule-based process`GO:0030286^cellular_component^dynein complex	26	NA
contig526	YES	gs7914	TIGA_ASPNG^TIGA_ASPNG^Q:3-899,H:55-349^45.25%ID^E:5e-75^RecName: Full=Protein disulfide-isomerase tigA;^Eukaryota; Fungi; Dikarya; Ascomycota; Pezizomycotina; Eurotiomycetes; Eurotiomycetidae; Eurotiales; Aspergillaceae; Aspergillus`TIGA_ASPNG^TIGA_ASPNG^Q:273-599,H:24-130^40.91%ID^E:3e-18^RecName: Full=Protein disulfide-isomerase tigA;^Eukaryota; Fungi; Dikarya; Ascomycota; Pezizomycotina; Eurot…	NA	contig00526|m.645	3-956[+]	sp|Q00216|TIGA_ASPNG^sp|Q00216|TIGA_ASPNG^Q:1-308,H:55-358^44.9%ID^E:3e-77^.^.`sp|Q00216|TIGA_ASPNG^sp|Q00216|TIGA_ASPNG^Q:91-199,H:24-130^40.91%ID^E:8e-19^.^.	PF00085.19^Thioredoxin^Thioredoxin^1-72^E:1.5e-10`PF13848.5^Thioredoxin_6^Thioredoxin-like domain^33-194^E:2.9e-06`PF00085.19^Thioredoxin^Thioredoxin^89-195^E:4.8e-25`PF13098.5^Thioredoxin_2^Thioredoxin-like domain^105-176^E:8e-07`PF07749.11^ERp29^Endoplasmic reticulum protein ERp29, C-terminal domain^212-298^E:8.9e-17	NA	NA	NA	NA	NA	GO:0045454^biological_process^cell redox homeostasis`GO:0005783^cellular_component^endoplasmic reticulum	21	NA
contig527	NO	gs7915	WTR37_ARATH^WTR37_ARATH^Q:11-919,H:29-361^42.34%ID^E:6e-79^RecName: Full=WAT1-related protein At4g30420;^Eukaryota; Viridiplantae; Streptophyta; Embryophyta; Tracheophyta; Spermatophyta; Magnoliophyta; eudicotyledons; Gunneridae; Pentapetalae; rosids; malvids; Brassicales; Brassicaceae; Camelineae; Arabidopsis	NA	contig00527|m.646	2-928[+]	sp|Q9M0B8|WTR37_ARATH^sp|Q9M0B8|WTR37_ARATH^Q:4-308,H:29-363^42.39%ID^E:2e-84^.^.	PF00892.19^EamA^EamA-like transporter family^5-109^E:1.7e-09`PF00892.19^EamA^EamA-like transporter family^135-272^E:1.6e-09	NA	ExpAA=191.34^PredHel=9^Topology=o5-24i37-59o69-88i95-117o132-151i164-186o201-223i228-250o254-273i	NA	NA	NA	GO:0016020^cellular_component^membrane`GO:0016021^cellular_component^integral component of membrane	3	NA
contig528	NO	gs2353	SETH3_ARATH^SETH3_ARATH^Q:96-1124,H:1-350^74.29%ID^E:2e-171^RecName: Full=Probable arabinose 5-phosphate isomerase;^Eukaryota; Viridiplantae; Streptophyta; Embryophyta; Tracheophyta; Spermatophyta; Magnoliophyta; eudicotyledons; Gunneridae; Pentapetalae; rosids; malvids; Brassicales; Brassicaceae; Camelineae; Arabidopsis	NA	contig00528|m.647	96-1127[+]	sp|Q9M1T1|SETH3_ARATH^sp|Q9M1T1|SETH3_ARATH^Q:1-343,H:1-350^74.29%ID^E:0^.^.	PF01380.21^SIS^SIS domain^58-188^E:2.4e-18`PF00571.27^CBS^CBS domain^218-275^E:0.00018`PF00571.27^CBS^CBS domain^286-341^E:6.2e-06	NA	NA	NA	NA	NA	GO:0097367^molecular_function^carbohydrate derivative binding`GO:1901135^biological_process^carbohydrate derivative metabolic process	8	K06041
contig529	YES	gs7916	RL21B_SCHPO^RL21B_SCHPO^Q:11-490,H:1-160^69.38%ID^E:2e-74^RecName: Full=60S ribosomal protein L21-B;^Eukaryota; Fungi; Dikarya; Ascomycota; Taphrinomycotina; Schizosaccharomycetes; Schizosaccharomycetales; Schizosaccharomycetaceae; Schizosaccharomyces	NA	contig00529|m.650	2-493[+]	sp|O42706|RL21B_SCHPO^sp|O42706|RL21B_SCHPO^Q:4-163,H:1-160^69.38%ID^E:2e-78^.^.	PF01157.17^Ribosomal_L21e^Ribosomal protein L21e^6-102^E:3.4e-45	NA	NA	NA	NA	NA	GO:0003735^molecular_function^structural constituent of ribosome`GO:0006412^biological_process^translation`GO:0005622^cellular_component^intracellular`GO:0005840^cellular_component^ribosome	29	NA
contig530	YES	gs7917	RS19A_SCHPO^RS19A_SCHPO^Q:50-451,H:6-139^70.15%ID^E:1e-63^RecName: Full=40S ribosomal protein S19-A;^Eukaryota; Fungi; Dikarya; Ascomycota; Taphrinomycotina; Schizosaccharomycetes; Schizosaccharomycetales; Schizosaccharomycetaceae; Schizosaccharomyces	NA	contig00530|m.651	41-526[+]	sp|P58234|RS19A_SCHPO^sp|P58234|RS19A_SCHPO^Q:4-142,H:6-144^69.78%ID^E:4e-67^.^.	PF01090.18^Ribosomal_S19e^Ribosomal protein S19e^4-138^E:1.1e-57	NA	NA	NA	NA	NA	GO:0003735^molecular_function^structural constituent of ribosome`GO:0006412^biological_process^translation`GO:0005840^cellular_component^ribosome	29	NA
contig531	YES	gs7918	RHB1_SCHPO^RHB1_SCHPO^Q:11-535,H:4-176^63.64%ID^E:3e-73^RecName: Full=GTP-binding protein rhb1;^Eukaryota; Fungi; Dikarya; Ascomycota; Taphrinomycotina; Schizosaccharomycetes; Schizosaccharomycetales; Schizosaccharomycetaceae; Schizosaccharomyces	NA	contig00531|m.652	2-559[+]	sp|O94363|RHB1_SCHPO^sp|O94363|RHB1_SCHPO^Q:4-179,H:4-177^63.28%ID^E:2e-74^.^.	PF00025.20^Arf^ADP-ribosylation factor family^5-129^E:8.8e-06`PF00071.21^Ras^Ras family^8-167^E:3.9e-46`PF08477.12^Roc^Ras of Complex, Roc, domain of DAPkinase^8-122^E:2e-15	NA	NA	NA	NA	NA	GO:0005525^molecular_function^GTP binding`GO:0003924^molecular_function^GTPase activity`GO:0007264^biological_process^small GTPase mediated signal transduction	44	NA
contig532	NO	gs7919	RL291_ARATH^RL291_ARATH^Q:215-33,H:1-61^78.69%ID^E:2e-26^RecName: Full=60S ribosomal protein L29-1;^Eukaryota; Viridiplantae; Streptophyta; Embryophyta; Tracheophyta; Spermatophyta; Magnoliophyta; eudicotyledons; Gunneridae; Pentapetalae; rosids; malvids; Brassicales; Brassicaceae; Camelineae; Arabidopsis	NA	NA	NA	NA	NA	NA	NA	ENOG4112428^ribosomal protein l29	KEGG:ath:AT3G06700`KO:K02905	GO:0022625^cellular_component^cytosolic large ribosomal subunit`GO:0005730^cellular_component^nucleolus`GO:0003735^molecular_function^structural constituent of ribosome`GO:0002181^biological_process^cytoplasmic translation`GO:0042256^biological_process^mature ribosome assembly	NA	29	K02905
contig533	NO	gs1899	VESTR_MEDSA^VESTR_MEDSA^Q:33-1007,H:3-326^50.91%ID^E:1e-112^RecName: Full=Vestitone reductase;^Eukaryota; Viridiplantae; Streptophyta; Embryophyta; Tracheophyta; Spermatophyta; Magnoliophyta; eudicotyledons; Gunneridae; Pentapetalae; rosids; fabids; Fabales; Fabaceae; Papilionoideae; Trifolieae; Medicago	NA	contig00533|m.653	3-1010[+]	sp|Q40316|VESTR_MEDSA^sp|Q40316|VESTR_MEDSA^Q:11-335,H:3-326^50.91%ID^E:2e-113^.^.	PF01370.20^Epimerase^NAD dependent epimerase/dehydratase family^16-258^E:4e-18`PF01073.18^3Beta_HSD^3-beta hydroxysteroid dehydrogenase/isomerase family^18-207^E:8.2e-13`PF07993.11^NAD_binding_4^Male sterility protein^18-210^E:1.1e-07`PF16363.4^GDP_Man_Dehyd^GDP-mannose 4,6 dehydratase^18-213^E:2.7e-07`PF13460.5^NAD_binding_10^NAD(P)H-binding^20-203^E:1.5e-08	NA	NA	NA	NA	NA	GO:0003824^molecular_function^catalytic activity`GO:0050662^molecular_function^coenzyme binding`GO:0003854^molecular_function^3-beta-hydroxy-delta5-steroid dehydrogenase activity`GO:0016616^molecular_function^oxidoreductase activity, acting on the CH-OH group of donors, NAD or NADP as acceptor`GO:0006694^biological_process^steroid biosynthetic process`GO:0055114^biological_process^oxidation-reduc…	7	NA
contig534	YES	gs7920	TRXH_RICCO^TRXH_RICCO^Q:48-356,H:9-114^43.52%ID^E:5e-26^RecName: Full=Thioredoxin H-type;^Eukaryota; Viridiplantae; Streptophyta; Embryophyta; Tracheophyta; Spermatophyta; Magnoliophyta; eudicotyledons; Gunneridae; Pentapetalae; rosids; fabids; Malpighiales; Euphorbiaceae; Acalyphoideae; Acalypheae; Ricinus	NA	contig00534|m.654	3-359[+]	sp|Q43636|TRXH_RICCO^sp|Q43636|TRXH_RICCO^Q:16-118,H:9-114^43.52%ID^E:1e-26^.^.	PF00085.19^Thioredoxin^Thioredoxin^20-115^E:7.1e-26	NA	NA	NA	NA	NA	GO:0045454^biological_process^cell redox homeostasis	8	NA
contig535	NO	gs4987	SSL5_ARATH^SSL5_ARATH^Q:167-1198,H:25-366^56.65%ID^E:1e-135^RecName: Full=Protein STRICTOSIDINE SYNTHASE-LIKE 5 {ECO:0000303|PubMed:10777701};^Eukaryota; Viridiplantae; Streptophyta; Embryophyta; Tracheophyta; Spermatophyta; Magnoliophyta; eudicotyledons; Gunneridae; Pentapetalae; rosids; malvids; Brassicales; Brassicaceae; Camelineae; Arabidopsis	NA	contig00535|m.655	98-1213[+]	sp|Q9CAZ7|SSL5_ARATH^sp|Q9CAZ7|SSL5_ARATH^Q:12-367,H:13-366^55.59%ID^E:4e-141^.^.	PF08450.11^SGL^SMP-30/Gluconolaconase/LRE-like region^82-282^E:7.4e-15`PF03088.15^Str_synth^Strictosidine synthase^160-247^E:6.7e-34	NA	ExpAA=18.83^PredHel=1^Topology=i7-24o	NA	NA	NA	GO:0016844^molecular_function^strictosidine synthase activity`GO:0009058^biological_process^biosynthetic process	9	NA
contig536	YES	gs7921	FAM49_DICDI^FAM49_DICDI^Q:22-828,H:19-290^43.64%ID^E:1e-75^RecName: Full=Protein FAM49 homolog;^Eukaryota; Amoebozoa; Mycetozoa; Dictyosteliida; Dictyostelium	NA	contig00536|m.656	1-828[+]	sp|Q8T2H0|FAM49_DICDI^sp|Q8T2H0|FAM49_DICDI^Q:8-276,H:19-290^43.64%ID^E:1e-75^.^.	PF07159.11^DUF1394^Protein of unknown function (DUF1394)^6-275^E:6e-99	NA	NA	NA	NA	NA	NA	NA	NA
contig537	YES	gs7922	ACER3_HUMAN^ACER3_HUMAN^Q:110-895,H:6-259^31.97%ID^E:1e-34^RecName: Full=Alkaline ceramidase 3;^Eukaryota; Metazoa; Chordata; Craniata; Vertebrata; Euteleostomi; Mammalia; Eutheria; Euarchontoglires; Primates; Haplorrhini; Catarrhini; Hominidae; Homo	NA	contig00537|m.657	92-1042[+]	sp|Q9NUN7|ACER3_HUMAN^sp|Q9NUN7|ACER3_HUMAN^Q:6-268,H:5-259^31.85%ID^E:3e-35^.^.	PF05875.11^Ceramidase^Ceramidase^10-268^E:4e-63	NA	ExpAA=148.25^PredHel=7^Topology=o28-50i63-85o90-109i116-138o153-175i188-207o227-246i	NA	NA	NA	GO:0016811^molecular_function^hydrolase activity, acting on carbon-nitrogen (but not peptide) bonds, in linear amides`GO:0006672^biological_process^ceramide metabolic process`GO:0016021^cellular_component^integral component of membrane	20	K04711
contig538	NO	gs2758	YI01_SCHPO^YI01_SCHPO^Q:104-1561,H:61-572^36.68%ID^E:8e-83^RecName: Full=Putative amidase C869.01;^Eukaryota; Fungi; Dikarya; Ascomycota; Taphrinomycotina; Schizosaccharomycetes; Schizosaccharomycetales; Schizosaccharomycetaceae; Schizosaccharomyces	NA	contig00538|m.658	2-1570[+]	sp|Q9URY4|YI01_SCHPO^sp|Q9URY4|YI01_SCHPO^Q:35-520,H:61-572^36.68%ID^E:1e-87^.^.	PF01425.20^Amidase^Amidase^62-457^E:1.9e-71	NA	NA	NA	NA	NA	NA	4	K01426
contig539	NO	gs747	UREF_ARATH^UREF_ARATH^Q:258-920,H:20-240^67.87%ID^E:2e-110^RecName: Full=Urease accessory protein F;^Eukaryota; Viridiplantae; Streptophyta; Embryophyta; Tracheophyta; Spermatophyta; Magnoliophyta; eudicotyledons; Gunneridae; Pentapetalae; rosids; malvids; Brassicales; Brassicaceae; Camelineae; Arabidopsis	NA	contig00539|m.659	192-923[+]	sp|Q9XHZ3|UREF_ARATH^sp|Q9XHZ3|UREF_ARATH^Q:23-243,H:20-240^67.87%ID^E:3e-113^.^.	PF01730.15^UreF^UreF^55-199^E:3.8e-21	NA	NA	NA	NA	NA	GO:0016151^molecular_function^nickel cation binding`GO:0006807^biological_process^nitrogen compound metabolic process	15	K03188
contig540	NO	gs2246	PTR3_ARATH^PTR3_ARATH^Q:78-1790,H:4-579^60.9%ID^E:0^RecName: Full=Protein NRT1/ PTR FAMILY 5.2;^Eukaryota; Viridiplantae; Streptophyta; Embryophyta; Tracheophyta; Spermatophyta; Magnoliophyta; eudicotyledons; Gunneridae; Pentapetalae; rosids; malvids; Brassicales; Brassicaceae; Camelineae; Arabidopsis	NA	contig00540|m.660	3-1838[+]	sp|Q9FNL7|PTR3_ARATH^sp|Q9FNL7|PTR3_ARATH^Q:26-599,H:4-582^60.93%ID^E:0^.^.	PF00854.20^PTR2^POT family^121-548^E:4.2e-104	sigP:1^24^0.631^YES	ExpAA=234.49^PredHel=10^Topology=o125-147i168-190o210-232i237-259o353-375i388-410o430-452i472-494o514-536i557-579o	NA	NA	NA	GO:0005215^molecular_function^transporter activity`GO:0006810^biological_process^transport`GO:0016020^cellular_component^membrane	9	K14638
contig541	YES	gs7923	CALM_EPIAK^CALM_EPIAK^Q:21-365,H:1-115^94.78%ID^E:8e-75^RecName: Full=Calmodulin;^Eukaryota; Metazoa; Chordata; Craniata; Vertebrata; Euteleostomi; Actinopterygii; Neopterygii; Teleostei; Neoteleostei; Acanthomorphata; Eupercaria; Perciformes; Serranoidei; Serranidae; Epinephelinae; Epinephelini; Epinephelus`CALM_EPIAK^CALM_EPIAK^Q:54-248,H:85-149^44.62%ID^E:9e-12^RecName: Full=Calmodulin;^Eukary…	NA	contig00541|m.662	3-365[+]	sp|Q7T3T2|CALM_EPIAK^sp|Q7T3T2|CALM_EPIAK^Q:7-121,H:1-115^94.78%ID^E:7e-75^.^.`sp|Q7T3T2|CALM_EPIAK^sp|Q7T3T2|CALM_EPIAK^Q:18-82,H:85-149^44.62%ID^E:8e-12^.^.	PF00036.31^EF-hand_1^EF hand^18-46^E:3.2e-09`PF13405.5^EF-hand_6^EF-hand domain^18-47^E:2.7e-09`PF13499.5^EF-hand_7^EF-hand domain pair^19-79^E:1.8e-15`PF13202.5^EF-hand_5^EF hand^20-43^E:4.4e-06`PF14658.5^EF-hand_9^EF-hand domain^22-81^E:3.7e-10`PF13833.5^EF-hand_8^EF-hand domain pair^31-81^E:4.9e-14`PF00036.31^EF-hand_1^EF hand^54-81^E:5.7e-09`PF13202.5^EF-hand_5^EF hand^55-79^E:5.3e-05`PF13833…	NA	NA	NA	NA	NA	GO:0005509^molecular_function^calcium ion binding	35	NA
contig542	NO	gs3939	HMCES_XENLA^HMCES_XENLA^Q:134-952,H:1-274^32.44%ID^E:3e-29^RecName: Full=Embryonic stem cell-specific 5-hydroxymethylcytosine-binding protein;^Eukaryota; Metazoa; Chordata; Craniata; Vertebrata; Euteleostomi; Amphibia; Batrachia; Anura; Pipoidea; Pipidae; Xenopodinae; Xenopus; Xenopus	NA	contig00542|m.663	413-1396[+]	sp|Q04471|YM04_YEAST^sp|Q04471|YM04_YEAST^Q:1-199,H:80-272^38.54%ID^E:2e-33^.^.	PF02586.13^SRAP^SOS response associated peptidase (SRAP)^1-157^E:1.6e-57	NA	NA	NA	NA	NA	NA	NA	NA
contig543	NO	gs3939	HMCES_XENTR^HMCES_XENTR^Q:134-862,H:1-274^34.06%ID^E:3e-33^RecName: Full=Embryonic stem cell-specific 5-hydroxymethylcytosine-binding protein;^Eukaryota; Metazoa; Chordata; Craniata; Vertebrata; Euteleostomi; Amphibia; Batrachia; Anura; Pipoidea; Pipidae; Xenopodinae; Xenopus; Silurana	NA	contig00543|m.664	134-1306[+]	sp|Q6P7N4|HMCES_XENTR^sp|Q6P7N4|HMCES_XENTR^Q:1-243,H:1-274^34.42%ID^E:6e-45^.^.	PF02586.13^SRAP^SOS response associated peptidase (SRAP)^1-220^E:8.8e-71	NA	NA	NA	NA	NA	NA	NA	NA
contig544	NO	gs4798	GDL90_ARATH^GDL90_ARATH^Q:136-1110,H:45-369^51.98%ID^E:4e-117^RecName: Full=GDSL esterase/lipase At5g42170;^Eukaryota; Viridiplantae; Streptophyta; Embryophyta; Tracheophyta; Spermatophyta; Magnoliophyta; eudicotyledons; Gunneridae; Pentapetalae; rosids; malvids; Brassicales; Brassicaceae; Camelineae; Arabidopsis	NA	contig00544|m.665	1-1116[+]	sp|Q9FHW9|GDL90_ARATH^sp|Q9FHW9|GDL90_ARATH^Q:46-370,H:45-369^51.98%ID^E:3e-124^.^.	PF00657.21^Lipase_GDSL^GDSL-like Lipase/Acylhydrolase^52-361^E:7.8e-17	sigP:1^41^0.517^YES	NA	NA	NA	NA	GO:0016788^molecular_function^hydrolase activity, acting on ester bonds	6	NA
contig545	NO	gs3622	CX172_ARATH^CX172_ARATH^Q:124-342,H:2-72^65.75%ID^E:3e-25^RecName: Full=Cytochrome c oxidase copper chaperone 2;^Eukaryota; Viridiplantae; Streptophyta; Embryophyta; Tracheophyta; Spermatophyta; Magnoliophyta; eudicotyledons; Gunneridae; Pentapetalae; rosids; malvids; Brassicales; Brassicaceae; Camelineae; Arabidopsis	NA	NA	NA	NA	NA	NA	NA	ENOG410XVYQ^cytochrome C oxidase	KEGG:ath:AT1G53030`KO:K02260	GO:0005758^cellular_component^mitochondrial intermembrane space`GO:0016531^molecular_function^copper chaperone activity`GO:0006825^biological_process^copper ion transport	NA	36	K02260
contig546	NO	gs4477	RER6_ARATH^RER6_ARATH^Q:343-2259,H:129-745^70.58%ID^E:0^RecName: Full=Protein RETICULATA-RELATED 6, chloroplastic {ECO:0000303|PubMed:23596191};^Eukaryota; Viridiplantae; Streptophyta; Embryophyta; Tracheophyta; Spermatophyta; Magnoliophyta; eudicotyledons; Gunneridae; Pentapetalae; rosids; malvids; Brassicales; Brassicaceae; Camelineae; Arabidopsis	NA	contig00546|m.666	82-2262[+]	sp|Q8RWG3|RER6_ARATH^sp|Q8RWG3|RER6_ARATH^Q:85-726,H:126-745^70.56%ID^E:0^.^.	PF04187.12^Cofac_haem_bdg^Haem-binding uptake, Tiki superfamily, ChaN^111-331^E:2.1e-40`PF11891.7^RETICULATA-like^Protein RETICULATA-related^438-622^E:7.9e-62	NA	NA	NA	NA	NA	NA	NA	NA
contig547	NO	gs2882	MMGT_ARATH^MMGT_ARATH^Q:1-288,H:9-104^69.79%ID^E:2e-41^RecName: Full=Membrane magnesium transporter;^Eukaryota; Viridiplantae; Streptophyta; Embryophyta; Tracheophyta; Spermatophyta; Magnoliophyta; eudicotyledons; Gunneridae; Pentapetalae; rosids; malvids; Brassicales; Brassicaceae; Camelineae; Arabidopsis	NA	NA	NA	NA	NA	NA	NA	ENOG4111UG5^Membrane magnesium transporter	KEGG:ath:AT5G03345	GO:0005769^cellular_component^early endosome`GO:0031901^cellular_component^early endosome membrane`GO:0005783^cellular_component^endoplasmic reticulum`GO:0072546^cellular_component^ER membrane protein complex`GO:0005794^cellular_component^Golgi apparatus`GO:0000139^cellular_component^Golgi membrane`GO:0005886^cellular_component^plasma membrane`GO:0022890^molecular_function^inorganic cation transm…	NA	NA	NA
contig548	YES	gs7924	RL63_ARATH^RL63_ARATH^Q:21-722,H:12-233^52.77%ID^E:1e-65^RecName: Full=60S ribosomal protein L6-3;^Eukaryota; Viridiplantae; Streptophyta; Embryophyta; Tracheophyta; Spermatophyta; Magnoliophyta; eudicotyledons; Gunneridae; Pentapetalae; rosids; malvids; Brassicales; Brassicaceae; Camelineae; Arabidopsis	NA	contig00547|m.668	3-725[+]	sp|Q6QMZ4|RL6_CHILA^sp|Q6QMZ4|RL6_CHILA^Q:7-240,H:46-288^53.44%ID^E:4e-70^.^.	PF03868.14^Ribosomal_L6e_N^Ribosomal protein L6, N-terminal domain^3-49^E:6.8e-08`PF01159.18^Ribosomal_L6e^Ribosomal protein L6e^133-240^E:5.3e-38	NA	NA	NA	NA	NA	GO:0003735^molecular_function^structural constituent of ribosome`GO:0006412^biological_process^translation`GO:0005622^cellular_component^intracellular`GO:0005840^cellular_component^ribosome	1	NA
contig549	YES	gs7925	RL26_SCHPO^RL26_SCHPO^Q:76-390,H:7-111^67.62%ID^E:8e-46^RecName: Full=60S ribosomal protein L26;^Eukaryota; Fungi; Dikarya; Ascomycota; Taphrinomycotina; Schizosaccharomycetes; Schizosaccharomycetales; Schizosaccharomycetaceae; Schizosaccharomyces	NA	contig00549|m.669	1-390[+]	sp|P78946|RL26_SCHPO^sp|P78946|RL26_SCHPO^Q:26-130,H:7-111^67.62%ID^E:7e-46^.^.	PF16906.4^Ribosomal_L26^Ribosomal proteins L26 eukaryotic, L24P archaeal^28-130^E:5.6e-33`PF00467.28^KOW^KOW motif^70-95^E:1.8e-05	NA	NA	NA	NA	NA	GO:0003735^molecular_function^structural constituent of ribosome`GO:0006412^biological_process^translation`GO:0015934^cellular_component^large ribosomal subunit	33	NA
contig550	NO	gs7102	PTR45_ARATH^PTR45_ARATH^Q:186-1868,H:16-584^60.63%ID^E:0^RecName: Full=Protein NRT1/ PTR FAMILY 5.7;^Eukaryota; Viridiplantae; Streptophyta; Embryophyta; Tracheophyta; Spermatophyta; Magnoliophyta; eudicotyledons; Gunneridae; Pentapetalae; rosids; malvids; Brassicales; Brassicaceae; Camelineae; Arabidopsis	NA	contig00550|m.670	144-1901[+]	sp|Q9M331|PTR45_ARATH^sp|Q9M331|PTR45_ARATH^Q:15-575,H:16-584^60.63%ID^E:0^.^.	PF00854.20^PTR2^POT family^109-521^E:4.1e-91	NA	ExpAA=226.41^PredHel=9^Topology=i84-106o111-133i193-215o220-242i376-398o413-435i456-478o493-515i536-558o	NA	NA	NA	GO:0005215^molecular_function^transporter activity`GO:0006810^biological_process^transport`GO:0016020^cellular_component^membrane	9	K14638
contig551	YES	gs7926	RS20_SCHPO^RS20_SCHPO^Q:8-376,H:1-117^68.29%ID^E:6e-51^RecName: Full=40S ribosomal protein S20;^Eukaryota; Fungi; Dikarya; Ascomycota; Taphrinomycotina; Schizosaccharomycetes; Schizosaccharomycetales; Schizosaccharomycetaceae; Schizosaccharomyces	NA	contig00551|m.672	2-382[+]	sp|O74893|RS20_SCHPO^sp|O74893|RS20_SCHPO^Q:3-125,H:1-117^68.29%ID^E:2e-51^.^.	PF00338.21^Ribosomal_S10^Ribosomal protein S10p/S20e^29-123^E:5.9e-29	NA	NA	NA	NA	NA	NA	14	NA
contig552	YES	gs7927	YFMJ_BACSU^YFMJ_BACSU^Q:49-1029,H:10-337^40.9%ID^E:1e-69^RecName: Full=Putative NADP-dependent oxidoreductase YfmJ;^Bacteria; Firmicutes; Bacilli; Bacillales; Bacillaceae; Bacillus	NA	contig00552|m.673	1-1050[+]	sp|O34812|YFMJ_BACSU^sp|O34812|YFMJ_BACSU^Q:17-343,H:10-337^40.9%ID^E:2e-70^.^.	PF16884.4^ADH_N_2^N-terminal domain of oxidoreductase^15-124^E:1.3e-23`PF00107.25^ADH_zinc_N^Zinc-binding dehydrogenase^171-300^E:6.7e-19`PF13602.5^ADH_zinc_N_2^Zinc-binding dehydrogenase^203-339^E:1.6e-10	NA	NA	NA	NA	NA	GO:0055114^biological_process^oxidation-reduction process	10	NA
contig553	NO	gs2340	CSPL4_ARATH^CSPL4_ARATH^Q:222-593,H:1-124^54.84%ID^E:7e-31^RecName: Full=CASP-like protein 5C3;^Eukaryota; Viridiplantae; Streptophyta; Embryophyta; Tracheophyta; Spermatophyta; Magnoliophyta; eudicotyledons; Gunneridae; Pentapetalae; rosids; malvids; Brassicales; Brassicaceae; Camelineae; Arabidopsis	NA	contig00553|m.674	222-677[+]	sp|D7LTJ4|CSPLN_ARALL^sp|D7LTJ4|CSPLN_ARALL^Q:1-151,H:1-152^54.61%ID^E:8e-53^.^.	PF04535.11^DUF588^Domain of unknown function (DUF588)^9-136^E:2.8e-24	NA	ExpAA=86.87^PredHel=4^Topology=i13-35o45-67i88-110o125-147i	NA	NA	NA	NA	3	NA
contig554	NO	gs1841	HBL1_MEDSA^HBL1_MEDSA^Q:62-520,H:9-160^75.82%ID^E:4e-80^RecName: Full=Non-symbiotic hemoglobin 1;^Eukaryota; Viridiplantae; Streptophyta; Embryophyta; Tracheophyta; Spermatophyta; Magnoliophyta; eudicotyledons; Gunneridae; Pentapetalae; rosids; fabids; Fabales; Fabaceae; Papilionoideae; Trifolieae; Medicago	NA	contig00554|m.676	41-523[+]	sp|Q9FVL0|HBL1_MEDSA^sp|Q9FVL0|HBL1_MEDSA^Q:8-160,H:9-160^75.82%ID^E:3e-81^.^.	PF00042.21^Globin^Globin^12-120^E:1.1e-16	NA	NA	NA	NA	NA	GO:0019825^molecular_function^oxygen binding`GO:0020037^molecular_function^heme binding	14	K21894
contig555	NO	gs7928	GFA2_ARATH^GFA2_ARATH^Q:6-773,H:141-403^60.84%ID^E:2e-107^RecName: Full=Chaperone protein dnaJ GFA2, mitochondrial {ECO:0000305};^Eukaryota; Viridiplantae; Streptophyta; Embryophyta; Tracheophyta; Spermatophyta; Magnoliophyta; eudicotyledons; Gunneridae; Pentapetalae; rosids; malvids; Brassicales; Brassicaceae; Camelineae; Arabidopsis	NA	contig00555|m.677	3-860[+]	sp|A5WBF8|DNAJ_PSYWF^sp|A5WBF8|DNAJ_PSYWF^Q:3-270,H:53-330^41.94%ID^E:2e-55^.^.	PF01556.17^DnaJ_C^DnaJ C terminal domain^66-257^E:5e-30`PF00684.18^DnaJ_CXXCXGXG^DnaJ central domain^92-151^E:2.6e-12	NA	ExpAA=20.69^PredHel=1^Topology=i264-284o	NA	NA	NA	GO:0031072^molecular_function^heat shock protein binding`GO:0051082^molecular_function^unfolded protein binding	13	NA
contig556	NO	gs3003	HAP2_ARATH^HAP2_ARATH^Q:3-1673,H:140-699^63.41%ID^E:0^RecName: Full=Protein HAPLESS 2;^Eukaryota; Viridiplantae; Streptophyta; Embryophyta; Tracheophyta; Spermatophyta; Magnoliophyta; eudicotyledons; Gunneridae; Pentapetalae; rosids; malvids; Brassicales; Brassicaceae; Camelineae; Arabidopsis	NA	contig00556|m.679	3-1694[+]	sp|F4JP36|HAP2_ARATH^sp|F4JP36|HAP2_ARATH^Q:1-557,H:140-699^62.7%ID^E:0^.^.	PF10699.8^HAP2-GCS1^Male gamete fusion factor^141-188^E:4.3e-20	NA	ExpAA=23.12^PredHel=1^Topology=o418-440i	NA	NA	NA	NA	NA	NA
contig557	YES	gs7929	ATG4B_DANRE^ATG4B_DANRE^Q:126-1103,H:14-357^35.61%ID^E:2e-61^RecName: Full=Cysteine protease ATG4B;^Eukaryota; Metazoa; Chordata; Craniata; Vertebrata; Euteleostomi; Actinopterygii; Neopterygii; Teleostei; Ostariophysi; Cypriniformes; Cyprinidae; Danio	NA	contig00557|m.680	3-1361[+]	sp|Q6DG88|ATG4B_DANRE^sp|Q6DG88|ATG4B_DANRE^Q:42-367,H:14-357^35.61%ID^E:3e-64^.^.	PF03416.18^Peptidase_C54^Peptidase family C54^72-349^E:1e-92	NA	NA	NA	NA	NA	NA	6	NA
contig558	YES	gs7930	RLA3_SCHPO^RLA3_SCHPO^Q:23-352,H:1-110^60%ID^E:2e-22^RecName: Full=60S acidic ribosomal protein P1-alpha 3;^Eukaryota; Fungi; Dikarya; Ascomycota; Taphrinomycotina; Schizosaccharomycetes; Schizosaccharomycetales; Schizosaccharomycetaceae; Schizosaccharomyces	NA	contig00558|m.681	2-355[+]	sp|P17477|RLA3_SCHPO^sp|P17477|RLA3_SCHPO^Q:8-117,H:1-110^60%ID^E:2e-26^.^.	PF00428.18^Ribosomal_60s^60s Acidic ribosomal protein^28-116^E:8.8e-27`PF12868.6^DUF3824^Domain of unknwon function (DUF3824)^79-108^E:0.97	NA	NA	NA	NA	NA	NA	3	NA
contig559	NO	gs1828	HSP11_SOYBN^HSP11_SOYBN^Q:698-258,H:1-153^73.86%ID^E:6e-54^RecName: Full=17.3 kDa class I heat shock protein;^Eukaryota; Viridiplantae; Streptophyta; Embryophyta; Tracheophyta; Spermatophyta; Magnoliophyta; eudicotyledons; Gunneridae; Pentapetalae; rosids; fabids; Fabales; Fabaceae; Papilionoideae; Phaseoleae; Glycine; Soja	NA	contig00559|m.684	698-255[-]	sp|P02519|HSP11_SOYBN^sp|P02519|HSP11_SOYBN^Q:1-147,H:1-153^73.86%ID^E:1e-75^.^.	PF00011.20^HSP20^Hsp20/alpha crystallin family^43-146^E:1e-31	NA	NA	NA	NA	NA	NA	NA	K13993
contig560	NO	gs1120	PP404_ARATH^PP404_ARATH^Q:132-1868,H:10-595^54.44%ID^E:0^RecName: Full=Pentatricopeptide repeat-containing protein At5g38730;^Eukaryota; Viridiplantae; Streptophyta; Embryophyta; Tracheophyta; Spermatophyta; Magnoliophyta; eudicotyledons; Gunneridae; Pentapetalae; rosids; malvids; Brassicales; Brassicaceae; Camelineae; Arabidopsis	NA	contig00560|m.685	105-1871[+]	sp|Q9FKR3|PP404_ARATH^sp|Q9FKR3|PP404_ARATH^Q:10-588,H:10-595^54.44%ID^E:0^.^.	PF13041.5^PPR_2^PPR repeat family^161-209^E:8.8e-10`PF01535.19^PPR^PPR repeat^165-193^E:0.077`PF17177.3^PPR_long^Pentacotripeptide-repeat region of PRORP^172-295^E:2.2e-12`PF13812.5^PPR_3^Pentatricopeptide repeat domain^185-244^E:2.8e-11`PF12854.6^PPR_1^PPR repeat^192-224^E:3.9e-10`PF13041.5^PPR_2^PPR repeat family^195-238^E:3.8e-11`PF01535.19^PPR^PPR repeat^199-224^E:5.9e-08`PF12854.6^PPR_1^PPR …	NA	NA	NA	NA	NA	GO:0042802^molecular_function^identical protein binding	36	NA
contig561	YES	gs7931	RL38A_SCHPO^RL38A_SCHPO^Q:3-230,H:3-72^60.53%ID^E:5e-22^RecName: Full=60S ribosomal protein L38-1;^Eukaryota; Fungi; Dikarya; Ascomycota; Taphrinomycotina; Schizosaccharomycetes; Schizosaccharomycetales; Schizosaccharomycetaceae; Schizosaccharomyces	NA	NA	NA	NA	NA	NA	NA	NA	KEGG:spo:SPBC577.02`KO:K02923	GO:0005829^cellular_component^cytosol`GO:0022625^cellular_component^cytosolic large ribosomal subunit`GO:0003735^molecular_function^structural constituent of ribosome`GO:0002181^biological_process^cytoplasmic translation	NA	12	NA
contig562	NO	gs3090	QRT2_ARATH^QRT2_ARATH^Q:121-1212,H:68-430^54.32%ID^E:6e-126^RecName: Full=Polygalacturonase QRT2;^Eukaryota; Viridiplantae; Streptophyta; Embryophyta; Tracheophyta; Spermatophyta; Magnoliophyta; eudicotyledons; Gunneridae; Pentapetalae; rosids; malvids; Brassicales; Brassicaceae; Camelineae; Arabidopsis	NA	contig00562|m.686	37-1254[+]	sp|Q9SFB7|QRT2_ARATH^sp|Q9SFB7|QRT2_ARATH^Q:29-392,H:68-430^54.32%ID^E:3e-137^.^.	PF00295.16^Glyco_hydro_28^Glycosyl hydrolases family 28^59-385^E:8.4e-101	NA	NA	NA	NA	NA	GO:0004650^molecular_function^polygalacturonase activity`GO:0005975^biological_process^carbohydrate metabolic process	8	NA
contig563	YES	gs7932	PSB1_MOUSE^PSB1_MOUSE^Q:57-731,H:19-240^52.89%ID^E:2e-77^RecName: Full=Proteasome subunit beta type-1;^Eukaryota; Metazoa; Chordata; Craniata; Vertebrata; Euteleostomi; Mammalia; Eutheria; Euarchontoglires; Glires; Rodentia; Myomorpha; Muroidea; Muridae; Murinae; Mus; Mus	NA	contig00563|m.687	3-734[+]	sp|O09061|PSB1_MOUSE^sp|O09061|PSB1_MOUSE^Q:19-243,H:19-240^52.89%ID^E:1e-83^.^.	PF00227.25^Proteasome^Proteasome subunit^37-228^E:4.6e-37	NA	NA	NA	NA	NA	GO:0004298^molecular_function^threonine-type endopeptidase activity`GO:0051603^biological_process^proteolysis involved in cellular protein catabolic process`GO:0005839^cellular_component^proteasome core complex	31	NA
contig564	NO	gs153	WTR7_ARATH^WTR7_ARATH^Q:69-1079,H:1-339^43.99%ID^E:9e-63^RecName: Full=WAT1-related protein At1g43650;^Eukaryota; Viridiplantae; Streptophyta; Embryophyta; Tracheophyta; Spermatophyta; Magnoliophyta; eudicotyledons; Gunneridae; Pentapetalae; rosids; malvids; Brassicales; Brassicaceae; Camelineae; Arabidopsis	NA	contig00564|m.688	72-1097[+]	sp|Q6NMB7|WTR7_ARATH^sp|Q6NMB7|WTR7_ARATH^Q:1-337,H:2-340^45.32%ID^E:1e-93^.^.	PF00892.19^EamA^EamA-like transporter family^5-139^E:9.2e-14`PF00892.19^EamA^EamA-like transporter family^172-309^E:8.5e-13	NA	ExpAA=210.49^PredHel=10^Topology=i7-24o39-56i63-85o95-114i126-148o173-195i202-221o236-258i265-287o291-310i	NA	NA	NA	GO:0016020^cellular_component^membrane`GO:0016021^cellular_component^integral component of membrane	3	NA
contig565	NO	gs3987	RPO3B_TOBAC^RPO3B_TOBAC^Q:148-2898,H:1-917^73.27%ID^E:0^RecName: Full=DNA-directed RNA polymerase 3B, chloroplastic;^Eukaryota; Viridiplantae; Streptophyta; Embryophyta; Tracheophyta; Spermatophyta; Magnoliophyta; eudicotyledons; Gunneridae; Pentapetalae; asterids; lamiids; Solanales; Solanaceae; Nicotianoideae; Nicotianeae; Nicotiana	NA	contig00565|m.689	1-2868[+]	sp|P69242|RPOT3_NICSY^sp|P69242|RPOT3_NICSY^Q:50-954,H:1-908^73.63%ID^E:0^.^.	PF14700.5^RPOL_N^DNA-directed RNA polymerase N-terminal^192-510^E:1.7e-81`PF00940.18^RNA_pol^DNA-dependent RNA polymerase^632-952^E:5.2e-129	NA	NA	NA	NA	NA	GO:0003677^molecular_function^DNA binding`GO:0003899^molecular_function^DNA-directed 5'-3' RNA polymerase activity`GO:0006351^biological_process^transcription, DNA-templated	24	NA
contig566	NO	gs3987	RPOT3_NICSY^RPOT3_NICSY^Q:148-3069,H:1-977^74.36%ID^E:0^RecName: Full=DNA-directed RNA polymerase 3, chloroplastic;^Eukaryota; Viridiplantae; Streptophyta; Embryophyta; Tracheophyta; Spermatophyta; Magnoliophyta; eudicotyledons; Gunneridae; Pentapetalae; asterids; lamiids; Solanales; Solanaceae; Nicotianoideae; Nicotianeae; Nicotiana	NA	contig00566|m.690	1-3072[+]	sp|P69242|RPOT3_NICSY^sp|P69242|RPOT3_NICSY^Q:50-1023,H:1-977^74.36%ID^E:0^.^.	PF14700.5^RPOL_N^DNA-directed RNA polymerase N-terminal^192-510^E:2e-81`PF00940.18^RNA_pol^DNA-dependent RNA polymerase^632-1023^E:7.3e-159	NA	NA	NA	NA	NA	GO:0003677^molecular_function^DNA binding`GO:0003899^molecular_function^DNA-directed 5'-3' RNA polymerase activity`GO:0006351^biological_process^transcription, DNA-templated	24	K10908
contig567	YES	gs7933	RS19_BRABE^RS19_BRABE^Q:12-422,H:1-136^68.61%ID^E:1e-62^RecName: Full=40S ribosomal protein S19;^Eukaryota; Metazoa; Chordata; Cephalochordata; Branchiostomidae; Branchiostoma	NA	contig00567|m.691	3-479[+]	sp|Q8T5Z4|RS19_BRABE^sp|Q8T5Z4|RS19_BRABE^Q:4-140,H:1-136^68.61%ID^E:2e-63^.^.	PF01090.18^Ribosomal_S19e^Ribosomal protein S19e^9-144^E:1.9e-59	NA	NA	NA	NA	NA	GO:0003735^molecular_function^structural constituent of ribosome`GO:0006412^biological_process^translation`GO:0005840^cellular_component^ribosome	29	NA
contig568	YES	gs7934	PDI_ARTBC^PDI_ARTBC^Q:2-1510,H:5-523^45.76%ID^E:3e-159^RecName: Full=Protein disulfide-isomerase {ECO:0000250|UniProtKB:P07237};^Eukaryota; Fungi; Dikarya; Ascomycota; Pezizomycotina; Eurotiomycetes; Eurotiomycetidae; Onygenales; Arthrodermataceae; Trichophyton	NA	contig00568|m.692	2-1513[+]	sp|D4B2L8|PDI_ARTBC^sp|D4B2L8|PDI_ARTBC^Q:1-503,H:5-523^45.76%ID^E:1e-159^.^.	PF00085.19^Thioredoxin^Thioredoxin^26-126^E:8.7e-32`PF01216.16^Calsequestrin^Calsequestrin^64-242^E:2.6e-11`PF13848.5^Thioredoxin_6^Thioredoxin-like domain^155-335^E:7.2e-37`PF00085.19^Thioredoxin^Thioredoxin^358-464^E:3.3e-28	sigP:1^21^0.767^YES	NA	NA	NA	NA	GO:0045454^biological_process^cell redox homeostasis`GO:0005509^molecular_function^calcium ion binding	25	NA
contig569	NO	gs1746	PP444_ARATH^PP444_ARATH^Q:357-2354,H:49-714^57.81%ID^E:0^RecName: Full=Pentatricopeptide repeat-containing protein At5g64320, mitochondrial;^Eukaryota; Viridiplantae; Streptophyta; Embryophyta; Tracheophyta; Spermatophyta; Magnoliophyta; eudicotyledons; Gunneridae; Pentapetalae; rosids; malvids; Brassicales; Brassicaceae; Camelineae; Arabidopsis`PP444_ARATH^PP444_ARATH^Q:732-2360,H:103-646^29.22%…	NA	contig00569|m.693	135-2378[+]	sp|Q9FMF6|PP444_ARATH^sp|Q9FMF6|PP444_ARATH^Q:75-740,H:49-714^57.81%ID^E:0^.^.`sp|Q9FMF6|PP444_ARATH^sp|Q9FMF6|PP444_ARATH^Q:200-742,H:103-646^29.22%ID^E:5e-70^.^.`sp|Q9FMF6|PP444_ARATH^sp|Q9FMF6|PP444_ARATH^Q:227-575,H:372-730^33.06%ID^E:2e-50^.^.`sp|Q9FMF6|PP444_ARATH^sp|Q9FMF6|PP444_ARATH^Q:334-743,H:128-542^30%ID^E:4e-47^.^.`sp|Q9FMF6|PP444_ARATH^sp|Q9FMF6|PP444_ARATH^Q:117-368,H:475-724^26.0…	PF12854.6^PPR_1^PPR repeat^237-270^E:7.6e-06`PF13041.5^PPR_2^PPR repeat family^241-288^E:5.8e-09`PF01535.19^PPR^PPR repeat^244-274^E:0.029`PF13812.5^PPR_3^Pentatricopeptide repeat domain^264-324^E:1.1e-07`PF12854.6^PPR_1^PPR repeat^273-304^E:3e-08`PF13041.5^PPR_2^PPR repeat family^276-325^E:8.3e-11`PF01535.19^PPR^PPR repeat^279-309^E:0.012`PF12854.6^PPR_1^PPR repeat^307-339^E:1.2e-07`PF13041.5^PP…	NA	NA	NA	NA	NA	NA	NA	NA
contig570	NO	gs612	WTR11_ARATH^WTR11_ARATH^Q:3-686,H:79-370^36.27%ID^E:4e-45^RecName: Full=WAT1-related protein At1g70260;^Eukaryota; Viridiplantae; Streptophyta; Embryophyta; Tracheophyta; Spermatophyta; Magnoliophyta; eudicotyledons; Gunneridae; Pentapetalae; rosids; malvids; Brassicales; Brassicaceae; Camelineae; Arabidopsis	NA	contig00570|m.694	3-707[+]	sp|F4I5D5|WTR11_ARATH^sp|F4I5D5|WTR11_ARATH^Q:1-228,H:79-370^36.61%ID^E:2e-48^.^.	PF00892.19^EamA^EamA-like transporter family^3-71^E:2.5e-06	sigP:1^18^0.53^YES	ExpAA=112.73^PredHel=4^Topology=i3-22o26-48i109-131o177-199i	NA	NA	NA	GO:0016020^cellular_component^membrane`GO:0016021^cellular_component^integral component of membrane	3	NA
contig571	YES	gs7935	GRDH_DAUCA^GRDH_DAUCA^Q:94-948,H:7-290^70.18%ID^E:2e-153^RecName: Full=Glucose and ribitol dehydrogenase;^Eukaryota; Viridiplantae; Streptophyta; Embryophyta; Tracheophyta; Spermatophyta; Magnoliophyta; eudicotyledons; Gunneridae; Pentapetalae; asterids; campanulids; Apiales; Apiaceae; Apioideae; Scandiceae; Daucinae; Daucus; Daucus sect. Daucus	NA	contig00571|m.695	1-954[+]	sp|Q5KTS5|GRDH_DAUCA^sp|Q5KTS5|GRDH_DAUCA^Q:32-316,H:7-290^70.18%ID^E:2e-154^.^.	PF00106.24^adh_short^short chain dehydrogenase^67-259^E:3.1e-43`PF08659.9^KR^KR domain^69-232^E:1.1e-06`PF13561.5^adh_short_C2^Enoyl-(Acyl carrier protein) reductase^76-312^E:1.4e-58	NA	NA	NA	NA	NA	NA	5	NA
contig572	YES	gs5973	GMS1_SCHPO^GMS1_SCHPO^Q:28-975,H:12-326^53.12%ID^E:5e-80^RecName: Full=UDP-galactose transporter;^Eukaryota; Fungi; Dikarya; Ascomycota; Taphrinomycotina; Schizosaccharomycetes; Schizosaccharomycetales; Schizosaccharomycetaceae; Schizosaccharomyces	NA	contig00572|m.696	4-1116[+]	sp|P87041|GMS1_SCHPO^sp|P87041|GMS1_SCHPO^Q:9-350,H:12-353^50.71%ID^E:2e-100^.^.	PF04142.14^Nuc_sug_transp^Nucleotide-sugar transporter^11-321^E:6.2e-116	NA	ExpAA=170.10^PredHel=8^Topology=i7-29o44-66i140-162o177-199i212-234o249-271i278-297o301-320i	NA	NA	NA	GO:0005351^molecular_function^sugar:proton symporter activity`GO:0008643^biological_process^carbohydrate transport`GO:0000139^cellular_component^Golgi membrane`GO:0016021^cellular_component^integral component of membrane	3	NA
contig573	YES	gs7936	CUL3_DICDI^CUL3_DICDI^Q:33-2309,H:21-769^48.61%ID^E:0^RecName: Full=Cullin-3;^Eukaryota; Amoebozoa; Mycetozoa; Dictyosteliida; Dictyostelium	NA	contig00573|m.697	3-2312[+]	sp|Q54NZ5|CUL3_DICDI^sp|Q54NZ5|CUL3_DICDI^Q:11-769,H:21-769^49.62%ID^E:0^.^.	PF00888.21^Cullin^Cullin family^19-667^E:9.7e-230`PF10557.8^Cullin_Nedd8^Cullin protein neddylation domain^700-760^E:3.7e-28	NA	NA	NA	NA	NA	GO:0031625^molecular_function^ubiquitin protein ligase binding`GO:0006511^biological_process^ubiquitin-dependent protein catabolic process	31	NA
contig574	NO	gs2647	ICMTB_ARATH^ICMTB_ARATH^Q:301-891,H:1-197^64.97%ID^E:1e-89^RecName: Full=Protein-S-isoprenylcysteine O-methyltransferase B;^Eukaryota; Viridiplantae; Streptophyta; Embryophyta; Tracheophyta; Spermatophyta; Magnoliophyta; eudicotyledons; Gunneridae; Pentapetalae; rosids; malvids; Brassicales; Brassicaceae; Camelineae; Arabidopsis	NA	contig00574|m.698	301-894[+]	sp|Q93W54|ICMTB_ARATH^sp|Q93W54|ICMTB_ARATH^Q:1-197,H:1-197^64.97%ID^E:8e-93^.^.	PF04191.12^PEMT^Phospholipid methyltransferase^82-182^E:3.8e-11`PF04140.13^ICMT^Isoprenylcysteine carboxyl methyltransferase (ICMT) family^83-174^E:6.1e-30	NA	ExpAA=68.85^PredHel=2^Topology=i13-35o137-159i	NA	NA	NA	GO:0004671^molecular_function^protein C-terminal S-isoprenylcysteine carboxyl O-methyltransferase activity`GO:0006481^biological_process^C-terminal protein methylation`GO:0016021^cellular_component^integral component of membrane	39	K00587
contig575	YES	gs5870	ATPA_YEAST^ATPA_YEAST^Q:165-1643,H:37-527^79.72%ID^E:0^RecName: Full=ATP synthase subunit alpha, mitochondrial;^Eukaryota; Fungi; Dikarya; Ascomycota; Saccharomycotina; Saccharomycetes; Saccharomycetales; Saccharomycetaceae; Saccharomyces	NA	contig00575|m.699	45-1682[+]	sp|P07251|ATPA_YEAST^sp|P07251|ATPA_YEAST^Q:41-533,H:37-527^79.72%ID^E:0^.^.	PF02874.22^ATP-synt_ab_N^ATP synthase alpha/beta family, beta-barrel domain^69-135^E:5.9e-19`PF00006.24^ATP-synt_ab^ATP synthase alpha/beta family, nucleotide-binding domain^192-415^E:4.9e-73`PF00306.26^ATP-synt_ab_C^ATP synthase alpha/beta chain, C terminal domain^422-545^E:8.7e-46	NA	NA	NA	NA	NA	GO:0015992^biological_process^proton transport`GO:0046034^biological_process^ATP metabolic process`GO:0005524^molecular_function^ATP binding`GO:0015986^biological_process^ATP synthesis coupled proton transport	14	NA
contig576	YES	gs7937	SDH3_SCHPO^SDH3_SCHPO^Q:100-528,H:29-174^47.62%ID^E:2e-33^RecName: Full=Succinate dehydrogenase cytochrome B subunit, mitochondrial;^Eukaryota; Fungi; Dikarya; Ascomycota; Taphrinomycotina; Schizosaccharomycetes; Schizosaccharomycetales; Schizosaccharomycetaceae; Schizosaccharomyces	NA	contig00576|m.700	1-543[+]	sp|O74882|SDH3_SCHPO^sp|O74882|SDH3_SCHPO^Q:34-176,H:29-174^47.62%ID^E:2e-37^.^.	PF01127.21^Sdh_cyt^Succinate dehydrogenase/Fumarate reductase transmembrane subunit^61-179^E:1.6e-26	NA	NA	NA	NA	NA	GO:0016627^molecular_function^oxidoreductase activity, acting on the CH-CH group of donors	53	NA
contig577	YES	gs7938	RS16_RAT^RS16_RAT^Q:51-470,H:7-146^74.29%ID^E:2e-73^RecName: Full=40S ribosomal protein S16;^Eukaryota; Metazoa; Chordata; Craniata; Vertebrata; Euteleostomi; Mammalia; Eutheria; Euarchontoglires; Glires; Rodentia; Myomorpha; Muroidea; Muridae; Murinae; Rattus	NA	contig00577|m.701	42-473[+]	sp|P62250|RS16_RAT^sp|P62250|RS16_RAT^Q:4-143,H:7-146^74.29%ID^E:2e-74^.^.	PF00380.18^Ribosomal_S9^Ribosomal protein S9/S16^11-143^E:3.4e-33	NA	NA	NA	NA	NA	GO:0003735^molecular_function^structural constituent of ribosome`GO:0006412^biological_process^translation`GO:0005840^cellular_component^ribosome	7	NA
contig578	YES	gs7939	RL19_DANRE^RL19_DANRE^Q:27-521,H:1-165^69.09%ID^E:9e-64^RecName: Full=60S ribosomal protein L19;^Eukaryota; Metazoa; Chordata; Craniata; Vertebrata; Euteleostomi; Actinopterygii; Neopterygii; Teleostei; Ostariophysi; Cypriniformes; Cyprinidae; Danio	NA	contig00578|m.702	3-614[+]	sp|P36241|RL19_DROME^sp|P36241|RL19_DROME^Q:9-195,H:1-187^67.38%ID^E:1e-80^.^.	PF01280.19^Ribosomal_L19e^Ribosomal protein L19e^11-154^E:2.8e-62	NA	NA	NA	NA	NA	GO:0003735^molecular_function^structural constituent of ribosome`GO:0006412^biological_process^translation`GO:0005622^cellular_component^intracellular`GO:0005840^cellular_component^ribosome	29	NA
contig579	YES	gs5241	SSB1_SCHPO^SSB1_SCHPO^Q:2-1726,H:43-612^66.78%ID^E:0^RecName: Full=Ribosome-associated molecular chaperone sks2 {ECO:0000305};^Eukaryota; Fungi; Dikarya; Ascomycota; Taphrinomycotina; Schizosaccharomycetes; Schizosaccharomycetales; Schizosaccharomycetaceae; Schizosaccharomyces	NA	contig00579|m.704	2-1735[+]	sp|Q6CQ83|HSP75_KLULA^sp|Q6CQ83|HSP75_KLULA^Q:1-574,H:43-612^64.17%ID^E:0^.^.	PF00012.19^HSP70^Hsp70 protein^1-571^E:2e-221`PF06723.12^MreB_Mbl^MreB/Mbl protein^83-336^E:4.9e-17	NA	NA	NA	NA	NA	GO:0000902^biological_process^cell morphogenesis	10	NA
contig580	YES	gs7940	PCY2_HUMAN^PCY2_HUMAN^Q:60-1103,H:20-363^56%ID^E:1e-138^RecName: Full=Ethanolamine-phosphate cytidylyltransferase;^Eukaryota; Metazoa; Chordata; Craniata; Vertebrata; Euteleostomi; Mammalia; Eutheria; Euarchontoglires; Primates; Haplorrhini; Catarrhini; Hominidae; Homo`PCY2_HUMAN^PCY2_HUMAN^Q:6-491,H:193-359^28.74%ID^E:1e-15^RecName: Full=Ethanolamine-phosphate cytidylyltransferase;^Eukaryota; Me…	NA	contig00580|m.705	21-1157[+]	sp|Q99447|PCY2_HUMAN^sp|Q99447|PCY2_HUMAN^Q:14-379,H:20-388^53.87%ID^E:3e-140^.^.	PF01467.25^CTP_transf_like^Cytidylyltransferase-like^21-144^E:8.1e-23`PF01467.25^CTP_transf_like^Cytidylyltransferase-like^215-305^E:5.4e-14	NA	NA	NA	NA	NA	GO:0003824^molecular_function^catalytic activity`GO:0009058^biological_process^biosynthetic process	6	NA
contig581	YES	gs7941	CYSP_HEMSP^CYSP_HEMSP^Q:4-759,H:86-344^51.34%ID^E:5e-75^RecName: Full=Thiol protease SEN102;^Eukaryota; Viridiplantae; Streptophyta; Embryophyta; Tracheophyta; Spermatophyta; Magnoliophyta; Liliopsida; Asparagales; Asphodelaceae; Hemerocallidoideae; Hemerocallis	NA	contig00581|m.706	1-771[+]	sp|P43156|CYSP_HEMSP^sp|P43156|CYSP_HEMSP^Q:2-253,H:86-344^51.34%ID^E:5e-75^.^.	PF00112.22^Peptidase_C1^Papain family cysteine protease^46-253^E:8.8e-74	NA	NA	NA	NA	NA	GO:0008234^molecular_function^cysteine-type peptidase activity`GO:0006508^biological_process^proteolysis	12	NA
contig582	YES	gs7942	DPNP_SCHPO^DPNP_SCHPO^Q:23-1012,H:3-341^47.06%ID^E:5e-105^RecName: Full=3'(2'),5'-bisphosphate nucleotidase;^Eukaryota; Fungi; Dikarya; Ascomycota; Taphrinomycotina; Schizosaccharomycetes; Schizosaccharomycetales; Schizosaccharomycetaceae; Schizosaccharomyces	NA	contig00582|m.708	14-1030[+]	sp|O94505|DPNP_SCHPO^sp|O94505|DPNP_SCHPO^Q:4-333,H:3-341^46.51%ID^E:3e-107^.^.	PF00459.24^Inositol_P^Inositol monophosphatase family^10-333^E:1.3e-49	NA	NA	NA	NA	NA	GO:0046854^biological_process^phosphatidylinositol phosphorylation	12	NA
contig583	YES	gs7943	UB2R2_RABIT^UB2R2_RABIT^Q:38-559,H:6-186^50.28%ID^E:1e-53^RecName: Full=Ubiquitin-conjugating enzyme E2 R2;^Eukaryota; Metazoa; Chordata; Craniata; Vertebrata; Euteleostomi; Mammalia; Eutheria; Euarchontoglires; Glires; Lagomorpha; Leporidae; Oryctolagus	NA	contig00583|m.710	2-577[+]	sp|Q29503|UB2R2_RABIT^sp|Q29503|UB2R2_RABIT^Q:13-186,H:6-186^50.28%ID^E:2e-62^.^.	PF00179.25^UQ_con^Ubiquitin-conjugating enzyme^20-168^E:5.5e-45	NA	NA	NA	NA	NA	NA	22	NA
contig584	NO	gs899	PURU1_ARATH^PURU1_ARATH^Q:61-939,H:28-323^74.32%ID^E:3e-163^RecName: Full=Formyltetrahydrofolate deformylase 1, mitochondrial;^Eukaryota; Viridiplantae; Streptophyta; Embryophyta; Tracheophyta; Spermatophyta; Magnoliophyta; eudicotyledons; Gunneridae; Pentapetalae; rosids; malvids; Brassicales; Brassicaceae; Camelineae; Arabidopsis	NA	contig00584|m.711	1-942[+]	sp|Q93YQ3|PURU1_ARATH^sp|Q93YQ3|PURU1_ARATH^Q:21-313,H:28-323^74.32%ID^E:3e-164^.^.	PF00551.18^Formyl_trans_N^Formyl transferase^117-294^E:1.9e-33	NA	NA	NA	NA	NA	GO:0016742^molecular_function^hydroxymethyl-, formyl- and related transferase activity`GO:0009058^biological_process^biosynthetic process	66	K01433
contig585	NO	gs7944	MOB1A_MEDSF^MOB1A_MEDSF^Q:71-712,H:1-214^82.71%ID^E:8e-134^RecName: Full=MOB kinase activator-like 1A;^Eukaryota; Viridiplantae; Streptophyta; Embryophyta; Tracheophyta; Spermatophyta; Magnoliophyta; eudicotyledons; Gunneridae; Pentapetalae; rosids; fabids; Fabales; Fabaceae; Papilionoideae; Trifolieae; Medicago	NA	contig00585|m.712	2-718[+]	sp|Q949G5|MOB1A_MEDSF^sp|Q949G5|MOB1A_MEDSF^Q:24-237,H:1-214^82.71%ID^E:6e-134^.^.	PF03637.16^Mob1_phocein^Mob1/phocein family^58-227^E:1.3e-78	NA	NA	NA	NA	NA	NA	2	NA
contig586	YES	gs7945	RS27_NEUCR^RS27_NEUCR^Q:62-307,H:1-82^97.56%ID^E:8e-51^RecName: Full=40S ribosomal protein S27;^Eukaryota; Fungi; Dikarya; Ascomycota; Pezizomycotina; Sordariomycetes; Sordariomycetidae; Sordariales; Sordariaceae; Neurospora	NA	contig00586|m.714	2-310[+]	sp|Q7RVN2|RS27_NEUCR^sp|Q7RVN2|RS27_NEUCR^Q:21-102,H:1-82^97.56%ID^E:6e-53^.^.	PF01667.16^Ribosomal_S27e^Ribosomal protein S27^48-102^E:7.5e-28	NA	NA	NA	NA	NA	GO:0003735^molecular_function^structural constituent of ribosome`GO:0006412^biological_process^translation`GO:0005622^cellular_component^intracellular`GO:0005840^cellular_component^ribosome	29	NA
contig587	NO	gs4630	OPR1_ORYSJ^OPR1_ORYSJ^Q:32-1111,H:14-370^69.81%ID^E:0^RecName: Full=12-oxophytodienoate reductase 1;^Eukaryota; Viridiplantae; Streptophyta; Embryophyta; Tracheophyta; Spermatophyta; Magnoliophyta; Liliopsida; Poales; Poaceae; BOP clade; Oryzoideae; Oryzeae; Oryzinae; Oryza	NA	contig00587|m.715	2-1117[+]	sp|Q84QK0|OPR1_ORYSJ^sp|Q84QK0|OPR1_ORYSJ^Q:11-370,H:14-370^69.81%ID^E:0^.^.	PF00724.19^Oxidored_FMN^NADH:flavin oxidoreductase / NADH oxidase family^13-346^E:9.7e-93	NA	NA	NA	NA	NA	GO:0010181^molecular_function^FMN binding`GO:0016491^molecular_function^oxidoreductase activity`GO:0055114^biological_process^oxidation-reduction process	8	NA
contig588	YES	gs7946	ACTP_ACACA^ACTP_ACACA^Q:8-406,H:3-135^57.89%ID^E:7e-50^RecName: Full=Actophorin;^Eukaryota; Amoebozoa; Discosea; Longamoebia; Centramoebida; Acanthamoebidae; Acanthamoeba	NA	contig00588|m.717	2-412[+]	sp|P37167|ACTP_ACACA^sp|P37167|ACTP_ACACA^Q:3-135,H:3-135^57.89%ID^E:2e-53^.^.	PF00241.19^Cofilin_ADF^Cofilin/tropomyosin-type actin-binding protein^11-131^E:2.5e-38	NA	NA	NA	NA	NA	GO:0003779^molecular_function^actin binding`GO:0005622^cellular_component^intracellular	7	NA
contig589	YES	gs7947	RL23B_SCHPO^RL23B_SCHPO^Q:5-421,H:1-139^79.86%ID^E:2e-77^RecName: Full=60S ribosomal protein L23-B;^Eukaryota; Fungi; Dikarya; Ascomycota; Taphrinomycotina; Schizosaccharomycetes; Schizosaccharomycetales; Schizosaccharomycetaceae; Schizosaccharomyces	NA	contig00589|m.718	2-424[+]	sp|P0CT61|RL23B_SCHPO^sp|P0CT61|RL23B_SCHPO^Q:2-140,H:1-139^79.86%ID^E:4e-78^.^.	PF00238.18^Ribosomal_L14^Ribosomal protein L14p/L23e^22-140^E:3.4e-35	NA	NA	NA	NA	NA	GO:0003735^molecular_function^structural constituent of ribosome`GO:0006412^biological_process^translation`GO:0005840^cellular_component^ribosome	29	NA
contig590	NO	gs2528	GDL61_ARATH^GDL61_ARATH^Q:49-1056,H:4-338^63.13%ID^E:6e-152^RecName: Full=GDSL esterase/lipase At4g01130;^Eukaryota; Viridiplantae; Streptophyta; Embryophyta; Tracheophyta; Spermatophyta; Magnoliophyta; eudicotyledons; Gunneridae; Pentapetalae; rosids; malvids; Brassicales; Brassicaceae; Camelineae; Arabidopsis`GDL61_ARATH^GDL61_ARATH^Q:1055-1174,H:338-377^60%ID^E:1e-06^RecName: Full=GDSL esteras…	NA	contig00590|m.719	1-1062[+]	sp|Q9M153|GDL61_ARATH^sp|Q9M153|GDL61_ARATH^Q:17-352,H:4-338^63.13%ID^E:3e-153^.^.	PF00657.21^Lipase_GDSL^GDSL-like Lipase/Acylhydrolase^52-311^E:8.5e-24	NA	NA	NA	NA	NA	GO:0016788^molecular_function^hydrolase activity, acting on ester bonds	6	NA
contig591	YES	gs7948	MAF1_DANRE^MAF1_DANRE^Q:164-766,H:1-206^46.41%ID^E:5e-44^RecName: Full=Repressor of RNA polymerase III transcription MAF1 homolog;^Eukaryota; Metazoa; Chordata; Craniata; Vertebrata; Euteleostomi; Actinopterygii; Neopterygii; Teleostei; Ostariophysi; Cypriniformes; Cyprinidae; Danio	NA	contig00591|m.720	164-880[+]	sp|O14109|MAF1_SCHPO^sp|O14109|MAF1_SCHPO^Q:1-201,H:1-199^43.56%ID^E:4e-53^.^.	PF09174.9^Maf1^Maf1 regulator^26-196^E:7.1e-58	NA	NA	NA	NA	NA	GO:0016480^biological_process^negative regulation of transcription from RNA polymerase III promoter	64	NA
contig592	YES	gs7949	RS11B_SCHPO^RS11B_SCHPO^Q:60-512,H:8-152^72.37%ID^E:6e-75^RecName: Full=40S ribosomal protein S11-B;^Eukaryota; Fungi; Dikarya; Ascomycota; Taphrinomycotina; Schizosaccharomycetes; Schizosaccharomycetales; Schizosaccharomycetaceae; Schizosaccharomyces	NA	contig00592|m.721	3-515[+]	sp|P0CT74|RS11B_SCHPO^sp|P0CT74|RS11B_SCHPO^Q:20-170,H:8-152^72.37%ID^E:3e-75^.^.	PF16205.4^Ribosomal_S17_N^Ribosomal_S17 N-terminal^20-86^E:1.9e-30`PF00366.19^Ribosomal_S17^Ribosomal protein S17^88-155^E:2.9e-26	sigP:1^18^0.635^YES	NA	NA	NA	NA	GO:0003735^molecular_function^structural constituent of ribosome`GO:0006412^biological_process^translation`GO:0005622^cellular_component^intracellular`GO:0005840^cellular_component^ribosome	29	NA
contig593	NO	gs5096	C16B1_PICSI^C16B1_PICSI^Q:76-1413,H:44-491^40.44%ID^E:7e-119^RecName: Full=Cytochrome P450 716B1;^Eukaryota; Viridiplantae; Streptophyta; Embryophyta; Tracheophyta; Spermatophyta; Pinidae; Pinales; Pinaceae; Picea	NA	contig00593|m.722	1-1446[+]	sp|Q50EK1|C16B1_PICSI^sp|Q50EK1|C16B1_PICSI^Q:8-471,H:21-491^39.96%ID^E:1e-122^.^.	PF00067.21^p450^Cytochrome P450^34-450^E:7e-72	NA	ExpAA=31.72^PredHel=1^Topology=i7-24o	NA	NA	NA	GO:0005506^molecular_function^iron ion binding`GO:0016705^molecular_function^oxidoreductase activity, acting on paired donors, with incorporation or reduction of molecular oxygen`GO:0020037^molecular_function^heme binding`GO:0055114^biological_process^oxidation-reduction process	14	NA
contig594	YES	gs7950	LDHA_RHIOR^LDHA_RHIOR^Q:21-923,H:1-298^54.49%ID^E:3e-101^RecName: Full=L-lactate dehydrogenase A;^Eukaryota; Fungi; Mucoromycota; Mucoromycotina; Mucorales; Mucorineae; Rhizopodaceae; Rhizopus	NA	contig00594|m.727	21-941[+]	sp|Q9P4B6|LDHA_RHIOR^sp|Q9P4B6|LDHA_RHIOR^Q:1-301,H:1-298^54.49%ID^E:7e-117^.^.	PF00056.22^Ldh_1_N^lactate/malate dehydrogenase, NAD binding domain^6-142^E:3.1e-34`PF02866.17^Ldh_1_C^lactate/malate dehydrogenase, alpha/beta C-terminal domain^145-304^E:1.4e-23	NA	ExpAA=23.08^PredHel=1^Topology=i7-25o	NA	NA	NA	GO:0016491^molecular_function^oxidoreductase activity`GO:0055114^biological_process^oxidation-reduction process`GO:0016616^molecular_function^oxidoreductase activity, acting on the CH-OH group of donors, NAD or NADP as acceptor	51	NA
contig595	NO	gs3720	DET2_SOLLC^DET2_SOLLC^Q:55-678,H:55-257^63.46%ID^E:2e-74^RecName: Full=Steroid 5-alpha-reductase DET2;^Eukaryota; Viridiplantae; Streptophyta; Embryophyta; Tracheophyta; Spermatophyta; Magnoliophyta; eudicotyledons; Gunneridae; Pentapetalae; asterids; lamiids; Solanales; Solanaceae; Solanoideae; Solaneae; Solanum; Lycopersicon	NA	contig00595|m.728	1-681[+]	sp|Q5K2N1|DET2_SOLLC^sp|Q5K2N1|DET2_SOLLC^Q:8-226,H:44-257^62.56%ID^E:2e-101^.^.	PF02544.15^Steroid_dh^3-oxo-5-alpha-steroid 4-dehydrogenase^79-226^E:2.7e-49`PF04191.12^PEMT^Phospholipid methyltransferase^121-196^E:4.3e-05	NA	ExpAA=93.87^PredHel=5^Topology=o15-32i44-63o78-97i118-140o174-196i	NA	NA	NA	GO:0016627^molecular_function^oxidoreductase activity, acting on the CH-CH group of donors`GO:0006629^biological_process^lipid metabolic process`GO:0005737^cellular_component^cytoplasm`GO:0016021^cellular_component^integral component of membrane	20	K09591
contig596	YES	gs7951	RS19_EMENI^RS19_EMENI^Q:65-481,H:1-139^84.17%ID^E:2e-84^RecName: Full=40S ribosomal protein S19;^Eukaryota; Fungi; Dikarya; Ascomycota; Pezizomycotina; Eurotiomycetes; Eurotiomycetidae; Eurotiales; Aspergillaceae; Aspergillus	NA	contig00596|m.730	2-517[+]	sp|P27073|RS19_EMENI^sp|P27073|RS19_EMENI^Q:22-160,H:1-139^84.17%ID^E:1e-84^.^.	PF01090.18^Ribosomal_S19e^Ribosomal protein S19e^26-161^E:4.4e-58	NA	NA	NA	NA	NA	GO:0003735^molecular_function^structural constituent of ribosome`GO:0006412^biological_process^translation`GO:0005840^cellular_component^ribosome	29	NA
contig597	YES	gs7952	AGS1_SCHPO^AGS1_SCHPO^Q:1081-6186,H:644-2410^42.18%ID^E:0^RecName: Full=Cell wall alpha-1,3-glucan synthase ags1;^Eukaryota; Fungi; Dikarya; Ascomycota; Taphrinomycotina; Schizosaccharomycetes; Schizosaccharomycetales; Schizosaccharomycetaceae; Schizosaccharomyces`AGS1_SCHPO^AGS1_SCHPO^Q:3-1049,H:280-627^46.7%ID^E:2e-93^RecName: Full=Cell wall alpha-1,3-glucan synthase ags1;^Eukaryota; Fungi; Dik…	NA	contig00597|m.732	3-1136[+]	sp|Q9Y719|MOK13_SCHPO^sp|Q9Y719|MOK13_SCHPO^Q:1-366,H:272-640^48.11%ID^E:2e-117^.^.	NA	NA	NA	NA	NA	NA	NA	NA	NA
contig598	YES	gs7953	TRXB_SCHPO^TRXB_SCHPO^Q:3-692,H:76-305^73.48%ID^E:2e-123^RecName: Full=Thioredoxin reductase;^Eukaryota; Fungi; Dikarya; Ascomycota; Taphrinomycotina; Schizosaccharomycetes; Schizosaccharomycetales; Schizosaccharomycetaceae; Schizosaccharomyces	NA	contig00598|m.740	3-749[+]	sp|Q6C7L4|TRXB_YARLI^sp|Q6C7L4|TRXB_YARLI^Q:1-244,H:76-319^71.31%ID^E:5e-130^.^.	PF07992.13^Pyr_redox_2^Pyridine nucleotide-disulphide oxidoreductase^8-228^E:4.4e-37`PF13738.5^Pyr_redox_3^Pyridine nucleotide-disulphide oxidoreductase^34-212^E:6.2e-15`PF00070.26^Pyr_redox^Pyridine nucleotide-disulphide oxidoreductase^82-148^E:6.2e-14	NA	NA	NA	NA	NA	GO:0016491^molecular_function^oxidoreductase activity`GO:0055114^biological_process^oxidation-reduction process	43	NA
contig599	NO	gs2172	HAK26_ORYSJ^HAK26_ORYSJ^Q:151-2214,H:54-739^54.07%ID^E:0^RecName: Full=Potassium transporter 26;^Eukaryota; Viridiplantae; Streptophyta; Embryophyta; Tracheophyta; Spermatophyta; Magnoliophyta; Liliopsida; Poales; Poaceae; BOP clade; Oryzoideae; Oryzeae; Oryzinae; Oryza	NA	contig00599|m.741	1-2217[+]	sp|Q84YJ9|HAK26_ORYSJ^sp|Q84YJ9|HAK26_ORYSJ^Q:29-738,H:44-739^53.1%ID^E:0^.^.	PF02705.15^K_trans^K+ potassium transporter^76-643^E:1.8e-192	NA	ExpAA=258.11^PredHel=12^Topology=i65-87o107-129i193-215o235-257i264-286o311-330i343-365o385-407i433-455o465-487i492-514o519-541i	NA	NA	NA	GO:0015079^molecular_function^potassium ion transmembrane transporter activity`GO:0071805^biological_process^potassium ion transmembrane transport`GO:0016020^cellular_component^membrane	21	K03549
contig600	NO	gs2801	PIN5_ARATH^PIN5_ARATH^Q:24-1085,H:1-351^61.97%ID^E:4e-126^RecName: Full=Auxin efflux carrier component 5 {ECO:0000303|PubMed:15817418};^Eukaryota; Viridiplantae; Streptophyta; Embryophyta; Tracheophyta; Spermatophyta; Magnoliophyta; eudicotyledons; Gunneridae; Pentapetalae; rosids; malvids; Brassicales; Brassicaceae; Camelineae; Arabidopsis	NA	contig00600|m.743	3-1088[+]	sp|Q9FFD0|PIN8_ARATH^sp|Q9FFD0|PIN8_ARATH^Q:8-361,H:1-351^62.25%ID^E:1e-156^.^.	PF03547.17^Mem_trans^Membrane transport protein^17-178^E:2.7e-38`PF03547.17^Mem_trans^Membrane transport protein^199-354^E:8.6e-50	NA	ExpAA=156.11^PredHel=6^Topology=i49-68o78-97i104-126o136-158i269-291o335-357i	NA	NA	NA	GO:0055085^biological_process^transmembrane transport`GO:0016021^cellular_component^integral component of membrane	11	K13947
contig601	YES	gs7954	PHO85_YARLI^PHO85_YARLI^Q:60-794,H:4-247^75.1%ID^E:1e-131^RecName: Full=Negative regulator of the PHO system;^Eukaryota; Fungi; Dikarya; Ascomycota; Saccharomycotina; Saccharomycetes; Saccharomycetales; Dipodascaceae; Yarrowia	NA	contig00601|m.747	57-797[+]	sp|Q6C7U8|PHO85_YARLI^sp|Q6C7U8|PHO85_YARLI^Q:2-246,H:4-247^75.1%ID^E:6e-132^.^.	PF00069.24^Pkinase^Protein kinase domain^5-222^E:4.4e-66`PF07714.16^Pkinase_Tyr^Protein tyrosine kinase^8-217^E:6.5e-37	NA	NA	NA	NA	NA	GO:0004672^molecular_function^protein kinase activity`GO:0005524^molecular_function^ATP binding`GO:0006468^biological_process^protein phosphorylation	32	NA
contig602	YES	gs7955	SLT2_YEAST^SLT2_YEAST^Q:2-1045,H:8-359^63.92%ID^E:3e-159^RecName: Full=Mitogen-activated protein kinase SLT2/MPK1;^Eukaryota; Fungi; Dikarya; Ascomycota; Saccharomycotina; Saccharomycetes; Saccharomycetales; Saccharomycetaceae; Saccharomyces	NA	contig00602|m.748	2-1288[+]	sp|Q00772|SLT2_YEAST^sp|Q00772|SLT2_YEAST^Q:1-348,H:8-359^63.92%ID^E:2e-166^.^.	PF00069.24^Pkinase^Protein kinase domain^16-307^E:1.5e-71`PF07714.16^Pkinase_Tyr^Protein tyrosine kinase^17-223^E:2.9e-34	NA	NA	NA	NA	NA	GO:0004672^molecular_function^protein kinase activity`GO:0005524^molecular_function^ATP binding`GO:0006468^biological_process^protein phosphorylation	32	NA
contig603	YES	gs7956	LIS1_USTMA^LIS1_USTMA^Q:26-1282,H:9-453^59.11%ID^E:0^RecName: Full=Nuclear distribution protein PAC1 {ECO:0000255|HAMAP-Rule:MF_03141};^Eukaryota; Fungi; Dikarya; Basidiomycota; Ustilaginomycotina; Ustilaginomycetes; Ustilaginales; Ustilaginaceae; Ustilago	NA	contig00603|m.749	2-1291[+]	sp|Q4P9P9|LIS1_USTMA^sp|Q4P9P9|LIS1_USTMA^Q:9-427,H:9-453^59.11%ID^E:0^.^.	PF00400.31^WD40^WD domain, G-beta repeat^114-148^E:1.8e-06`PF00400.31^WD40^WD domain, G-beta repeat^155-190^E:7.4e-09`PF00400.31^WD40^WD domain, G-beta repeat^196-232^E:5e-08`PF00400.31^WD40^WD domain, G-beta repeat^239-275^E:5.9e-07`PF00400.31^WD40^WD domain, G-beta repeat^279-343^E:0.00087`PF12894.6^ANAPC4_WD40^Anaphase-promoting complex subunit 4 WD40 domain^334-407^E:1.5e-06`PF00400.31^WD40^W…	NA	NA	NA	NA	NA	GO:0005515^molecular_function^protein binding	NA	NA
contig604	NO	gs2010	CFI3_ARATH^CFI3_ARATH^Q:87-662,H:4-196^68.39%ID^E:7e-74^RecName: Full=Probable chalcone--flavonone isomerase 3;^Eukaryota; Viridiplantae; Streptophyta; Embryophyta; Tracheophyta; Spermatophyta; Magnoliophyta; eudicotyledons; Gunneridae; Pentapetalae; rosids; malvids; Brassicales; Brassicaceae; Camelineae; Arabidopsis	NA	contig00604|m.750	3-707[+]	sp|Q8VZW3|CFI3_ARATH^sp|Q8VZW3|CFI3_ARATH^Q:29-233,H:4-209^67.48%ID^E:1e-82^.^.	PF02431.14^Chalcone^Chalcone-flavanone isomerase^45-229^E:4.4e-31	sigP:1^20^0.605^YES	NA	NA	NA	NA	GO:0016872^molecular_function^intramolecular lyase activity	22	K01859
contig605	NO	gs1648	PPA26_ARATH^PPA26_ARATH^Q:196-1509,H:15-452^76.71%ID^E:0^RecName: Full=Bifunctional purple acid phosphatase 26;^Eukaryota; Viridiplantae; Streptophyta; Embryophyta; Tracheophyta; Spermatophyta; Magnoliophyta; eudicotyledons; Gunneridae; Pentapetalae; rosids; malvids; Brassicales; Brassicaceae; Camelineae; Arabidopsis	NA	contig00605|m.751	1-1590[+]	sp|Q949Y3|PPA26_ARATH^sp|Q949Y3|PPA26_ARATH^Q:53-520,H:4-469^74.57%ID^E:0^.^.	PF16656.4^Pur_ac_phosph_N^Purple acid Phosphatase, N-terminal domain^105-196^E:2.1e-24`PF00149.27^Metallophos^Calcineurin-like phosphoesterase^207-404^E:7.1e-23`PF14008.5^Metallophos_C^Iron/zinc purple acid phosphatase-like protein C^430-488^E:2e-18	NA	NA	NA	NA	NA	GO:0003993^molecular_function^acid phosphatase activity`GO:0046872^molecular_function^metal ion binding`GO:0016787^molecular_function^hydrolase activity	10	NA
[truncated: 9,455 more rows]
