# Supplementary material for: Quick and efficient approach to develop genomic resources in orphan species: Application in Lavandula angustifolia
Source: PLoS One. 2020 Dec 11;15(12):e0243853. doi: 10.1371/journal.pone.0243853 (PMC7732122; doi:10.1371/journal.pone.0243853)
Supplement: S4 Table — (XLSX) [file pone.0243853.s007.xlsx]

## Sheet: Feuil1
	5.90	77.13	C15.50	Diva	B6	Matheronne	Ruffinato	Gabelle	FC28	Maillette	Frisee	Francine	B7	Barthee	Grosso	YC77
Hom AA	18716	11419	12678	5461	12772	11586	13864	13446	12427	3856	14277	11369	12547	12036	16511	14177
Het RA	158678	168115	130631	171243	147181	181041	186578	204127	177410	133967	223750	175341	184750	186893	143941	196559
Hom RR	68690	58929	51721	75796	58961	55276	65336	56282	61743	53023	64417	53050	52704	53655	43476	66366
missing	112930	120597	164002	106642	140152	111088	93203	85064	107469	168362	56428	119248	108968	106395	154952	81862
Het AA	309	263	291	181	257	332	342	404	274	115	451	315	354	344	443	359
Nb SNP	177703	179797	143600	176885	160210	192959	200784	217977	190111	137938	238478	187025	197651	199273	160895	211095
Total site tested	359323	359323	359323	359323	359323	359323	359323	359323	359323	359323	359323	359323	359323	359323	359323	359323
'A>C'	8765	8717	7135	7135	7885	9404	9876	10680	9345	6728	11696	9179	9729	9700	8177	10444
'A>G'	26356	26743	21164	21164	23653	28743	29751	32306	28248	20473	35231	27584	29327	29479	23620	31245
'T>G'	8681	8851	7019	7019	7865	9355	9846	10623	9289	6801	11705	9022	9608	9715	8190	10338
'T>A'	9582	9874	7893	7893	8754	10599	11024	12023	10323	7454	13000	10168	10844	10964	9195	11515
'T>C'	26503	26835	21634	21329	23733	29007	29786	32587	28424	20525	35421	28226	29679	29913	23757	31443
'C>T'	26777	27273	21329	21634	24277	29277	30354	32895	28964	21012	36177	28469	29967	30283	24113	31855
'C>A'	8814	9029	7250	7250	8031	9593	10017	10837	9401	6801	11884	9248	9783	9903	7984	10557
'A>T'	9679	9844	7244	8001	8708	9474	10965	12119	10472	7495	13084	10302	10952	10966	9162	11525
'G>T'	8874	8940	8001	7244	8069	10633	9980	10935	9391	6770	12000	9193	9802	9876	8124	10616
'C>G'	8615	8320	6858	6858	7702	9028	9721	10231	8864	6643	11331	8779	9199	9304	7477	10063
'G>C'	8618	8473	6821	6821	7723	9036	9614	10253	8835	6683	11404	8891	9342	9378	7556	10146
'G>A'	26748	27161	21543	21543	24067	29142	30192	32892	28829	20668	35996	28279	29773	30136	23983	31707
% Hom AA	5.20868	3.17792	3.5283	1.5198	3.55446	3.2244	3.85837	3.74204	3.45845	1.07313	3.97331	3.16401	3.49184	3.34963	4.59503	3.94548
% Het RA	44.1603	46.7866	36.3548	47.6571	40.9606	50.3839	51.9249	56.8088	49.3734	37.2832	62.2699	48.7976	51.4161	52.0125	40.0589	54.7026
% Het AA	0.0859951	0.0731932	0.0809856	0.0503725	0.0715234	0.092396	0.095179	0.112434	0.0762545	0.0320046	0.125514	0.0876649	0.0985186	0.0957356	0.123287	0.0999101
% Hom RR	19.1165	16.4	14.394	21.0941	16.4089	15.3834	18.1831	15.6633	17.1831	14.7564	17.9273	14.7639	14.6676	14.9322	12.0994	18.4697
%missing	31.4285	33.5623	45.6419	29.6786	39.0045	30.9159	25.9385	23.6734	29.9087	46.8553	15.704	33.1869	30.3259	29.6098	43.1233	22.7823
Private SNP (heterozygous state)	94	462	958	502	1049	683	461	749	659	879	1067	675	722	917	29153	1166
Private SNP (homozygous state)	20	33	110	37	121	43	44	54	77	90	84	51	54	79	991	115
Total of private SNP	114	495	1068	539	1170	726	505	803	736	969	1151	726	776	996	30144	1281
