# Supplementary material for: Quick and efficient approach to develop genomic resources in orphan species: Application in Lavandula angustifolia
Source: PLoS One. 2020 Dec 11;15(12):e0243853. doi: 10.1371/journal.pone.0243853 (PMC7732122; doi:10.1371/journal.pone.0243853)
Supplement: S5 Table — (VCF) [file pone.0243853.s008.vcf]

##fileformat=VCFv4.2
##ALT=<ID=NON_REF,Description="Represents any possible alternative allele at this location">
##FILTER=<ID=GQlowQual,Description="GQ < 10.0">
##FILTER=<ID=LowMapQual,Description="MQ < 50.00 && MQRankSum < -2.50 && ReadPosRankSum < -2.50">
##FILTER=<ID=LowQual,Description="Low quality">
##FILTER=<ID=LowVarQual,Description="QD < 5.00">
##FILTER=<ID=StrandBiais,Description="SOR > 3.000 && FS > 50.000">
##FORMAT=<ID=AD,Number=R,Type=Integer,Description="Allelic depths for the ref and alt alleles in the order listed">
##FORMAT=<ID=DP,Number=1,Type=Integer,Description="Approximate read depth (reads with MQ=255 or with bad mates are filtered)">
##FORMAT=<ID=FT,Number=1,Type=String,Description="Genotype-level filter">
##FORMAT=<ID=GQ,Number=1,Type=Integer,Description="Genotype Quality">
##FORMAT=<ID=GT,Number=1,Type=String,Description="Genotype">
##FORMAT=<ID=PGT,Number=1,Type=String,Description="Physical phasing haplotype information, describing how the alternate alleles are phased in relation to one another">
##FORMAT=<ID=PID,Number=1,Type=String,Description="Physical phasing ID information, where each unique ID within a given sample (but not across samples) connects records within a phasing group">
##FORMAT=<ID=PL,Number=G,Type=Integer,Description="Normalized, Phred-scaled likelihoods for genotypes as defined in the VCF specification">
##FORMAT=<ID=RGQ,Number=1,Type=Integer,Description="Unconditional reference genotype confidence, encoded as a phred quality -10*log10 p(genotype call is wrong)">
##FORMAT=<ID=SB,Number=4,Type=Integer,Description="Per-sample component statistics which comprise the Fisher's Exact Test to detect strand bias.">
##GATKCommandLine.GenotypeGVCFs=<ID=GenotypeGVCFs,Version=3.6-0-g89b7209,Date="Tue Oct 04 10:51:40 CEST 2016",Epoch=1475571100037,CommandLineOptions="analysis_type=GenotypeGVCFs input_file=[] showFullBamList=false read_buffer_size=null read_filter=[] disable_read_filter=[] intervals=null excludeIntervals=null interval_set_rule=UNION interval_merging=ALL interval_padding=0 reference_sequence=/work/bfopa/VariantDetection/GATK/9446ref_genepsace.fa nonDeterministicRandomSeed=false disableDithering=false maxRuntime=-1 maxRuntimeUnits=MINUTES downsampling_type=BY_SAMPLE downsample_to_fraction=null downsample_to_coverage=1000 baq=OFF baqGapOpenPenalty=40.0 refactor_NDN_cigar_string=false fix_misencoded_quality_scores=false allow_potentially_misencoded_quality_scores=false useOriginalQualities=false defaultBaseQualities=-1 performanceLog=null BQSR=null quantize_quals=0 static_quantized_quals=null round_down_quantized=false disable_indel_quals=false emit_original_quals=false preserve_qscores_less_than=6 globalQScorePrior=-1.0 validation_strictness=SILENT remove_program_records=false keep_program_records=false sample_rename_mapping_file=null unsafe=null disable_auto_index_creation_and_locking_when_reading_rods=false no_cmdline_in_header=false sites_only=false never_trim_vcf_format_field=false bcf=false bam_compression=null simplifyBAM=false disable_bam_indexing=false generate_md5=false num_threads=1 num_cpu_threads_per_data_thread=1 num_io_threads=0 monitorThreadEfficiency=false num_bam_file_handles=null read_group_black_list=null pedigree=[] pedigreeString=[] pedigreeValidationType=STRICT allow_intervals_with_unindexed_bam=false generateShadowBCF=false variant_index_type=DYNAMIC_SEEK variant_index_parameter=-1 reference_window_stop=0 phone_home= gatk_key=null tag=NA logging_level=INFO log_to_file=null help=false version=false variant=[(RodBindingCollection [(RodBinding name=variant source=5.90_ERC.g.vcf)]), (RodBindingCollection [(RodBinding name=variant2 source=77.13_ERC.g.vcf)]), (RodBindingCollection [(RodBinding name=variant3 source=B6_ERC.g.vcf)]), (RodBindingCollection [(RodBinding name=variant4 source=B7_ERC.g.vcf)]), (RodBindingCollection [(RodBinding name=variant5 source=Barthee_ERC.g.vcf)]), (RodBindingCollection [(RodBinding name=variant6 source=C15.50_ERC.g.vcf)]), (RodBindingCollection [(RodBinding name=variant7 source=Diva_ERC.g.vcf)]), (RodBindingCollection [(RodBinding name=variant8 source=FC28_ERC.g.vcf)]), (RodBindingCollection [(RodBinding name=variant9 source=Francine_ERC.g.vcf)]), (RodBindingCollection [(RodBinding name=variant10 source=Frisee_ERC.g.vcf)]), (RodBindingCollection [(RodBinding name=variant11 source=Gabelle_ERC.g.vcf)]), (RodBindingCollection [(RodBinding name=variant12 source=Grosso_ERC.g.vcf)]), (RodBindingCollection [(RodBinding name=variant13 source=Maillette_ERC.g.vcf)]), (RodBindingCollection [(RodBinding name=variant14 source=Matheronne_ERC.g.vcf)]), (RodBindingCollection [(RodBinding name=variant15 source=Ruffinato_ERC.g.vcf)]), (RodBindingCollection [(RodBinding name=variant16 source=YC77_ERC.g.vcf)])] out=/work/bfopa/VariantDetection/GATK/GenoCall16cvs.vcf includeNonVariantSites=false uniquifySamples=false annotateNDA=false heterozygosity=0.001 indel_heterozygosity=1.25E-4 standard_min_confidence_threshold_for_calling=30.0 standard_min_confidence_threshold_for_emitting=30.0 max_alternate_alleles=6 max_num_PL_values=100 input_prior=[] sample_ploidy=2 annotation=[] group=[StandardAnnotation] dbsnp=(RodBinding name= source=UNBOUND) filter_reads_with_N_cigar=false filter_mismatching_base_and_quals=false filter_bases_not_stored=false">
##GATKCommandLine.HaplotypeCaller=<ID=HaplotypeCaller,Version=3.6-0-g89b7209,Date="Sat Oct 01 04:24:36 CEST 2016",Epoch=1475288676937,CommandLineOptions="analysis_type=HaplotypeCaller input_file=[./77.13_addRG_sorted.bam] showFullBamList=false read_buffer_size=null read_filter=[] disable_read_filter=[] intervals=null excludeIntervals=null interval_set_rule=UNION interval_merging=ALL interval_padding=0 reference_sequence=/work/bfopa/VariantDetection/GATK/9446ref_genepsace.fa nonDeterministicRandomSeed=false disableDithering=false maxRuntime=-1 maxRuntimeUnits=MINUTES downsampling_type=BY_SAMPLE downsample_to_fraction=null downsample_to_coverage=500 baq=OFF baqGapOpenPenalty=40.0 refactor_NDN_cigar_string=false fix_misencoded_quality_scores=false allow_potentially_misencoded_quality_scores=false useOriginalQualities=false defaultBaseQualities=-1 performanceLog=null BQSR=null quantize_quals=0 static_quantized_quals=null round_down_quantized=false disable_indel_quals=false emit_original_quals=false preserve_qscores_less_than=6 globalQScorePrior=-1.0 validation_strictness=SILENT remove_program_records=false keep_program_records=false sample_rename_mapping_file=null unsafe=null disable_auto_index_creation_and_locking_when_reading_rods=false no_cmdline_in_header=false sites_only=false never_trim_vcf_format_field=false bcf=false bam_compression=null simplifyBAM=false disable_bam_indexing=false generate_md5=false num_threads=1 num_cpu_threads_per_data_thread=1 num_io_threads=0 monitorThreadEfficiency=false num_bam_file_handles=null read_group_black_list=null pedigree=[] pedigreeString=[] pedigreeValidationType=STRICT allow_intervals_with_unindexed_bam=false generateShadowBCF=false variant_index_type=DYNAMIC_SEEK variant_index_parameter=-1 reference_window_stop=0 phone_home= gatk_key=null tag=NA logging_level=INFO log_to_file=null help=false version=false out=/work/bfopa/VariantDetection/GATK/./77.13_ERC.g.vcf likelihoodCalculationEngine=PairHMM heterogeneousKmerSizeResolution=COMBO_MIN dbsnp=(RodBinding name= source=UNBOUND) dontTrimActiveRegions=false maxDiscARExtension=25 maxGGAARExtension=300 paddingAroundIndels=150 paddingAroundSNPs=20 comp=[] annotation=[StrandBiasBySample] excludeAnnotation=[ChromosomeCounts, FisherStrand, StrandOddsRatio, QualByDepth] group=[StandardAnnotation, StandardHCAnnotation] debug=false useFilteredReadsForAnnotations=false emitRefConfidence=BP_RESOLUTION bamOutput=null bamWriterType=CALLED_HAPLOTYPES emitDroppedReads=false disableOptimizations=false annotateNDA=false heterozygosity=0.001 indel_heterozygosity=1.25E-4 standard_min_confidence_threshold_for_calling=-0.0 standard_min_confidence_threshold_for_emitting=-0.0 max_alternate_alleles=6 max_num_PL_values=100 input_prior=[] sample_ploidy=2 genotyping_mode=DISCOVERY alleles=(RodBinding name= source=UNBOUND) contamination_fraction_to_filter=0.0 contamination_fraction_per_sample_file=null p_nonref_model=null exactcallslog=null output_mode=EMIT_VARIANTS_ONLY allSitePLs=true gcpHMM=10 pair_hmm_implementation=VECTOR_LOGLESS_CACHING pair_hmm_sub_implementation=ENABLE_ALL always_load_vector_logless_PairHMM_lib=false phredScaledGlobalReadMismappingRate=45 noFpga=false sample_name=null kmerSize=[10, 25] dontIncreaseKmerSizesForCycles=false allowNonUniqueKmersInRef=false numPruningSamples=1 recoverDanglingHeads=false doNotRecoverDanglingBranches=false minDanglingBranchLength=4 consensus=false maxNumHaplotypesInPopulation=128 errorCorrectKmers=false minPruning=2 debugGraphTransformations=false allowCyclesInKmerGraphToGeneratePaths=false graphOutput=null kmerLengthForReadErrorCorrection=25 minObservationsForKmerToBeSolid=20 GVCFGQBands=[1, 2, 3, 4, 5, 6, 7, 8, 9, 10, 11, 12, 13, 14, 15, 16, 17, 18, 19, 20, 21, 22, 23, 24, 25, 26, 27, 28, 29, 30, 31, 32, 33, 34, 35, 36, 37, 38, 39, 40, 41, 42, 43, 44, 45, 46, 47, 48, 49, 50, 51, 52, 53, 54, 55, 56, 57, 58, 59, 60, 70, 80, 90, 99] indelSizeToEliminateInRefModel=10 min_base_quality_score=30 includeUmappedReads=false useAllelesTrigger=false doNotRunPhysicalPhasing=false keepRG=null justDetermineActiveRegions=false dontGenotype=false dontUseSoftClippedBases=false captureAssemblyFailureBAM=false errorCorrectReads=false pcr_indel_model=CONSERVATIVE maxReadsInRegionPerSample=50 minReadsPerAlignmentStart=0 mergeVariantsViaLD=false activityProfileOut=null activeRegionOut=null activeRegionIn=null activeRegionExtension=null forceActive=false activeRegionMaxSize=null bandPassSigma=null maxProbPropagationDistance=50 activeProbabilityThreshold=0.002 min_mapping_quality_score=20 filter_reads_with_N_cigar=false filter_mismatching_base_and_quals=false filter_bases_not_stored=false">
##GATKCommandLine.SelectVariants.2=<ID=SelectVariants,Version=3.6-0-g89b7209,Date="Thu Mar 16 14:42:14 CET 2017",Epoch=1489671734589,CommandLineOptions="analysis_type=SelectVariants input_file=[] showFullBamList=false read_buffer_size=null read_filter=[] disable_read_filter=[] intervals=null excludeIntervals=null interval_set_rule=UNION interval_merging=ALL interval_padding=0 reference_sequence=/work/bfopa/VariantDetection/GATK/9446ref_genepsace.fa nonDeterministicRandomSeed=false disableDithering=false maxRuntime=-1 maxRuntimeUnits=MINUTES downsampling_type=BY_SAMPLE downsample_to_fraction=null downsample_to_coverage=1000 baq=OFF baqGapOpenPenalty=40.0 refactor_NDN_cigar_string=false fix_misencoded_quality_scores=false allow_potentially_misencoded_quality_scores=false useOriginalQualities=false defaultBaseQualities=-1 performanceLog=null BQSR=null quantize_quals=0 static_quantized_quals=null round_down_quantized=false disable_indel_quals=false emit_original_quals=false preserve_qscores_less_than=6 globalQScorePrior=-1.0 validation_strictness=SILENT remove_program_records=false keep_program_records=false sample_rename_mapping_file=null unsafe=null disable_auto_index_creation_and_locking_when_reading_rods=false no_cmdline_in_header=false sites_only=false never_trim_vcf_format_field=false bcf=false bam_compression=null simplifyBAM=false disable_bam_indexing=false generate_md5=false num_threads=1 num_cpu_threads_per_data_thread=1 num_io_threads=0 monitorThreadEfficiency=false num_bam_file_handles=null read_group_black_list=null pedigree=[] pedigreeString=[] pedigreeValidationType=STRICT allow_intervals_with_unindexed_bam=false generateShadowBCF=false variant_index_type=DYNAMIC_SEEK variant_index_parameter=-1 reference_window_stop=0 phone_home= gatk_key=null tag=NA logging_level=INFO log_to_file=null help=false version=false variant=(RodBinding name=variant source=GenoCall16cvs_filtered_snps.vcf) discordance=(RodBinding name= source=UNBOUND) concordance=(RodBinding name= source=UNBOUND) out=/work/bfopa/VariantDetection/GATK/GenoCall16cvs_filtered_select_snps.vcf sample_name=[] sample_expressions=null sample_file=null exclude_sample_name=[] exclude_sample_file=[] exclude_sample_expressions=[] selectexpressions=[] invertselect=false excludeNonVariants=false excludeFiltered=true preserveAlleles=false removeUnusedAlternates=false restrictAllelesTo=ALL keepOriginalAC=false keepOriginalDP=false mendelianViolation=false invertMendelianViolation=false mendelianViolationQualThreshold=0.0 select_random_fraction=0.0 remove_fraction_genotypes=0.0 selectTypeToInclude=[] selectTypeToExclude=[] keepIDs=null excludeIDs=null fullyDecode=false justRead=false maxIndelSize=2147483647 minIndelSize=0 maxFilteredGenotypes=2147483647 minFilteredGenotypes=0 maxFractionFilteredGenotypes=1.0 minFractionFilteredGenotypes=0.0 maxNOCALLnumber=2147483647 maxNOCALLfraction=1.0 setFilteredGtToNocall=false ALLOW_NONOVERLAPPING_COMMAND_LINE_SAMPLES=false forceValidOutput=false filter_reads_with_N_cigar=false filter_mismatching_base_and_quals=false filter_bases_not_stored=false">
##GATKCommandLine.SelectVariants.3=<ID=SelectVariants,Version=3.6-0-g89b7209,Date="Tue Apr 11 11:38:22 CEST 2017",Epoch=1491903502588,CommandLineOptions="analysis_type=SelectVariants input_file=[] showFullBamList=false read_buffer_size=null read_filter=[] disable_read_filter=[] intervals=null excludeIntervals=null interval_set_rule=UNION interval_merging=ALL interval_padding=0 reference_sequence=/work/bfopa/VariantDetection/GATK/9446ref_genepsace.fa nonDeterministicRandomSeed=false disableDithering=false maxRuntime=-1 maxRuntimeUnits=MINUTES downsampling_type=BY_SAMPLE downsample_to_fraction=null downsample_to_coverage=1000 baq=OFF baqGapOpenPenalty=40.0 refactor_NDN_cigar_string=false fix_misencoded_quality_scores=false allow_potentially_misencoded_quality_scores=false useOriginalQualities=false defaultBaseQualities=-1 performanceLog=null BQSR=null quantize_quals=0 static_quantized_quals=null round_down_quantized=false disable_indel_quals=false emit_original_quals=false preserve_qscores_less_than=6 globalQScorePrior=-1.0 validation_strictness=SILENT remove_program_records=false keep_program_records=false sample_rename_mapping_file=null unsafe=null disable_auto_index_creation_and_locking_when_reading_rods=false no_cmdline_in_header=false sites_only=false never_trim_vcf_format_field=false bcf=false bam_compression=null simplifyBAM=false disable_bam_indexing=false generate_md5=false num_threads=1 num_cpu_threads_per_data_thread=1 num_io_threads=0 monitorThreadEfficiency=false num_bam_file_handles=null read_group_black_list=null pedigree=[] pedigreeString=[] pedigreeValidationType=STRICT allow_intervals_with_unindexed_bam=false generateShadowBCF=false variant_index_type=DYNAMIC_SEEK variant_index_parameter=-1 reference_window_stop=0 phone_home= gatk_key=null tag=NA logging_level=INFO log_to_file=null help=false version=false variant=(RodBinding name=variant source=GenoCall16cvs_filtered_select_snps.vcf) discordance=(RodBinding name= source=UNBOUND) concordance=(RodBinding name=concordance source=Conc_Matrix.vcf) out=/work/bfopa/VariantDetection/GATK/Genocall16cvs_CLCconc_selected.vcf sample_name=[] sample_expressions=null sample_file=null exclude_sample_name=[] exclude_sample_file=[] exclude_sample_expressions=[] selectexpressions=[] invertselect=false excludeNonVariants=false excludeFiltered=false preserveAlleles=false removeUnusedAlternates=false restrictAllelesTo=ALL keepOriginalAC=false keepOriginalDP=false mendelianViolation=false invertMendelianViolation=false mendelianViolationQualThreshold=0.0 select_random_fraction=0.0 remove_fraction_genotypes=0.0 selectTypeToInclude=[] selectTypeToExclude=[] keepIDs=null excludeIDs=null fullyDecode=false justRead=false maxIndelSize=2147483647 minIndelSize=0 maxFilteredGenotypes=2147483647 minFilteredGenotypes=0 maxFractionFilteredGenotypes=1.0 minFractionFilteredGenotypes=0.0 maxNOCALLnumber=2147483647 maxNOCALLfraction=1.0 setFilteredGtToNocall=false ALLOW_NONOVERLAPPING_COMMAND_LINE_SAMPLES=false forceValidOutput=false filter_reads_with_N_cigar=false filter_mismatching_base_and_quals=false filter_bases_not_stored=false">
##GATKCommandLine.SelectVariants.4=<ID=SelectVariants,Version=3.6-0-g89b7209,Date="Wed Apr 12 11:21:09 CEST 2017",Epoch=1491988869721,CommandLineOptions="analysis_type=SelectVariants input_file=[] showFullBamList=false read_buffer_size=null read_filter=[] disable_read_filter=[] intervals=null excludeIntervals=null interval_set_rule=UNION interval_merging=ALL interval_padding=0 reference_sequence=/work/bfopa/VariantDetection/GATK/9446ref_genepsace.fa nonDeterministicRandomSeed=false disableDithering=false maxRuntime=-1 maxRuntimeUnits=MINUTES downsampling_type=BY_SAMPLE downsample_to_fraction=null downsample_to_coverage=1000 baq=OFF baqGapOpenPenalty=40.0 refactor_NDN_cigar_string=false fix_misencoded_quality_scores=false allow_potentially_misencoded_quality_scores=false useOriginalQualities=false defaultBaseQualities=-1 performanceLog=null BQSR=null quantize_quals=0 static_quantized_quals=null round_down_quantized=false disable_indel_quals=false emit_original_quals=false preserve_qscores_less_than=6 globalQScorePrior=-1.0 validation_strictness=SILENT remove_program_records=false keep_program_records=false sample_rename_mapping_file=null unsafe=null disable_auto_index_creation_and_locking_when_reading_rods=false no_cmdline_in_header=false sites_only=false never_trim_vcf_format_field=false bcf=false bam_compression=null simplifyBAM=false disable_bam_indexing=false generate_md5=false num_threads=1 num_cpu_threads_per_data_thread=1 num_io_threads=0 monitorThreadEfficiency=false num_bam_file_handles=null read_group_black_list=null pedigree=[] pedigreeString=[] pedigreeValidationType=STRICT allow_intervals_with_unindexed_bam=false generateShadowBCF=false variant_index_type=DYNAMIC_SEEK variant_index_parameter=-1 reference_window_stop=0 phone_home= gatk_key=null tag=NA logging_level=INFO log_to_file=null help=false version=false variant=(RodBinding name=variant source=rename_GQfilt_Genocall16cvs_CLCconc_selected.vcf) discordance=(RodBinding name= source=UNBOUND) concordance=(RodBinding name= source=UNBOUND) out=/work/bfopa/VariantDetection/GATK/rename_NoCall_GQfilt_Genocall16cvs_CLCconc_selected.vcf sample_name=[] sample_expressions=null sample_file=null exclude_sample_name=[] exclude_sample_file=[] exclude_sample_expressions=[] selectexpressions=[] invertselect=false excludeNonVariants=false excludeFiltered=false preserveAlleles=false removeUnusedAlternates=false restrictAllelesTo=ALL keepOriginalAC=false keepOriginalDP=false mendelianViolation=false invertMendelianViolation=false mendelianViolationQualThreshold=0.0 select_random_fraction=0.0 remove_fraction_genotypes=0.0 selectTypeToInclude=[] selectTypeToExclude=[] keepIDs=null excludeIDs=null fullyDecode=false justRead=false maxIndelSize=2147483647 minIndelSize=0 maxFilteredGenotypes=2147483647 minFilteredGenotypes=0 maxFractionFilteredGenotypes=1.0 minFractionFilteredGenotypes=0.0 maxNOCALLnumber=2147483647 maxNOCALLfraction=1.0 setFilteredGtToNocall=true ALLOW_NONOVERLAPPING_COMMAND_LINE_SAMPLES=false forceValidOutput=false filter_reads_with_N_cigar=false filter_mismatching_base_and_quals=false filter_bases_not_stored=false">
##GATKCommandLine.SelectVariants.5=<ID=SelectVariants,Version=3.6-0-g89b7209,Date="Thu Apr 20 16:22:50 CEST 2017",Epoch=1492698170049,CommandLineOptions="analysis_type=SelectVariants input_file=[] showFullBamList=false read_buffer_size=null read_filter=[] disable_read_filter=[] intervals=null excludeIntervals=null interval_set_rule=UNION interval_merging=ALL interval_padding=0 reference_sequence=/work/bfopa/VariantDetection/GATK/9446ref_genepsace.fa nonDeterministicRandomSeed=false disableDithering=false maxRuntime=-1 maxRuntimeUnits=MINUTES downsampling_type=BY_SAMPLE downsample_to_fraction=null downsample_to_coverage=1000 baq=OFF baqGapOpenPenalty=40.0 refactor_NDN_cigar_string=false fix_misencoded_quality_scores=false allow_potentially_misencoded_quality_scores=false useOriginalQualities=false defaultBaseQualities=-1 performanceLog=null BQSR=null quantize_quals=0 static_quantized_quals=null round_down_quantized=false disable_indel_quals=false emit_original_quals=false preserve_qscores_less_than=6 globalQScorePrior=-1.0 validation_strictness=SILENT remove_program_records=false keep_program_records=false sample_rename_mapping_file=null unsafe=null disable_auto_index_creation_and_locking_when_reading_rods=false no_cmdline_in_header=false sites_only=false never_trim_vcf_format_field=false bcf=false bam_compression=null simplifyBAM=false disable_bam_indexing=false generate_md5=false num_threads=1 num_cpu_threads_per_data_thread=1 num_io_threads=0 monitorThreadEfficiency=false num_bam_file_handles=null read_group_black_list=null pedigree=[] pedigreeString=[] pedigreeValidationType=STRICT allow_intervals_with_unindexed_bam=false generateShadowBCF=false variant_index_type=DYNAMIC_SEEK variant_index_parameter=-1 reference_window_stop=0 phone_home= gatk_key=null tag=NA logging_level=INFO log_to_file=null help=false version=false variant=(RodBinding name=variant source=rename_NoCall_GQfilt_Genocall16cvs_CLCconc_selected.vcf) discordance=(RodBinding name= source=UNBOUND) concordance=(RodBinding name= source=UNBOUND) out=/work/bfopa/VariantDetection/GATK/rename_GQfilt_Max0noCall_Genocall16cvs_CLCconc_selected.vcf sample_name=[] sample_expressions=null sample_file=null exclude_sample_name=[] exclude_sample_file=[] exclude_sample_expressions=[] selectexpressions=[] invertselect=false excludeNonVariants=false excludeFiltered=false preserveAlleles=false removeUnusedAlternates=false restrictAllelesTo=ALL keepOriginalAC=false keepOriginalDP=false mendelianViolation=false invertMendelianViolation=false mendelianViolationQualThreshold=0.0 select_random_fraction=0.0 remove_fraction_genotypes=0.0 selectTypeToInclude=[] selectTypeToExclude=[] keepIDs=null excludeIDs=null fullyDecode=false justRead=false maxIndelSize=2147483647 minIndelSize=0 maxFilteredGenotypes=2147483647 minFilteredGenotypes=0 maxFractionFilteredGenotypes=1.0 minFractionFilteredGenotypes=0.0 maxNOCALLnumber=0 maxNOCALLfraction=1.0 setFilteredGtToNocall=false ALLOW_NONOVERLAPPING_COMMAND_LINE_SAMPLES=false forceValidOutput=false filter_reads_with_N_cigar=false filter_mismatching_base_and_quals=false filter_bases_not_stored=false">
##GATKCommandLine.SelectVariants=<ID=SelectVariants,Version=3.6-0-g89b7209,Date="Tue Oct 04 15:36:20 CEST 2016",Epoch=1475588180423,CommandLineOptions="analysis_type=SelectVariants input_file=[] showFullBamList=false read_buffer_size=null read_filter=[] disable_read_filter=[] intervals=null excludeIntervals=null interval_set_rule=UNION interval_merging=ALL interval_padding=0 reference_sequence=/work/bfopa/VariantDetection/GATK/9446ref_genepsace.fa nonDeterministicRandomSeed=false disableDithering=false maxRuntime=-1 maxRuntimeUnits=MINUTES downsampling_type=BY_SAMPLE downsample_to_fraction=null downsample_to_coverage=1000 baq=OFF baqGapOpenPenalty=40.0 refactor_NDN_cigar_string=false fix_misencoded_quality_scores=false allow_potentially_misencoded_quality_scores=false useOriginalQualities=false defaultBaseQualities=-1 performanceLog=null BQSR=null quantize_quals=0 static_quantized_quals=null round_down_quantized=false disable_indel_quals=false emit_original_quals=false preserve_qscores_less_than=6 globalQScorePrior=-1.0 validation_strictness=SILENT remove_program_records=false keep_program_records=false sample_rename_mapping_file=null unsafe=null disable_auto_index_creation_and_locking_when_reading_rods=false no_cmdline_in_header=false sites_only=false never_trim_vcf_format_field=false bcf=false bam_compression=null simplifyBAM=false disable_bam_indexing=false generate_md5=false num_threads=1 num_cpu_threads_per_data_thread=1 num_io_threads=0 monitorThreadEfficiency=false num_bam_file_handles=null read_group_black_list=null pedigree=[] pedigreeString=[] pedigreeValidationType=STRICT allow_intervals_with_unindexed_bam=false generateShadowBCF=false variant_index_type=DYNAMIC_SEEK variant_index_parameter=-1 reference_window_stop=0 phone_home= gatk_key=null tag=NA logging_level=INFO log_to_file=null help=false version=false variant=(RodBinding name=variant source=GenoCall16cvs.vcf) discordance=(RodBinding name= source=UNBOUND) concordance=(RodBinding name= source=UNBOUND) out=/work/bfopa/VariantDetection/GATK/GenoCall16cvs_raw_snps.vcf sample_name=[] sample_expressions=null sample_file=null exclude_sample_name=[] exclude_sample_file=[] exclude_sample_expressions=[] selectexpressions=[] invertselect=false excludeNonVariants=false excludeFiltered=false preserveAlleles=false removeUnusedAlternates=false restrictAllelesTo=ALL keepOriginalAC=false keepOriginalDP=false mendelianViolation=false invertMendelianViolation=false mendelianViolationQualThreshold=0.0 select_random_fraction=0.0 remove_fraction_genotypes=0.0 selectTypeToInclude=[SNP] selectTypeToExclude=[] keepIDs=null excludeIDs=null fullyDecode=false justRead=false maxIndelSize=2147483647 minIndelSize=0 maxFilteredGenotypes=2147483647 minFilteredGenotypes=0 maxFractionFilteredGenotypes=1.0 minFractionFilteredGenotypes=0.0 maxNOCALLnumber=2147483647 maxNOCALLfraction=1.0 setFilteredGtToNocall=false ALLOW_NONOVERLAPPING_COMMAND_LINE_SAMPLES=false forceValidOutput=false filter_reads_with_N_cigar=false filter_mismatching_base_and_quals=false filter_bases_not_stored=false">
##GATKCommandLine.VariantFiltration.2=<ID=VariantFiltration,Version=3.6-0-g89b7209,Date="Wed Apr 12 10:44:44 CEST 2017",Epoch=1491986684217,CommandLineOptions="analysis_type=VariantFiltration input_file=[] showFullBamList=false read_buffer_size=null read_filter=[] disable_read_filter=[] intervals=null excludeIntervals=null interval_set_rule=UNION interval_merging=ALL interval_padding=0 reference_sequence=/work/bfopa/VariantDetection/GATK/9446ref_genepsace.fa nonDeterministicRandomSeed=false disableDithering=false maxRuntime=-1 maxRuntimeUnits=MINUTES downsampling_type=BY_SAMPLE downsample_to_fraction=null downsample_to_coverage=1000 baq=OFF baqGapOpenPenalty=40.0 refactor_NDN_cigar_string=false fix_misencoded_quality_scores=false allow_potentially_misencoded_quality_scores=false useOriginalQualities=false defaultBaseQualities=-1 performanceLog=null BQSR=null quantize_quals=0 static_quantized_quals=null round_down_quantized=false disable_indel_quals=false emit_original_quals=false preserve_qscores_less_than=6 globalQScorePrior=-1.0 validation_strictness=SILENT remove_program_records=false keep_program_records=false sample_rename_mapping_file=null unsafe=null disable_auto_index_creation_and_locking_when_reading_rods=false no_cmdline_in_header=false sites_only=false never_trim_vcf_format_field=false bcf=false bam_compression=null simplifyBAM=false disable_bam_indexing=false generate_md5=false num_threads=1 num_cpu_threads_per_data_thread=1 num_io_threads=0 monitorThreadEfficiency=false num_bam_file_handles=null read_group_black_list=null pedigree=[] pedigreeString=[] pedigreeValidationType=STRICT allow_intervals_with_unindexed_bam=false generateShadowBCF=false variant_index_type=DYNAMIC_SEEK variant_index_parameter=-1 reference_window_stop=0 phone_home= gatk_key=null tag=NA logging_level=INFO log_to_file=null help=false version=false variant=(RodBinding name=variant source=rename_Genocall16cvs_CLCconc_selected.vcf) mask=(RodBinding name= source=UNBOUND) out=/work/bfopa/VariantDetection/GATK/rename_GQfilt_Genocall16cvs_CLCconc_selected.vcf filterExpression=[] filterName=[] genotypeFilterExpression=[GQ < 10.0] genotypeFilterName=[GQlowQual] clusterSize=3 clusterWindowSize=0 maskExtension=0 maskName=Mask filterNotInMask=false missingValuesInExpressionsShouldEvaluateAsFailing=false invalidatePreviousFilters=false invertFilterExpression=false invertGenotypeFilterExpression=false setFilteredGtToNocall=false filter_reads_with_N_cigar=false filter_mismatching_base_and_quals=false filter_bases_not_stored=false">
##GATKCommandLine.VariantFiltration=<ID=VariantFiltration,Version=3.6-0-g89b7209,Date="Thu Mar 16 14:26:59 CET 2017",Epoch=1489670819474,CommandLineOptions="analysis_type=VariantFiltration input_file=[] showFullBamList=false read_buffer_size=null read_filter=[] disable_read_filter=[] intervals=null excludeIntervals=null interval_set_rule=UNION interval_merging=ALL interval_padding=0 reference_sequence=/work/bfopa/VariantDetection/GATK/9446ref_genepsace.fa nonDeterministicRandomSeed=false disableDithering=false maxRuntime=-1 maxRuntimeUnits=MINUTES downsampling_type=BY_SAMPLE downsample_to_fraction=null downsample_to_coverage=1000 baq=OFF baqGapOpenPenalty=40.0 refactor_NDN_cigar_string=false fix_misencoded_quality_scores=false allow_potentially_misencoded_quality_scores=false useOriginalQualities=false defaultBaseQualities=-1 performanceLog=null BQSR=null quantize_quals=0 static_quantized_quals=null round_down_quantized=false disable_indel_quals=false emit_original_quals=false preserve_qscores_less_than=6 globalQScorePrior=-1.0 validation_strictness=SILENT remove_program_records=false keep_program_records=false sample_rename_mapping_file=null unsafe=null disable_auto_index_creation_and_locking_when_reading_rods=false no_cmdline_in_header=false sites_only=false never_trim_vcf_format_field=false bcf=false bam_compression=null simplifyBAM=false disable_bam_indexing=false generate_md5=false num_threads=1 num_cpu_threads_per_data_thread=1 num_io_threads=0 monitorThreadEfficiency=false num_bam_file_handles=null read_group_black_list=null pedigree=[] pedigreeString=[] pedigreeValidationType=STRICT allow_intervals_with_unindexed_bam=false generateShadowBCF=false variant_index_type=DYNAMIC_SEEK variant_index_parameter=-1 reference_window_stop=0 phone_home= gatk_key=null tag=NA logging_level=INFO log_to_file=null help=false version=false variant=(RodBinding name=variant source=GenoCall16cvs_raw_snps.vcf) mask=(RodBinding name= source=UNBOUND) out=/work/bfopa/VariantDetection/GATK/GenoCall16cvs_filtered_snps.vcf filterExpression=[SOR > 3.000 && FS > 50.000, QD < 5.00, MQ < 50.00 && MQRankSum < -2.50 && ReadPosRankSum < -2.50] filterName=[StrandBiais, LowVarQual, LowMapQual] genotypeFilterExpression=[] genotypeFilterName=[] clusterSize=3 clusterWindowSize=0 maskExtension=0 maskName=Mask filterNotInMask=false missingValuesInExpressionsShouldEvaluateAsFailing=false invalidatePreviousFilters=false invertFilterExpression=false invertGenotypeFilterExpression=false setFilteredGtToNocall=false filter_reads_with_N_cigar=false filter_mismatching_base_and_quals=false filter_bases_not_stored=false">
##INFO=<ID=AC,Number=A,Type=Integer,Description="Allele count in genotypes, for each ALT allele, in the same order as listed">
##INFO=<ID=AF,Number=A,Type=Float,Description="Allele Frequency, for each ALT allele, in the same order as listed">
##INFO=<ID=AN,Number=1,Type=Integer,Description="Total number of alleles in called genotypes">
##INFO=<ID=BaseQRankSum,Number=1,Type=Float,Description="Z-score from Wilcoxon rank sum test of Alt Vs. Ref base qualities">
##INFO=<ID=ClippingRankSum,Number=1,Type=Float,Description="Z-score From Wilcoxon rank sum test of Alt vs. Ref number of hard clipped bases">
##INFO=<ID=DP,Number=1,Type=Integer,Description="Approximate read depth; some reads may have been filtered">
##INFO=<ID=DS,Number=0,Type=Flag,Description="Were any of the samples downsampled?">
##INFO=<ID=ExcessHet,Number=1,Type=Float,Description="Phred-scaled p-value for exact test of excess heterozygosity">
##INFO=<ID=FS,Number=1,Type=Float,Description="Phred-scaled p-value using Fisher's exact test to detect strand bias">
##INFO=<ID=HaplotypeScore,Number=1,Type=Float,Description="Consistency of the site with at most two segregating haplotypes">
##INFO=<ID=InbreedingCoeff,Number=1,Type=Float,Description="Inbreeding coefficient as estimated from the genotype likelihoods per-sample when compared against the Hardy-Weinberg expectation">
##INFO=<ID=MLEAC,Number=A,Type=Integer,Description="Maximum likelihood expectation (MLE) for the allele counts (not necessarily the same as the AC), for each ALT allele, in the same order as listed">
##INFO=<ID=MLEAF,Number=A,Type=Float,Description="Maximum likelihood expectation (MLE) for the allele frequency (not necessarily the same as the AF), for each ALT allele, in the same order as listed">
##INFO=<ID=MQ,Number=1,Type=Float,Description="RMS Mapping Quality">
##INFO=<ID=MQRankSum,Number=1,Type=Float,Description="Z-score From Wilcoxon rank sum test of Alt vs. Ref read mapping qualities">
##INFO=<ID=QD,Number=1,Type=Float,Description="Variant Confidence/Quality by Depth">
##INFO=<ID=RAW_MQ,Number=1,Type=Float,Description="Raw data for RMS Mapping Quality">
##INFO=<ID=ReadPosRankSum,Number=1,Type=Float,Description="Z-score from Wilcoxon rank sum test of Alt vs. Ref read position bias">
##INFO=<ID=SOR,Number=1,Type=Float,Description="Symmetric Odds Ratio of 2x2 contingency table to detect strand bias">
##contig=<ID=gs0,length=10611>
##contig=<ID=gs1,length=7880>
##contig=<ID=gs2,length=5430>
##contig=<ID=gs3,length=3272>
##contig=<ID=gs4,length=973>
##contig=<ID=gs5,length=3271>
##contig=<ID=gs6,length=2423>
##contig=<ID=gs7,length=3269>
##contig=<ID=gs8,length=969>
##contig=<ID=gs9,length=1968>
##contig=<ID=gs10,length=6274>
##contig=<ID=gs11,length=968>
##contig=<ID=gs12,length=4294>
##contig=<ID=gs13,length=2186>
##contig=<ID=gs14,length=2272>
##contig=<ID=gs15,length=1746>
##contig=<ID=gs16,length=3770>
##contig=<ID=gs17,length=3268>
##contig=<ID=gs18,length=1969>
##contig=<ID=gs19,length=1553>
##contig=<ID=gs20,length=5429>
##contig=<ID=gs21,length=5193>
##contig=<ID=gs22,length=7851>
##contig=<ID=gs23,length=3262>
##contig=<ID=gs24,length=1737>
##contig=<ID=gs25,length=4796>
##contig=<ID=gs26,length=2719>
##contig=<ID=gs27,length=3259>
##contig=<ID=gs28,length=958>
##contig=<ID=gs29,length=2984>
##contig=<ID=gs30,length=1448>
##contig=<ID=gs31,length=953>
##contig=<ID=gs32,length=5410>
##contig=<ID=gs33,length=3255>
##contig=<ID=gs34,length=2482>
##contig=<ID=gs35,length=951>
##contig=<ID=gs36,length=2872>
##contig=<ID=gs37,length=2748>
##contig=<ID=gs38,length=948>
##contig=<ID=gs39,length=1727>
##contig=<ID=gs40,length=3249>
##contig=<ID=gs41,length=947>
##contig=<ID=gs42,length=947>
##contig=<ID=gs43,length=3245>
##contig=<ID=gs44,length=1248>
##contig=<ID=gs45,length=3861>
##contig=<ID=gs46,length=7115>
##contig=<ID=gs47,length=3244>
##contig=<ID=gs48,length=2298>
##contig=<ID=gs49,length=1256>
##contig=<ID=gs50,length=1556>
##contig=<ID=gs51,length=1710>
##contig=<ID=gs52,length=1668>
##contig=<ID=gs53,length=1713>
##contig=<ID=gs54,length=1988>
##contig=<ID=gs55,length=5012>
##contig=<ID=gs56,length=1237>
##contig=<ID=gs57,length=2006>
##contig=<ID=gs58,length=3241>
##contig=<ID=gs59,length=1546>
##contig=<ID=gs60,length=1713>
##contig=<ID=gs61,length=3240>
##contig=<ID=gs62,length=1601>
##contig=<ID=gs63,length=3240>
##contig=<ID=gs64,length=3240>
##contig=<ID=gs65,length=3784>
##contig=<ID=gs66,length=3233>
##contig=<ID=gs67,length=933>
##contig=<ID=gs68,length=1434>
##contig=<ID=gs69,length=4931>
##contig=<ID=gs70,length=1436>
##contig=<ID=gs71,length=1597>
##contig=<ID=gs72,length=3757>
##contig=<ID=gs73,length=3055>
##contig=<ID=gs74,length=930>
##contig=<ID=gs75,length=4486>
##contig=<ID=gs76,length=3228>
##contig=<ID=gs77,length=1216>
##contig=<ID=gs78,length=1564>
##contig=<ID=gs79,length=925>
##contig=<ID=gs80,length=3228>
##contig=<ID=gs81,length=5406>
##contig=<ID=gs82,length=3227>
##contig=<ID=gs83,length=3227>
##contig=<ID=gs84,length=3227>
##contig=<ID=gs85,length=1583>
##contig=<ID=gs86,length=1243>
##contig=<ID=gs87,length=3225>
##contig=<ID=gs88,length=3224>
##contig=<ID=gs89,length=4021>
##contig=<ID=gs90,length=4237>
##contig=<ID=gs91,length=2467>
##contig=<ID=gs92,length=1828>
##contig=<ID=gs93,length=6281>
##contig=<ID=gs94,length=3579>
##contig=<ID=gs95,length=2689>
##contig=<ID=gs96,length=1520>
##contig=<ID=gs97,length=1402>
##contig=<ID=gs98,length=3219>
##contig=<ID=gs99,length=1324>
##contig=<ID=gs100,length=1355>
##contig=<ID=gs101,length=1939>
##contig=<ID=gs102,length=7282>
##contig=<ID=gs103,length=2154>
##contig=<ID=gs104,length=907>
##contig=<ID=gs105,length=4599>
##contig=<ID=gs106,length=1276>
##contig=<ID=gs107,length=1203>
##contig=<ID=gs108,length=1502>
##contig=<ID=gs109,length=3208>
##contig=<ID=gs110,length=1376>
##contig=<ID=gs111,length=4940>
##contig=<ID=gs112,length=900>
##contig=<ID=gs113,length=7821>
##contig=<ID=gs114,length=2013>
##contig=<ID=gs115,length=1733>
##contig=<ID=gs116,length=3412>
##contig=<ID=gs117,length=4088>
##contig=<ID=gs118,length=1380>
##contig=<ID=gs119,length=3200>
##contig=<ID=gs120,length=5674>
##contig=<ID=gs121,length=3199>
##contig=<ID=gs122,length=3198>
##contig=<ID=gs123,length=3197>
##contig=<ID=gs124,length=3452>
##contig=<ID=gs125,length=2060>
##contig=<ID=gs126,length=1804>
##contig=<ID=gs127,length=1262>
##contig=<ID=gs128,length=1557>
##contig=<ID=gs129,length=3413>
##contig=<ID=gs130,length=1585>
##contig=<ID=gs131,length=1874>
##contig=<ID=gs132,length=2478>
##contig=<ID=gs133,length=3194>
##contig=<ID=gs134,length=884>
##contig=<ID=gs135,length=4229>
##contig=<ID=gs136,length=1412>
##contig=<ID=gs137,length=7258>
##contig=<ID=gs138,length=3971>
##contig=<ID=gs139,length=1376>
##contig=<ID=gs140,length=1997>
##contig=<ID=gs141,length=1684>
##contig=<ID=gs142,length=3184>
##contig=<ID=gs143,length=2597>
##contig=<ID=gs144,length=3184>
##contig=<ID=gs145,length=3183>
##contig=<ID=gs146,length=1284>
##contig=<ID=gs147,length=2324>
##contig=<ID=gs148,length=3865>
##contig=<ID=gs149,length=8695>
##contig=<ID=gs150,length=5656>
##contig=<ID=gs151,length=1823>
##contig=<ID=gs152,length=2040>
##contig=<ID=gs153,length=1581>
##contig=<ID=gs154,length=3173>
##contig=<ID=gs155,length=2528>
##contig=<ID=gs156,length=2185>
##contig=<ID=gs157,length=4491>
##contig=<ID=gs158,length=1483>
##contig=<ID=gs159,length=5071>
##contig=<ID=gs160,length=1580>
##contig=<ID=gs161,length=6379>
##contig=<ID=gs162,length=1606>
##contig=<ID=gs163,length=864>
##contig=<ID=gs164,length=3171>
##contig=<ID=gs165,length=4031>
##contig=<ID=gs166,length=1371>
##contig=<ID=gs167,length=1239>
##contig=<ID=gs168,length=3170>
##contig=<ID=gs169,length=3169>
##contig=<ID=gs170,length=1515>
##contig=<ID=gs171,length=5131>
##contig=<ID=gs172,length=3166>
##contig=<ID=gs173,length=1823>
##contig=<ID=gs174,length=6296>
##contig=<ID=gs175,length=3166>
##contig=<ID=gs176,length=855>
##contig=<ID=gs177,length=1254>
##contig=<ID=gs178,length=2208>
##contig=<ID=gs179,length=1853>
##contig=<ID=gs180,length=3164>
##contig=<ID=gs181,length=1744>
##contig=<ID=gs182,length=1903>
##contig=<ID=gs183,length=2075>
##contig=<ID=gs184,length=1356>
##contig=<ID=gs185,length=4315>
##contig=<ID=gs186,length=5087>
##contig=<ID=gs187,length=3163>
##contig=<ID=gs188,length=5329>
##contig=<ID=gs189,length=5527>
##contig=<ID=gs190,length=1273>
##contig=<ID=gs191,length=844>
##contig=<ID=gs192,length=1454>
##contig=<ID=gs193,length=3487>
##contig=<ID=gs194,length=3160>
##contig=<ID=gs195,length=839>
##contig=<ID=gs196,length=3712>
##contig=<ID=gs197,length=1755>
##contig=<ID=gs198,length=3160>
##contig=<ID=gs199,length=837>
##contig=<ID=gs200,length=2700>
##contig=<ID=gs201,length=6353>
##contig=<ID=gs202,length=3891>
##contig=<ID=gs203,length=1097>
##contig=<ID=gs204,length=1676>
##contig=<ID=gs205,length=4150>
##contig=<ID=gs206,length=830>
##contig=<ID=gs207,length=3151>
##contig=<ID=gs208,length=3151>
##contig=<ID=gs209,length=1473>
##contig=<ID=gs210,length=3146>
##contig=<ID=gs211,length=825>
##contig=<ID=gs212,length=825>
##contig=<ID=gs213,length=3144>
##contig=<ID=gs214,length=3144>
##contig=<ID=gs215,length=822>
##contig=<ID=gs216,length=1533>
##contig=<ID=gs217,length=1219>
##contig=<ID=gs218,length=822>
##contig=<ID=gs219,length=2210>
##contig=<ID=gs220,length=3442>
##contig=<ID=gs221,length=1368>
##contig=<ID=gs222,length=5318>
##contig=<ID=gs223,length=3141>
##contig=<ID=gs224,length=1847>
##contig=<ID=gs225,length=3140>
##contig=<ID=gs226,length=2352>
##contig=<ID=gs227,length=1682>
##contig=<ID=gs228,length=3137>
##contig=<ID=gs229,length=816>
##contig=<ID=gs230,length=815>
##contig=<ID=gs231,length=4234>
##contig=<ID=gs232,length=814>
##contig=<ID=gs233,length=3134>
##contig=<ID=gs234,length=1033>
##contig=<ID=gs235,length=5315>
##contig=<ID=gs236,length=3131>
##contig=<ID=gs237,length=1960>
##contig=<ID=gs238,length=2204>
##contig=<ID=gs239,length=1660>
##contig=<ID=gs240,length=3130>
##contig=<ID=gs241,length=2027>
##contig=<ID=gs242,length=1416>
##contig=<ID=gs243,length=3129>
##contig=<ID=gs244,length=1455>
##contig=<ID=gs245,length=1198>
##contig=<ID=gs246,length=1393>
##contig=<ID=gs247,length=3904>
##contig=<ID=gs248,length=1137>
##contig=<ID=gs249,length=3127>
##contig=<ID=gs250,length=1505>
##contig=<ID=gs251,length=5293>
##contig=<ID=gs252,length=3126>
##contig=<ID=gs253,length=1617>
##contig=<ID=gs254,length=1669>
##contig=<ID=gs255,length=796>
##contig=<ID=gs256,length=3821>
##contig=<ID=gs257,length=3123>
##contig=<ID=gs258,length=1206>
##contig=<ID=gs259,length=794>
##contig=<ID=gs260,length=2061>
##contig=<ID=gs261,length=3001>
##contig=<ID=gs262,length=1249>
##contig=<ID=gs263,length=5211>
##contig=<ID=gs264,length=1046>
##contig=<ID=gs265,length=3382>
##contig=<ID=gs266,length=1803>
##contig=<ID=gs267,length=5280>
##contig=<ID=gs268,length=3594>
##contig=<ID=gs269,length=4530>
##contig=<ID=gs270,length=3431>
##contig=<ID=gs271,length=4754>
##contig=<ID=gs272,length=1227>
##contig=<ID=gs273,length=3113>
##contig=<ID=gs274,length=1084>
##contig=<ID=gs275,length=5996>
##contig=<ID=gs276,length=3112>
##contig=<ID=gs277,length=2020>
##contig=<ID=gs278,length=5291>
##contig=<ID=gs279,length=3108>
##contig=<ID=gs280,length=5229>
##contig=<ID=gs281,length=3105>
##contig=<ID=gs282,length=1423>
##contig=<ID=gs283,length=4142>
##contig=<ID=gs284,length=5273>
##contig=<ID=gs285,length=3102>
##contig=<ID=gs286,length=1458>
##contig=<ID=gs287,length=3102>
##contig=<ID=gs288,length=773>
##contig=<ID=gs289,length=3101>
##contig=<ID=gs290,length=1120>
##contig=<ID=gs291,length=3100>
##contig=<ID=gs292,length=4008>
##contig=<ID=gs293,length=1648>
##contig=<ID=gs294,length=4048>
##contig=<ID=gs295,length=1764>
##contig=<ID=gs296,length=3993>
##contig=<ID=gs297,length=1067>
##contig=<ID=gs298,length=3095>
##contig=<ID=gs299,length=2549>
##contig=<ID=gs300,length=6197>
##contig=<ID=gs301,length=3093>
##contig=<ID=gs302,length=3092>
##contig=<ID=gs303,length=1874>
##contig=<ID=gs304,length=3091>
##contig=<ID=gs305,length=1382>
##contig=<ID=gs306,length=1561>
##contig=<ID=gs307,length=3090>
##contig=<ID=gs308,length=3582>
##contig=<ID=gs309,length=3089>
##contig=<ID=gs310,length=3088>
##contig=<ID=gs311,length=3520>
##contig=<ID=gs312,length=5263>
##contig=<ID=gs313,length=3088>
##contig=<ID=gs314,length=4265>
##contig=<ID=gs315,length=1237>
##contig=<ID=gs316,length=756>
##contig=<ID=gs317,length=3083>
##contig=<ID=gs318,length=3082>
##contig=<ID=gs319,length=1593>
##contig=<ID=gs320,length=1686>
##contig=<ID=gs321,length=4103>
##contig=<ID=gs322,length=751>
##contig=<ID=gs323,length=1230>
##contig=<ID=gs324,length=5253>
##contig=<ID=gs325,length=1624>
##contig=<ID=gs326,length=3079>
##contig=<ID=gs327,length=1786>
##contig=<ID=gs328,length=1409>
##contig=<ID=gs329,length=3078>
##contig=<ID=gs330,length=1444>
##contig=<ID=gs331,length=746>
##contig=<ID=gs332,length=1430>
##contig=<ID=gs333,length=5630>
##contig=<ID=gs334,length=1857>
##contig=<ID=gs335,length=3076>
##contig=<ID=gs336,length=1653>
##contig=<ID=gs337,length=1401>
##contig=<ID=gs338,length=4146>
##contig=<ID=gs339,length=1464>
##contig=<ID=gs340,length=5114>
##contig=<ID=gs341,length=4844>
##contig=<ID=gs342,length=1667>
##contig=<ID=gs343,length=742>
##contig=<ID=gs344,length=1799>
##contig=<ID=gs345,length=1395>
##contig=<ID=gs346,length=1641>
##contig=<ID=gs347,length=3071>
##contig=<ID=gs348,length=1223>
##contig=<ID=gs349,length=3069>
##contig=<ID=gs350,length=3388>
##contig=<ID=gs351,length=3068>
##contig=<ID=gs352,length=5230>
##contig=<ID=gs353,length=4485>
##contig=<ID=gs354,length=3063>
##contig=<ID=gs355,length=1202>
##contig=<ID=gs356,length=3062>
##contig=<ID=gs357,length=3338>
##contig=<ID=gs358,length=1892>
##contig=<ID=gs359,length=1668>
##contig=<ID=gs360,length=1234>
##contig=<ID=gs361,length=4838>
##contig=<ID=gs362,length=1215>
##contig=<ID=gs363,length=1791>
##contig=<ID=gs364,length=1609>
##contig=<ID=gs365,length=3056>
##contig=<ID=gs366,length=4502>
##contig=<ID=gs367,length=5087>
##contig=<ID=gs368,length=1461>
##contig=<ID=gs369,length=992>
##contig=<ID=gs370,length=1184>
##contig=<ID=gs371,length=1370>
##contig=<ID=gs372,length=2055>
##contig=<ID=gs373,length=4607>
##contig=<ID=gs374,length=5223>
##contig=<ID=gs375,length=3048>
##contig=<ID=gs376,length=2275>
##contig=<ID=gs377,length=6177>
##contig=<ID=gs378,length=1453>
##contig=<ID=gs379,length=3046>
##contig=<ID=gs380,length=1233>
##contig=<ID=gs381,length=3045>
##contig=<ID=gs382,length=3370>
##contig=<ID=gs383,length=4048>
##contig=<ID=gs384,length=1313>
##contig=<ID=gs385,length=3736>
##contig=<ID=gs386,length=1009>
##contig=<ID=gs387,length=5217>
##contig=<ID=gs388,length=3042>
##contig=<ID=gs389,length=3041>
##contig=<ID=gs390,length=1201>
##contig=<ID=gs391,length=1674>
##contig=<ID=gs392,length=3040>
##contig=<ID=gs393,length=3039>
##contig=<ID=gs394,length=4523>
##contig=<ID=gs395,length=3038>
##contig=<ID=gs396,length=1767>
##contig=<ID=gs397,length=3806>
##contig=<ID=gs398,length=3037>
##contig=<ID=gs399,length=1220>
##contig=<ID=gs400,length=3037>
##contig=<ID=gs401,length=702>
##contig=<ID=gs402,length=1953>
##contig=<ID=gs403,length=3035>
##contig=<ID=gs404,length=1558>
##contig=<ID=gs405,length=3451>
##contig=<ID=gs406,length=3949>
##contig=<ID=gs407,length=3027>
##contig=<ID=gs408,length=995>
##contig=<ID=gs409,length=3027>
##contig=<ID=gs410,length=1732>
##contig=<ID=gs411,length=3664>
##contig=<ID=gs412,length=3024>
##contig=<ID=gs413,length=1739>
##contig=<ID=gs414,length=3916>
##contig=<ID=gs415,length=1511>
##contig=<ID=gs416,length=1036>
##contig=<ID=gs417,length=5209>
##contig=<ID=gs418,length=3435>
##contig=<ID=gs419,length=1490>
##contig=<ID=gs420,length=1161>
##contig=<ID=gs421,length=3018>
##contig=<ID=gs422,length=686>
##contig=<ID=gs423,length=3017>
##contig=<ID=gs424,length=1054>
##contig=<ID=gs425,length=3016>
##contig=<ID=gs426,length=1227>
##contig=<ID=gs427,length=5198>
##contig=<ID=gs428,length=3012>
##contig=<ID=gs429,length=679>
##contig=<ID=gs430,length=3011>
##contig=<ID=gs431,length=4231>
##contig=<ID=gs432,length=2308>
##contig=<ID=gs433,length=3008>
##contig=<ID=gs434,length=3008>
##contig=<ID=gs435,length=674>
##contig=<ID=gs436,length=3835>
##contig=<ID=gs437,length=672>
##contig=<ID=gs438,length=3006>
##contig=<ID=gs439,length=5402>
##contig=<ID=gs440,length=3006>
##contig=<ID=gs441,length=670>
##contig=<ID=gs442,length=3005>
##contig=<ID=gs443,length=1287>
##contig=<ID=gs444,length=668>
##contig=<ID=gs445,length=3004>
##contig=<ID=gs446,length=1144>
##contig=<ID=gs447,length=1576>
##contig=<ID=gs448,length=3000>
##contig=<ID=gs449,length=1079>
##contig=<ID=gs450,length=1486>
##contig=<ID=gs451,length=3707>
##contig=<ID=gs452,length=2998>
##contig=<ID=gs453,length=1901>
##contig=<ID=gs454,length=5170>
##contig=<ID=gs455,length=2994>
##contig=<ID=gs456,length=3807>
##contig=<ID=gs457,length=1110>
##contig=<ID=gs458,length=3893>
##contig=<ID=gs459,length=3522>
##contig=<ID=gs460,length=2989>
##contig=<ID=gs461,length=882>
##contig=<ID=gs462,length=2989>
##contig=<ID=gs463,length=3293>
##contig=<ID=gs464,length=1371>
##contig=<ID=gs465,length=2987>
##contig=<ID=gs466,length=2985>
##contig=<ID=gs467,length=654>
##contig=<ID=gs468,length=2985>
##contig=<ID=gs469,length=981>
##contig=<ID=gs470,length=5157>
##contig=<ID=gs471,length=2981>
##contig=<ID=gs472,length=1157>
##contig=<ID=gs473,length=4890>
##contig=<ID=gs474,length=933>
##contig=<ID=gs475,length=3414>
##contig=<ID=gs476,length=1402>
##contig=<ID=gs477,length=5234>
##contig=<ID=gs478,length=5155>
##contig=<ID=gs479,length=1050>
##contig=<ID=gs480,length=3590>
##contig=<ID=gs481,length=3395>
##contig=<ID=gs482,length=1639>
##contig=<ID=gs483,length=3417>
##contig=<ID=gs484,length=4273>
##contig=<ID=gs485,length=4616>
##contig=<ID=gs486,length=2969>
##contig=<ID=gs487,length=2969>
##contig=<ID=gs488,length=2969>
##contig=<ID=gs489,length=4390>
##contig=<ID=gs490,length=5045>
##contig=<ID=gs491,length=1190>
##contig=<ID=gs492,length=5150>
##contig=<ID=gs493,length=3266>
##contig=<ID=gs494,length=3335>
##contig=<ID=gs495,length=3259>
##contig=<ID=gs496,length=2963>
##contig=<ID=gs497,length=1067>
##contig=<ID=gs498,length=3964>
##contig=<ID=gs499,length=4393>
##contig=<ID=gs500,length=5148>
##contig=<ID=gs501,length=2959>
##contig=<ID=gs502,length=3221>
##contig=<ID=gs503,length=3993>
##contig=<ID=gs504,length=4125>
##contig=<ID=gs505,length=2954>
##contig=<ID=gs506,length=852>
##contig=<ID=gs507,length=3861>
##contig=<ID=gs508,length=614>
##contig=<ID=gs509,length=6033>
##contig=<ID=gs510,length=920>
##contig=<ID=gs511,length=5059>
##contig=<ID=gs512,length=2944>
##contig=<ID=gs513,length=5532>
##contig=<ID=gs514,length=3362>
##contig=<ID=gs515,length=2940>
##contig=<ID=gs516,length=909>
##contig=<ID=gs517,length=2939>
##contig=<ID=gs518,length=2936>
##contig=<ID=gs519,length=2933>
##contig=<ID=gs520,length=1115>
##contig=<ID=gs521,length=2933>
##contig=<ID=gs522,length=2932>
##contig=<ID=gs523,length=863>
##contig=<ID=gs524,length=2929>
##contig=<ID=gs525,length=5081>
##contig=<ID=gs526,length=2928>
##contig=<ID=gs527,length=3644>
##contig=<ID=gs528,length=594>
##contig=<ID=gs529,length=594>
##contig=<ID=gs530,length=2926>
##contig=<ID=gs531,length=1105>
##contig=<ID=gs532,length=2926>
##contig=<ID=gs533,length=2926>
##contig=<ID=gs534,length=3191>
##contig=<ID=gs535,length=868>
##contig=<ID=gs536,length=6026>
##contig=<ID=gs537,length=3541>
##contig=<ID=gs538,length=914>
##contig=<ID=gs539,length=3199>
##contig=<ID=gs540,length=4095>
##contig=<ID=gs541,length=2921>
##contig=<ID=gs542,length=3776>
##contig=<ID=gs543,length=4665>
##contig=<ID=gs544,length=3940>
##contig=<ID=gs545,length=584>
##contig=<ID=gs546,length=1272>
##contig=<ID=gs547,length=1037>
##contig=<ID=gs548,length=7035>
##contig=<ID=gs549,length=2915>
##contig=<ID=gs550,length=3709>
##contig=<ID=gs551,length=2914>
##contig=<ID=gs552,length=2914>
##contig=<ID=gs553,length=5181>
##contig=<ID=gs554,length=3573>
##contig=<ID=gs555,length=866>
##contig=<ID=gs556,length=2911>
##contig=<ID=gs557,length=2908>
##contig=<ID=gs558,length=3206>
##contig=<ID=gs559,length=3497>
##contig=<ID=gs560,length=2907>
##contig=<ID=gs561,length=1355>
##contig=<ID=gs562,length=2907>
##contig=<ID=gs563,length=2907>
##contig=<ID=gs564,length=1408>
##contig=<ID=gs565,length=2902>
##contig=<ID=gs566,length=566>
##contig=<ID=gs567,length=5052>
##contig=<ID=gs568,length=2901>
##contig=<ID=gs569,length=2901>
##contig=<ID=gs570,length=3941>
##contig=<ID=gs571,length=6801>
##contig=<ID=gs572,length=2897>
##contig=<ID=gs573,length=3503>
##contig=<ID=gs574,length=5227>
##contig=<ID=gs575,length=3830>
##contig=<ID=gs576,length=5051>
##contig=<ID=gs577,length=2891>
##contig=<ID=gs578,length=987>
##contig=<ID=gs579,length=557>
##contig=<ID=gs580,length=3625>
##contig=<ID=gs581,length=3236>
##contig=<ID=gs582,length=3742>
##contig=<ID=gs583,length=3329>
##contig=<ID=gs584,length=2888>
##contig=<ID=gs585,length=3207>
##contig=<ID=gs586,length=553>
##contig=<ID=gs587,length=871>
##contig=<ID=gs588,length=5048>
##contig=<ID=gs589,length=3478>
##contig=<ID=gs590,length=3771>
##contig=<ID=gs591,length=2881>
##contig=<ID=gs592,length=3165>
##contig=<ID=gs593,length=3532>
##contig=<ID=gs594,length=3234>
##contig=<ID=gs595,length=842>
##contig=<ID=gs596,length=2877>
##contig=<ID=gs597,length=3133>
##contig=<ID=gs598,length=2877>
##contig=<ID=gs599,length=2877>
##contig=<ID=gs600,length=3881>
##contig=<ID=gs601,length=3161>
##contig=<ID=gs602,length=1294>
##contig=<ID=gs603,length=5041>
##contig=<ID=gs604,length=3252>
##contig=<ID=gs605,length=2869>
##contig=<ID=gs606,length=2866>
##contig=<ID=gs607,length=1005>
##contig=<ID=gs608,length=844>
##contig=<ID=gs609,length=3094>
##contig=<ID=gs610,length=895>
##contig=<ID=gs611,length=3150>
##contig=<ID=gs612,length=1223>
##contig=<ID=gs613,length=5196>
##contig=<ID=gs614,length=2859>
##contig=<ID=gs615,length=2857>
##contig=<ID=gs616,length=929>
##contig=<ID=gs617,length=5469>
##contig=<ID=gs618,length=3308>
##contig=<ID=gs619,length=2856>
##contig=<ID=gs620,length=3769>
##contig=<ID=gs621,length=950>
##contig=<ID=gs622,length=1140>
##contig=<ID=gs623,length=4920>
##contig=<ID=gs624,length=8666>
##contig=<ID=gs625,length=4706>
##contig=<ID=gs626,length=524>
##contig=<ID=gs627,length=5024>
##contig=<ID=gs628,length=6280>
##contig=<ID=gs629,length=3319>
##contig=<ID=gs630,length=4546>
##contig=<ID=gs631,length=520>
##contig=<ID=gs632,length=2844>
##contig=<ID=gs633,length=4325>
##contig=<ID=gs634,length=2842>
##contig=<ID=gs635,length=2840>
##contig=<ID=gs636,length=2839>
##contig=<ID=gs637,length=2837>
##contig=<ID=gs638,length=10125>
##contig=<ID=gs639,length=4246>
##contig=<ID=gs640,length=2836>
##contig=<ID=gs641,length=5009>
##contig=<ID=gs642,length=2836>
##contig=<ID=gs643,length=3664>
##contig=<ID=gs644,length=3160>
##contig=<ID=gs645,length=683>
##contig=<ID=gs646,length=2834>
##contig=<ID=gs647,length=3256>
##contig=<ID=gs648,length=4091>
##contig=<ID=gs649,length=4188>
##contig=<ID=gs650,length=3364>
##contig=<ID=gs651,length=7795>
##contig=<ID=gs652,length=7963>
##contig=<ID=gs653,length=2832>
##contig=<ID=gs654,length=3355>
##contig=<ID=gs655,length=3313>
##contig=<ID=gs656,length=2830>
##contig=<ID=gs657,length=2830>
##contig=<ID=gs658,length=3184>
##contig=<ID=gs659,length=3441>
##contig=<ID=gs660,length=2829>
##contig=<ID=gs661,length=2827>
##contig=<ID=gs662,length=2826>
##contig=<ID=gs663,length=3173>
##contig=<ID=gs664,length=2824>
##contig=<ID=gs665,length=5484>
##contig=<ID=gs666,length=3086>
##contig=<ID=gs667,length=2819>
##contig=<ID=gs668,length=2819>
##contig=<ID=gs669,length=4970>
##contig=<ID=gs670,length=8088>
##contig=<ID=gs671,length=2817>
##contig=<ID=gs672,length=3312>
##contig=<ID=gs673,length=2816>
##contig=<ID=gs674,length=2815>
##contig=<ID=gs675,length=3707>
##contig=<ID=gs676,length=3953>
##contig=<ID=gs677,length=2998>
##contig=<ID=gs678,length=3179>
##contig=<ID=gs679,length=1214>
##contig=<ID=gs680,length=2808>
##contig=<ID=gs681,length=2808>
##contig=<ID=gs682,length=2807>
##contig=<ID=gs683,length=2807>
##contig=<ID=gs684,length=1470>
##contig=<ID=gs685,length=2806>
##contig=<ID=gs686,length=2805>
##contig=<ID=gs687,length=3683>
##contig=<ID=gs688,length=2799>
##contig=<ID=gs689,length=3195>
##contig=<ID=gs690,length=2796>
##contig=<ID=gs691,length=2795>
##contig=<ID=gs692,length=471>
##contig=<ID=gs693,length=2795>
##contig=<ID=gs694,length=2794>
##contig=<ID=gs695,length=3242>
##contig=<ID=gs696,length=2793>
##contig=<ID=gs697,length=5469>
##contig=<ID=gs698,length=1058>
##contig=<ID=gs699,length=1438>
##contig=<ID=gs700,length=2792>
##contig=<ID=gs701,length=7159>
##contig=<ID=gs702,length=5171>
##contig=<ID=gs703,length=2791>
##contig=<ID=gs704,length=2791>
##contig=<ID=gs705,length=7250>
##contig=<ID=gs706,length=2791>
##contig=<ID=gs707,length=3632>
##contig=<ID=gs708,length=2789>
##contig=<ID=gs709,length=2788>
##contig=<ID=gs710,length=2787>
##contig=<ID=gs711,length=2786>
##contig=<ID=gs712,length=2784>
##contig=<ID=gs713,length=1488>
##contig=<ID=gs714,length=3064>
##contig=<ID=gs715,length=2782>
##contig=<ID=gs716,length=3109>
##contig=<ID=gs717,length=2778>
##contig=<ID=gs718,length=4917>
##contig=<ID=gs719,length=5823>
##contig=<ID=gs720,length=817>
##contig=<ID=gs721,length=2776>
##contig=<ID=gs722,length=2776>
##contig=<ID=gs723,length=7552>
##contig=<ID=gs724,length=2770>
##contig=<ID=gs725,length=2996>
##contig=<ID=gs726,length=2767>
##contig=<ID=gs727,length=2765>
##contig=<ID=gs728,length=4926>
##contig=<ID=gs729,length=4446>
##contig=<ID=gs730,length=3957>
##contig=<ID=gs731,length=3506>
##contig=<ID=gs732,length=4543>
##contig=<ID=gs733,length=4924>
##contig=<ID=gs734,length=3577>
##contig=<ID=gs735,length=4666>
##contig=<ID=gs736,length=2756>
##contig=<ID=gs737,length=5425>
##contig=<ID=gs738,length=3458>
##contig=<ID=gs739,length=3573>
##contig=<ID=gs740,length=3233>
##contig=<ID=gs741,length=2752>
##contig=<ID=gs742,length=1113>
##contig=<ID=gs743,length=3037>
##contig=<ID=gs744,length=2752>
##contig=<ID=gs745,length=2751>
##contig=<ID=gs746,length=2751>
##contig=<ID=gs747,length=2750>
##contig=<ID=gs748,length=4909>
##contig=<ID=gs749,length=5423>
##contig=<ID=gs750,length=2748>
##contig=<ID=gs751,length=3433>
##contig=<ID=gs752,length=3802>
##contig=<ID=gs753,length=5470>
##contig=<ID=gs754,length=2745>
##contig=<ID=gs755,length=3663>
##contig=<ID=gs756,length=2742>
##contig=<ID=gs757,length=2742>
##contig=<ID=gs758,length=2741>
##contig=<ID=gs759,length=1057>
##contig=<ID=gs760,length=749>
##contig=<ID=gs761,length=4248>
##contig=<ID=gs762,length=2737>
##contig=<ID=gs763,length=2737>
##contig=<ID=gs764,length=7865>
##contig=<ID=gs765,length=2736>
##contig=<ID=gs766,length=2735>
##contig=<ID=gs767,length=5977>
##contig=<ID=gs768,length=2730>
##contig=<ID=gs769,length=3826>
##contig=<ID=gs770,length=2729>
##contig=<ID=gs771,length=2998>
##contig=<ID=gs772,length=2727>
##contig=<ID=gs773,length=2726>
##contig=<ID=gs774,length=3988>
##contig=<ID=gs775,length=7362>
##contig=<ID=gs776,length=2723>
##contig=<ID=gs777,length=3635>
##contig=<ID=gs778,length=2721>
##contig=<ID=gs779,length=2721>
##contig=<ID=gs780,length=4878>
##contig=<ID=gs781,length=2721>
##contig=<ID=gs782,length=2721>
##contig=<ID=gs783,length=2720>
##contig=<ID=gs784,length=684>
##contig=<ID=gs785,length=2949>
##contig=<ID=gs786,length=8549>
##contig=<ID=gs787,length=2712>
##contig=<ID=gs788,length=6723>
##contig=<ID=gs789,length=3845>
##contig=<ID=gs790,length=3579>
##contig=<ID=gs791,length=3026>
##contig=<ID=gs792,length=5227>
##contig=<ID=gs793,length=4876>
##contig=<ID=gs794,length=4337>
##contig=<ID=gs795,length=2707>
##contig=<ID=gs796,length=4358>
##contig=<ID=gs797,length=2704>
##contig=<ID=gs798,length=5261>
##contig=<ID=gs799,length=2702>
##contig=<ID=gs800,length=2701>
##contig=<ID=gs801,length=3264>
##contig=<ID=gs802,length=2701>
##contig=<ID=gs803,length=4850>
##contig=<ID=gs804,length=2898>
##contig=<ID=gs805,length=4019>
##contig=<ID=gs806,length=2699>
##contig=<ID=gs807,length=2696>
##contig=<ID=gs808,length=2696>
##contig=<ID=gs809,length=4830>
##contig=<ID=gs810,length=5942>
##contig=<ID=gs811,length=5024>
##contig=<ID=gs812,length=2692>
##contig=<ID=gs813,length=4026>
##contig=<ID=gs814,length=2692>
##contig=<ID=gs815,length=2690>
##contig=<ID=gs816,length=3045>
##contig=<ID=gs817,length=4863>
##contig=<ID=gs818,length=4496>
##contig=<ID=gs819,length=2686>
##contig=<ID=gs820,length=2685>
##contig=<ID=gs821,length=11860>
##contig=<ID=gs822,length=2684>
##contig=<ID=gs823,length=4814>
##contig=<ID=gs824,length=5427>
##contig=<ID=gs825,length=2677>
##contig=<ID=gs826,length=3183>
##contig=<ID=gs827,length=3015>
##contig=<ID=gs828,length=2675>
##contig=<ID=gs829,length=8036>
##contig=<ID=gs830,length=2675>
##contig=<ID=gs831,length=2675>
##contig=<ID=gs832,length=3462>
##contig=<ID=gs833,length=3205>
##contig=<ID=gs834,length=2673>
##contig=<ID=gs835,length=2668>
##contig=<ID=gs836,length=2667>
##contig=<ID=gs837,length=3613>
##contig=<ID=gs838,length=3316>
##contig=<ID=gs839,length=4830>
##contig=<ID=gs840,length=2664>
##contig=<ID=gs841,length=4056>
##contig=<ID=gs842,length=2661>
##contig=<ID=gs843,length=2660>
##contig=<ID=gs844,length=2658>
##contig=<ID=gs845,length=2658>
##contig=<ID=gs846,length=5546>
##contig=<ID=gs847,length=3771>
##contig=<ID=gs848,length=3039>
##contig=<ID=gs849,length=2655>
##contig=<ID=gs850,length=5446>
##contig=<ID=gs851,length=2654>
##contig=<ID=gs852,length=5833>
##contig=<ID=gs853,length=2651>
##contig=<ID=gs854,length=3181>
##contig=<ID=gs855,length=2650>
##contig=<ID=gs856,length=3869>
##contig=<ID=gs857,length=2649>
##contig=<ID=gs858,length=4827>
##contig=<ID=gs859,length=3515>
##contig=<ID=gs860,length=2645>
##contig=<ID=gs861,length=4087>
##contig=<ID=gs862,length=5678>
##contig=<ID=gs863,length=2644>
##contig=<ID=gs864,length=3828>
##contig=<ID=gs865,length=2887>
##contig=<ID=gs866,length=2642>
##contig=<ID=gs867,length=4817>
##contig=<ID=gs868,length=2640>
##contig=<ID=gs869,length=2638>
##contig=<ID=gs870,length=3502>
##contig=<ID=gs871,length=3602>
##contig=<ID=gs872,length=7347>
##contig=<ID=gs873,length=4813>
##contig=<ID=gs874,length=2633>
##contig=<ID=gs875,length=2633>
##contig=<ID=gs876,length=2632>
##contig=<ID=gs877,length=2632>
##contig=<ID=gs878,length=2631>
##contig=<ID=gs879,length=5335>
##contig=<ID=gs880,length=4805>
##contig=<ID=gs881,length=2630>
##contig=<ID=gs882,length=2630>
##contig=<ID=gs883,length=2630>
##contig=<ID=gs884,length=3012>
##contig=<ID=gs885,length=3015>
##contig=<ID=gs886,length=4178>
##contig=<ID=gs887,length=4028>
##contig=<ID=gs888,length=3034>
##contig=<ID=gs889,length=2628>
##contig=<ID=gs890,length=2627>
##contig=<ID=gs891,length=2911>
##contig=<ID=gs892,length=3283>
##contig=<ID=gs893,length=2621>
##contig=<ID=gs894,length=6625>
##contig=<ID=gs895,length=6825>
##contig=<ID=gs896,length=2951>
##contig=<ID=gs897,length=2618>
##contig=<ID=gs898,length=3365>
##contig=<ID=gs899,length=2618>
##contig=<ID=gs900,length=2617>
##contig=<ID=gs901,length=2617>
##contig=<ID=gs902,length=4799>
##contig=<ID=gs903,length=2616>
##contig=<ID=gs904,length=2614>
##contig=<ID=gs905,length=2613>
##contig=<ID=gs906,length=3827>
##contig=<ID=gs907,length=4799>
##contig=<ID=gs908,length=2610>
##contig=<ID=gs909,length=3039>
##contig=<ID=gs910,length=2603>
##contig=<ID=gs911,length=2603>
##contig=<ID=gs912,length=4797>
##contig=<ID=gs913,length=3463>
##contig=<ID=gs914,length=3327>
##contig=<ID=gs915,length=3318>
##contig=<ID=gs916,length=6026>
##contig=<ID=gs917,length=2594>
##contig=<ID=gs918,length=4782>
##contig=<ID=gs919,length=3832>
##contig=<ID=gs920,length=3152>
##contig=<ID=gs921,length=2591>
##contig=<ID=gs922,length=3154>
##contig=<ID=gs923,length=2589>
##contig=<ID=gs924,length=2903>
##contig=<ID=gs925,length=7331>
##contig=<ID=gs926,length=2588>
##contig=<ID=gs927,length=3975>
##contig=<ID=gs928,length=2588>
##contig=<ID=gs929,length=2587>
##contig=<ID=gs930,length=3065>
##contig=<ID=gs931,length=2585>
##contig=<ID=gs932,length=2585>
##contig=<ID=gs933,length=2585>
##contig=<ID=gs934,length=4897>
##contig=<ID=gs935,length=2584>
##contig=<ID=gs936,length=613>
##contig=<ID=gs937,length=2582>
##contig=<ID=gs938,length=6229>
##contig=<ID=gs939,length=5984>
##contig=<ID=gs940,length=2576>
##contig=<ID=gs941,length=2576>
##contig=<ID=gs942,length=4826>
##contig=<ID=gs943,length=5861>
##contig=<ID=gs944,length=2575>
##contig=<ID=gs945,length=2574>
##contig=<ID=gs946,length=2574>
##contig=<ID=gs947,length=4759>
##contig=<ID=gs948,length=2997>
##contig=<ID=gs949,length=2572>
##contig=<ID=gs950,length=2572>
##contig=<ID=gs951,length=2571>
##contig=<ID=gs952,length=4586>
##contig=<ID=gs953,length=4758>
##contig=<ID=gs954,length=2567>
##contig=<ID=gs955,length=2567>
##contig=<ID=gs956,length=5374>
##contig=<ID=gs957,length=3154>
##contig=<ID=gs958,length=3021>
##contig=<ID=gs959,length=2564>
##contig=<ID=gs960,length=8212>
##contig=<ID=gs961,length=2561>
##contig=<ID=gs962,length=3046>
##contig=<ID=gs963,length=4924>
##contig=<ID=gs964,length=4331>
##contig=<ID=gs965,length=2560>
##contig=<ID=gs966,length=4755>
##contig=<ID=gs967,length=2560>
##contig=<ID=gs968,length=2559>
##contig=<ID=gs969,length=2557>
##contig=<ID=gs970,length=4567>
##contig=<ID=gs971,length=4744>
##contig=<ID=gs972,length=3308>
##contig=<ID=gs973,length=2552>
##contig=<ID=gs974,length=2551>
##contig=<ID=gs975,length=2551>
##contig=<ID=gs976,length=4742>
##contig=<ID=gs977,length=3249>
##contig=<ID=gs978,length=5008>
##contig=<ID=gs979,length=2550>
##contig=<ID=gs980,length=2550>
##contig=<ID=gs981,length=4797>
##contig=<ID=gs982,length=7272>
##contig=<ID=gs983,length=4741>
##contig=<ID=gs984,length=3857>
##contig=<ID=gs985,length=2546>
##contig=<ID=gs986,length=2545>
##contig=<ID=gs987,length=4295>
##contig=<ID=gs988,length=4903>
##contig=<ID=gs989,length=3596>
##contig=<ID=gs990,length=2536>
##contig=<ID=gs991,length=3519>
##contig=<ID=gs992,length=6620>
##contig=<ID=gs993,length=3616>
##contig=<ID=gs994,length=3107>
##contig=<ID=gs995,length=2531>
##contig=<ID=gs996,length=4194>
##contig=<ID=gs997,length=3527>
##contig=<ID=gs998,length=4730>
##contig=<ID=gs999,length=2530>
##contig=<ID=gs1000,length=2952>
##contig=<ID=gs1001,length=2528>
##contig=<ID=gs1002,length=3120>
##contig=<ID=gs1003,length=2528>
##contig=<ID=gs1004,length=2790>
##contig=<ID=gs1005,length=2735>
##contig=<ID=gs1006,length=3477>
##contig=<ID=gs1007,length=3947>
##contig=<ID=gs1008,length=2523>
##contig=<ID=gs1009,length=2523>
##contig=<ID=gs1010,length=2820>
##contig=<ID=gs1011,length=3465>
##contig=<ID=gs1012,length=4714>
##contig=<ID=gs1013,length=2521>
##contig=<ID=gs1014,length=2520>
##contig=<ID=gs1015,length=2518>
##contig=<ID=gs1016,length=2518>
##contig=<ID=gs1017,length=4532>
##contig=<ID=gs1018,length=5375>
##contig=<ID=gs1019,length=2850>
##contig=<ID=gs1020,length=4713>
##contig=<ID=gs1021,length=4070>
##contig=<ID=gs1022,length=4090>
##contig=<ID=gs1023,length=6529>
##contig=<ID=gs1024,length=3447>
##contig=<ID=gs1025,length=5977>
##contig=<ID=gs1026,length=3633>
##contig=<ID=gs1027,length=4296>
##contig=<ID=gs1028,length=3525>
##contig=<ID=gs1029,length=2508>
##contig=<ID=gs1030,length=2961>
##contig=<ID=gs1031,length=2507>
##contig=<ID=gs1032,length=4535>
##contig=<ID=gs1033,length=2506>
##contig=<ID=gs1034,length=2506>
##contig=<ID=gs1035,length=8515>
##contig=<ID=gs1036,length=4707>
##contig=<ID=gs1037,length=3441>
##contig=<ID=gs1038,length=4850>
##contig=<ID=gs1039,length=4701>
##contig=<ID=gs1040,length=3891>
##contig=<ID=gs1041,length=3192>
##contig=<ID=gs1042,length=2497>
##contig=<ID=gs1043,length=4170>
##contig=<ID=gs1044,length=3134>
##contig=<ID=gs1045,length=2494>
##contig=<ID=gs1046,length=2494>
##contig=<ID=gs1047,length=2493>
##contig=<ID=gs1048,length=2492>
##contig=<ID=gs1049,length=2491>
##contig=<ID=gs1050,length=2490>
##contig=<ID=gs1051,length=2489>
##contig=<ID=gs1052,length=3035>
##contig=<ID=gs1053,length=2489>
##contig=<ID=gs1054,length=2488>
##contig=<ID=gs1055,length=3726>
##contig=<ID=gs1056,length=5175>
##contig=<ID=gs1057,length=6081>
##contig=<ID=gs1058,length=4169>
##contig=<ID=gs1059,length=2485>
##contig=<ID=gs1060,length=3116>
##contig=<ID=gs1061,length=2926>
##contig=<ID=gs1062,length=3229>
##contig=<ID=gs1063,length=6674>
##contig=<ID=gs1064,length=3404>
##contig=<ID=gs1065,length=4156>
##contig=<ID=gs1066,length=6340>
##contig=<ID=gs1067,length=2478>
##contig=<ID=gs1068,length=2477>
##contig=<ID=gs1069,length=2866>
##contig=<ID=gs1070,length=2475>
##contig=<ID=gs1071,length=2912>
##contig=<ID=gs1072,length=3772>
##contig=<ID=gs1073,length=3030>
##contig=<ID=gs1074,length=3910>
##contig=<ID=gs1075,length=4002>
##contig=<ID=gs1076,length=2466>
##contig=<ID=gs1077,length=2465>
##contig=<ID=gs1078,length=3192>
##contig=<ID=gs1079,length=2465>
##contig=<ID=gs1080,length=3583>
##contig=<ID=gs1081,length=2940>
##contig=<ID=gs1082,length=2462>
##contig=<ID=gs1083,length=4376>
##contig=<ID=gs1084,length=2460>
##contig=<ID=gs1085,length=2754>
##contig=<ID=gs1086,length=2457>
##contig=<ID=gs1087,length=6077>
##contig=<ID=gs1088,length=6842>
##contig=<ID=gs1089,length=3659>
##contig=<ID=gs1090,length=3838>
##contig=<ID=gs1091,length=3778>
##contig=<ID=gs1092,length=3624>
##contig=<ID=gs1093,length=2450>
##contig=<ID=gs1094,length=3274>
##contig=<ID=gs1095,length=2897>
##contig=<ID=gs1096,length=3425>
##contig=<ID=gs1097,length=2447>
##contig=<ID=gs1098,length=2958>
##contig=<ID=gs1099,length=4022>
##contig=<ID=gs1100,length=2443>
##contig=<ID=gs1101,length=2440>
##contig=<ID=gs1102,length=2440>
##contig=<ID=gs1103,length=2734>
##contig=<ID=gs1104,length=2440>
##contig=<ID=gs1105,length=2439>
##contig=<ID=gs1106,length=3159>
##contig=<ID=gs1107,length=3675>
##contig=<ID=gs1108,length=4311>
##contig=<ID=gs1109,length=2792>
##contig=<ID=gs1110,length=2435>
##contig=<ID=gs1111,length=3831>
##contig=<ID=gs1112,length=8524>
##contig=<ID=gs1113,length=4118>
##contig=<ID=gs1114,length=3046>
##contig=<ID=gs1115,length=3841>
##contig=<ID=gs1116,length=2429>
##contig=<ID=gs1117,length=4553>
##contig=<ID=gs1118,length=6854>
##contig=<ID=gs1119,length=5561>
##contig=<ID=gs1120,length=2425>
##contig=<ID=gs1121,length=3663>
##contig=<ID=gs1122,length=5532>
##contig=<ID=gs1123,length=3534>
##contig=<ID=gs1124,length=2738>
##contig=<ID=gs1125,length=2422>
##contig=<ID=gs1126,length=4041>
##contig=<ID=gs1127,length=2420>
##contig=<ID=gs1128,length=2420>
##contig=<ID=gs1129,length=2417>
##contig=<ID=gs1130,length=2960>
##contig=<ID=gs1131,length=2416>
##contig=<ID=gs1132,length=2414>
##contig=<ID=gs1133,length=6250>
##contig=<ID=gs1134,length=3911>
##contig=<ID=gs1135,length=3520>
##contig=<ID=gs1136,length=4011>
##contig=<ID=gs1137,length=2410>
##contig=<ID=gs1138,length=3727>
##contig=<ID=gs1139,length=2410>
##contig=<ID=gs1140,length=7012>
##contig=<ID=gs1141,length=2780>
##contig=<ID=gs1142,length=2404>
##contig=<ID=gs1143,length=4244>
##contig=<ID=gs1144,length=5921>
##contig=<ID=gs1145,length=2403>
##contig=<ID=gs1146,length=4444>
##contig=<ID=gs1147,length=3685>
##contig=<ID=gs1148,length=4373>
##contig=<ID=gs1149,length=3129>
##contig=<ID=gs1150,length=2400>
##contig=<ID=gs1151,length=7986>
##contig=<ID=gs1152,length=2549>
##contig=<ID=gs1153,length=2399>
##contig=<ID=gs1154,length=4589>
##contig=<ID=gs1155,length=2398>
##contig=<ID=gs1156,length=3198>
##contig=<ID=gs1157,length=3126>
##contig=<ID=gs1158,length=2398>
##contig=<ID=gs1159,length=3459>
##contig=<ID=gs1160,length=2397>
##contig=<ID=gs1161,length=2394>
##contig=<ID=gs1162,length=2394>
##contig=<ID=gs1163,length=3734>
##contig=<ID=gs1164,length=4274>
##contig=<ID=gs1165,length=2858>
##contig=<ID=gs1166,length=2391>
##contig=<ID=gs1167,length=2924>
##contig=<ID=gs1168,length=2391>
##contig=<ID=gs1169,length=4009>
##contig=<ID=gs1170,length=4966>
##contig=<ID=gs1171,length=9130>
##contig=<ID=gs1172,length=3420>
##contig=<ID=gs1173,length=2389>
##contig=<ID=gs1174,length=3834>
##contig=<ID=gs1175,length=6562>
##contig=<ID=gs1176,length=4122>
##contig=<ID=gs1177,length=4755>
##contig=<ID=gs1178,length=2799>
##contig=<ID=gs1179,length=4451>
##contig=<ID=gs1180,length=4589>
##contig=<ID=gs1181,length=3687>
##contig=<ID=gs1182,length=2379>
##contig=<ID=gs1183,length=2782>
##contig=<ID=gs1184,length=3171>
##contig=<ID=gs1185,length=4583>
##contig=<ID=gs1186,length=3509>
##contig=<ID=gs1187,length=4608>
##contig=<ID=gs1188,length=2921>
##contig=<ID=gs1189,length=4579>
##contig=<ID=gs1190,length=2372>
##contig=<ID=gs1191,length=2834>
##contig=<ID=gs1192,length=4213>
##contig=<ID=gs1193,length=2371>
##contig=<ID=gs1194,length=4006>
##contig=<ID=gs1195,length=4357>
##contig=<ID=gs1196,length=2370>
##contig=<ID=gs1197,length=6663>
##contig=<ID=gs1198,length=3020>
##contig=<ID=gs1199,length=2934>
##contig=<ID=gs1200,length=2363>
##contig=<ID=gs1201,length=5289>
##contig=<ID=gs1202,length=3852>
##contig=<ID=gs1203,length=4788>
##contig=<ID=gs1204,length=2357>
##contig=<ID=gs1205,length=3046>
##contig=<ID=gs1206,length=2356>
##contig=<ID=gs1207,length=3963>
##contig=<ID=gs1208,length=3649>
##contig=<ID=gs1209,length=4403>
##contig=<ID=gs1210,length=4358>
##contig=<ID=gs1211,length=2349>
##contig=<ID=gs1212,length=2969>
##contig=<ID=gs1213,length=3244>
##contig=<ID=gs1214,length=5338>
##contig=<ID=gs1215,length=2346>
##contig=<ID=gs1216,length=3974>
##contig=<ID=gs1217,length=2345>
##contig=<ID=gs1218,length=4553>
##contig=<ID=gs1219,length=3308>
##contig=<ID=gs1220,length=2343>
##contig=<ID=gs1221,length=2577>
##contig=<ID=gs1222,length=2341>
##contig=<ID=gs1223,length=7756>
##contig=<ID=gs1224,length=2340>
##contig=<ID=gs1225,length=4551>
##contig=<ID=gs1226,length=2339>
##contig=<ID=gs1227,length=8072>
##contig=<ID=gs1228,length=2336>
##contig=<ID=gs1229,length=2894>
##contig=<ID=gs1230,length=4548>
##contig=<ID=gs1231,length=4074>
##contig=<ID=gs1232,length=3215>
##contig=<ID=gs1233,length=2331>
##contig=<ID=gs1234,length=4095>
##contig=<ID=gs1235,length=2323>
##contig=<ID=gs1236,length=6933>
##contig=<ID=gs1237,length=5784>
##contig=<ID=gs1238,length=4776>
##contig=<ID=gs1239,length=2787>
##contig=<ID=gs1240,length=2319>
##contig=<ID=gs1241,length=2318>
##contig=<ID=gs1242,length=5741>
##contig=<ID=gs1243,length=2661>
##contig=<ID=gs1244,length=2985>
##contig=<ID=gs1245,length=2815>
##contig=<ID=gs1246,length=4998>
##contig=<ID=gs1247,length=2642>
##contig=<ID=gs1248,length=4246>
##contig=<ID=gs1249,length=2931>
##contig=<ID=gs1250,length=2310>
##contig=<ID=gs1251,length=2680>
##contig=<ID=gs1252,length=2785>
##contig=<ID=gs1253,length=3423>
##contig=<ID=gs1254,length=3378>
##contig=<ID=gs1255,length=2305>
##contig=<ID=gs1256,length=2305>
##contig=<ID=gs1257,length=4531>
##contig=<ID=gs1258,length=3479>
##contig=<ID=gs1259,length=4072>
##contig=<ID=gs1260,length=2299>
##contig=<ID=gs1261,length=3866>
##contig=<ID=gs1262,length=2299>
##contig=<ID=gs1263,length=2651>
##contig=<ID=gs1264,length=2726>
##contig=<ID=gs1265,length=2297>
##contig=<ID=gs1266,length=2297>
##contig=<ID=gs1267,length=2291>
##contig=<ID=gs1268,length=2290>
##contig=<ID=gs1269,length=2289>
##contig=<ID=gs1270,length=4566>
##contig=<ID=gs1271,length=5218>
##contig=<ID=gs1272,length=3640>
##contig=<ID=gs1273,length=3292>
##contig=<ID=gs1274,length=4438>
##contig=<ID=gs1275,length=4020>
##contig=<ID=gs1276,length=6835>
##contig=<ID=gs1277,length=4506>
##contig=<ID=gs1278,length=3075>
##contig=<ID=gs1279,length=2284>
##contig=<ID=gs1280,length=3086>
##contig=<ID=gs1281,length=2282>
##contig=<ID=gs1282,length=3576>
##contig=<ID=gs1283,length=4791>
##contig=<ID=gs1284,length=2952>
##contig=<ID=gs1285,length=2280>
##contig=<ID=gs1286,length=6106>
##contig=<ID=gs1287,length=2277>
##contig=<ID=gs1288,length=3287>
##contig=<ID=gs1289,length=2276>
##contig=<ID=gs1290,length=2521>
##contig=<ID=gs1291,length=3624>
##contig=<ID=gs1292,length=2274>
##contig=<ID=gs1293,length=2274>
##contig=<ID=gs1294,length=4502>
##contig=<ID=gs1295,length=2273>
##contig=<ID=gs1296,length=3348>
##contig=<ID=gs1297,length=2927>
##contig=<ID=gs1298,length=2272>
##contig=<ID=gs1299,length=2269>
##contig=<ID=gs1300,length=3056>
##contig=<ID=gs1301,length=2681>
##contig=<ID=gs1302,length=2268>
##contig=<ID=gs1303,length=2508>
##contig=<ID=gs1304,length=2268>
##contig=<ID=gs1305,length=4772>
##contig=<ID=gs1306,length=5317>
##contig=<ID=gs1307,length=2266>
##contig=<ID=gs1308,length=3535>
##contig=<ID=gs1309,length=2760>
##contig=<ID=gs1310,length=2263>
##contig=<ID=gs1311,length=2263>
##contig=<ID=gs1312,length=4476>
##contig=<ID=gs1313,length=2261>
##contig=<ID=gs1314,length=2261>
##contig=<ID=gs1315,length=2441>
##contig=<ID=gs1316,length=2670>
##contig=<ID=gs1317,length=2258>
##contig=<ID=gs1318,length=2643>
##contig=<ID=gs1319,length=4060>
##contig=<ID=gs1320,length=2256>
##contig=<ID=gs1321,length=2255>
##contig=<ID=gs1322,length=5035>
##contig=<ID=gs1323,length=2253>
##contig=<ID=gs1324,length=2591>
##contig=<ID=gs1325,length=3777>
##contig=<ID=gs1326,length=2252>
##contig=<ID=gs1327,length=4454>
##contig=<ID=gs1328,length=3052>
##contig=<ID=gs1329,length=3420>
##contig=<ID=gs1330,length=3144>
##contig=<ID=gs1331,length=4321>
##contig=<ID=gs1332,length=2251>
##contig=<ID=gs1333,length=3843>
##contig=<ID=gs1334,length=3955>
##contig=<ID=gs1335,length=2813>
##contig=<ID=gs1336,length=2249>
##contig=<ID=gs1337,length=3235>
##contig=<ID=gs1338,length=2249>
##contig=<ID=gs1339,length=2249>
##contig=<ID=gs1340,length=2792>
##contig=<ID=gs1341,length=2248>
##contig=<ID=gs1342,length=3204>
##contig=<ID=gs1343,length=4446>
##contig=<ID=gs1344,length=3270>
##contig=<ID=gs1345,length=4091>
##contig=<ID=gs1346,length=3374>
##contig=<ID=gs1347,length=2244>
##contig=<ID=gs1348,length=2664>
##contig=<ID=gs1349,length=4551>
##contig=<ID=gs1350,length=2453>
##contig=<ID=gs1351,length=3477>
##contig=<ID=gs1352,length=3089>
##contig=<ID=gs1353,length=3086>
##contig=<ID=gs1354,length=4756>
##contig=<ID=gs1355,length=3917>
##contig=<ID=gs1356,length=3192>
##contig=<ID=gs1357,length=4442>
##contig=<ID=gs1358,length=4510>
##contig=<ID=gs1359,length=3071>
##contig=<ID=gs1360,length=2239>
##contig=<ID=gs1361,length=2888>
##contig=<ID=gs1362,length=2237>
##contig=<ID=gs1363,length=2797>
##contig=<ID=gs1364,length=2237>
##contig=<ID=gs1365,length=2879>
##contig=<ID=gs1366,length=2235>
##contig=<ID=gs1367,length=4431>
##contig=<ID=gs1368,length=2232>
##contig=<ID=gs1369,length=2232>
##contig=<ID=gs1370,length=3239>
##contig=<ID=gs1371,length=4833>
##contig=<ID=gs1372,length=3000>
##contig=<ID=gs1373,length=2231>
##contig=<ID=gs1374,length=4430>
##contig=<ID=gs1375,length=2641>
##contig=<ID=gs1376,length=4423>
##contig=<ID=gs1377,length=3113>
##contig=<ID=gs1378,length=3885>
##contig=<ID=gs1379,length=3845>
##contig=<ID=gs1380,length=3983>
##contig=<ID=gs1381,length=4423>
##contig=<ID=gs1382,length=3377>
##contig=<ID=gs1383,length=2222>
##contig=<ID=gs1384,length=2221>
##contig=<ID=gs1385,length=4412>
##contig=<ID=gs1386,length=3898>
##contig=<ID=gs1387,length=2219>
##contig=<ID=gs1388,length=10271>
##contig=<ID=gs1389,length=6708>
##contig=<ID=gs1390,length=4412>
##contig=<ID=gs1391,length=2218>
##contig=<ID=gs1392,length=4415>
##contig=<ID=gs1393,length=4175>
##contig=<ID=gs1394,length=4408>
##contig=<ID=gs1395,length=3259>
##contig=<ID=gs1396,length=3243>
##contig=<ID=gs1397,length=6453>
##contig=<ID=gs1398,length=2210>
##contig=<ID=gs1399,length=2209>
##contig=<ID=gs1400,length=2208>
##contig=<ID=gs1401,length=4399>
##contig=<ID=gs1402,length=3717>
##contig=<ID=gs1403,length=2206>
##contig=<ID=gs1404,length=2205>
##contig=<ID=gs1405,length=3788>
##contig=<ID=gs1406,length=3433>
##contig=<ID=gs1407,length=2203>
##contig=<ID=gs1408,length=6171>
##contig=<ID=gs1409,length=2203>
##contig=<ID=gs1410,length=5103>
##contig=<ID=gs1411,length=3339>
##contig=<ID=gs1412,length=3965>
##contig=<ID=gs1413,length=2200>
##contig=<ID=gs1414,length=4395>
##contig=<ID=gs1415,length=2688>
##contig=<ID=gs1416,length=4393>
##contig=<ID=gs1417,length=3004>
##contig=<ID=gs1418,length=2609>
##contig=<ID=gs1419,length=4386>
##contig=<ID=gs1420,length=2194>
##contig=<ID=gs1421,length=2478>
##contig=<ID=gs1422,length=2671>
##contig=<ID=gs1423,length=3751>
##contig=<ID=gs1424,length=2189>
##contig=<ID=gs1425,length=6665>
##contig=<ID=gs1426,length=3776>
##contig=<ID=gs1427,length=2186>
##contig=<ID=gs1428,length=3834>
##contig=<ID=gs1429,length=3286>
##contig=<ID=gs1430,length=2182>
##contig=<ID=gs1431,length=4368>
##contig=<ID=gs1432,length=2178>
##contig=<ID=gs1433,length=3097>
##contig=<ID=gs1434,length=2490>
##contig=<ID=gs1435,length=2177>
##contig=<ID=gs1436,length=4366>
##contig=<ID=gs1437,length=2475>
##contig=<ID=gs1438,length=2176>
##contig=<ID=gs1439,length=6364>
##contig=<ID=gs1440,length=2175>
##contig=<ID=gs1441,length=2175>
##contig=<ID=gs1442,length=2174>
##contig=<ID=gs1443,length=3618>
##contig=<ID=gs1444,length=7524>
##contig=<ID=gs1445,length=6424>
##contig=<ID=gs1446,length=2452>
##contig=<ID=gs1447,length=2495>
##contig=<ID=gs1448,length=2525>
##contig=<ID=gs1449,length=2455>
##contig=<ID=gs1450,length=2169>
##contig=<ID=gs1451,length=5268>
##contig=<ID=gs1452,length=2801>
##contig=<ID=gs1453,length=2168>
##contig=<ID=gs1454,length=2472>
##contig=<ID=gs1455,length=4349>
##contig=<ID=gs1456,length=4829>
##contig=<ID=gs1457,length=2164>
##contig=<ID=gs1458,length=3424>
##contig=<ID=gs1459,length=4409>
##contig=<ID=gs1460,length=3864>
##contig=<ID=gs1461,length=2943>
##contig=<ID=gs1462,length=2590>
##contig=<ID=gs1463,length=5046>
##contig=<ID=gs1464,length=4339>
##contig=<ID=gs1465,length=2158>
##contig=<ID=gs1466,length=4243>
##contig=<ID=gs1467,length=5290>
##contig=<ID=gs1468,length=2155>
##contig=<ID=gs1469,length=2657>
##contig=<ID=gs1470,length=4338>
##contig=<ID=gs1471,length=2152>
##contig=<ID=gs1472,length=2152>
##contig=<ID=gs1473,length=4064>
##contig=<ID=gs1474,length=4592>
##contig=<ID=gs1475,length=2150>
##contig=<ID=gs1476,length=2455>
##contig=<ID=gs1477,length=3115>
##contig=<ID=gs1478,length=2146>
##contig=<ID=gs1479,length=2145>
##contig=<ID=gs1480,length=3226>
##contig=<ID=gs1481,length=6672>
##contig=<ID=gs1482,length=4655>
##contig=<ID=gs1483,length=3603>
##contig=<ID=gs1484,length=3602>
##contig=<ID=gs1485,length=5498>
##contig=<ID=gs1486,length=6272>
##contig=<ID=gs1487,length=2141>
##contig=<ID=gs1488,length=3377>
##contig=<ID=gs1489,length=3845>
##contig=<ID=gs1490,length=4424>
##contig=<ID=gs1491,length=2139>
##contig=<ID=gs1492,length=2941>
##contig=<ID=gs1493,length=2451>
##contig=<ID=gs1494,length=2135>
##contig=<ID=gs1495,length=5021>
##contig=<ID=gs1496,length=2133>
##contig=<ID=gs1497,length=2132>
##contig=<ID=gs1498,length=2418>
##contig=<ID=gs1499,length=5433>
##contig=<ID=gs1500,length=2567>
##contig=<ID=gs1501,length=3984>
##contig=<ID=gs1502,length=2653>
##contig=<ID=gs1503,length=3024>
##contig=<ID=gs1504,length=2496>
##contig=<ID=gs1505,length=2778>
##contig=<ID=gs1506,length=4312>
##contig=<ID=gs1507,length=2128>
##contig=<ID=gs1508,length=2128>
##contig=<ID=gs1509,length=2127>
##contig=<ID=gs1510,length=2126>
##contig=<ID=gs1511,length=4373>
##contig=<ID=gs1512,length=4296>
##contig=<ID=gs1513,length=3976>
##contig=<ID=gs1514,length=2124>
##contig=<ID=gs1515,length=3727>
##contig=<ID=gs1516,length=3877>
##contig=<ID=gs1517,length=2122>
##contig=<ID=gs1518,length=2122>
##contig=<ID=gs1519,length=3576>
##contig=<ID=gs1520,length=3193>
##contig=<ID=gs1521,length=2120>
##contig=<ID=gs1522,length=3283>
##contig=<ID=gs1523,length=3626>
##contig=<ID=gs1524,length=4278>
##contig=<ID=gs1525,length=2974>
##contig=<ID=gs1526,length=2919>
##contig=<ID=gs1527,length=2115>
##contig=<ID=gs1528,length=2432>
##contig=<ID=gs1529,length=2795>
##contig=<ID=gs1530,length=3260>
##contig=<ID=gs1531,length=2112>
##contig=<ID=gs1532,length=3818>
##contig=<ID=gs1533,length=2111>
##contig=<ID=gs1534,length=4263>
##contig=<ID=gs1535,length=2110>
##contig=<ID=gs1536,length=4274>
##contig=<ID=gs1537,length=3508>
##contig=<ID=gs1538,length=2109>
##contig=<ID=gs1539,length=3608>
##contig=<ID=gs1540,length=3178>
##contig=<ID=gs1541,length=2108>
##contig=<ID=gs1542,length=2107>
##contig=<ID=gs1543,length=2739>
##contig=<ID=gs1544,length=3091>
##contig=<ID=gs1545,length=2105>
##contig=<ID=gs1546,length=3821>
##contig=<ID=gs1547,length=2742>
##contig=<ID=gs1548,length=2102>
##contig=<ID=gs1549,length=4272>
##contig=<ID=gs1550,length=2101>
##contig=<ID=gs1551,length=3643>
##contig=<ID=gs1552,length=2099>
##contig=<ID=gs1553,length=2987>
##contig=<ID=gs1554,length=2553>
##contig=<ID=gs1555,length=4271>
##contig=<ID=gs1556,length=3853>
##contig=<ID=gs1557,length=2099>
##contig=<ID=gs1558,length=3087>
##contig=<ID=gs1559,length=2453>
##contig=<ID=gs1560,length=3087>
##contig=<ID=gs1561,length=3111>
##contig=<ID=gs1562,length=3094>
##contig=<ID=gs1563,length=2619>
##contig=<ID=gs1564,length=2091>
##contig=<ID=gs1565,length=2091>
##contig=<ID=gs1566,length=4261>
##contig=<ID=gs1567,length=2605>
##contig=<ID=gs1568,length=3374>
##contig=<ID=gs1569,length=2870>
##contig=<ID=gs1570,length=3951>
##contig=<ID=gs1571,length=2085>
##contig=<ID=gs1572,length=2476>
##contig=<ID=gs1573,length=3610>
##contig=<ID=gs1574,length=2083>
##contig=<ID=gs1575,length=3590>
##contig=<ID=gs1576,length=2083>
##contig=<ID=gs1577,length=2783>
##contig=<ID=gs1578,length=2354>
##contig=<ID=gs1579,length=2674>
##contig=<ID=gs1580,length=3581>
##contig=<ID=gs1581,length=2081>
##contig=<ID=gs1582,length=6594>
##contig=<ID=gs1583,length=4969>
##contig=<ID=gs1584,length=2081>
##contig=<ID=gs1585,length=2080>
##contig=<ID=gs1586,length=2080>
##contig=<ID=gs1587,length=3405>
##contig=<ID=gs1588,length=2079>
##contig=<ID=gs1589,length=3747>
##contig=<ID=gs1590,length=3414>
##contig=<ID=gs1591,length=3743>
##contig=<ID=gs1592,length=2077>
##contig=<ID=gs1593,length=4482>
##contig=<ID=gs1594,length=3817>
##contig=<ID=gs1595,length=2076>
##contig=<ID=gs1596,length=2393>
##contig=<ID=gs1597,length=4251>
##contig=<ID=gs1598,length=2074>
##contig=<ID=gs1599,length=2074>
##contig=<ID=gs1600,length=2073>
##contig=<ID=gs1601,length=2370>
##contig=<ID=gs1602,length=5822>
##contig=<ID=gs1603,length=2425>
##contig=<ID=gs1604,length=2962>
##contig=<ID=gs1605,length=2071>
##contig=<ID=gs1606,length=3374>
##contig=<ID=gs1607,length=4717>
##contig=<ID=gs1608,length=4243>
##contig=<ID=gs1609,length=2373>
##contig=<ID=gs1610,length=3274>
##contig=<ID=gs1611,length=2069>
##contig=<ID=gs1612,length=4243>
##contig=<ID=gs1613,length=2066>
##contig=<ID=gs1614,length=2065>
##contig=<ID=gs1615,length=4242>
##contig=<ID=gs1616,length=2966>
##contig=<ID=gs1617,length=2777>
##contig=<ID=gs1618,length=2064>
##contig=<ID=gs1619,length=2064>
##contig=<ID=gs1620,length=2063>
##contig=<ID=gs1621,length=2063>
##contig=<ID=gs1622,length=4004>
##contig=<ID=gs1623,length=3982>
##contig=<ID=gs1624,length=2062>
##contig=<ID=gs1625,length=2370>
##contig=<ID=gs1626,length=7106>
##contig=<ID=gs1627,length=4287>
##contig=<ID=gs1628,length=2059>
##contig=<ID=gs1629,length=3732>
##contig=<ID=gs1630,length=2917>
##contig=<ID=gs1631,length=3982>
##contig=<ID=gs1632,length=3271>
##contig=<ID=gs1633,length=2055>
##contig=<ID=gs1634,length=3320>
##contig=<ID=gs1635,length=4231>
##contig=<ID=gs1636,length=4217>
##contig=<ID=gs1637,length=4104>
##contig=<ID=gs1638,length=4412>
##contig=<ID=gs1639,length=2052>
##contig=<ID=gs1640,length=4229>
##contig=<ID=gs1641,length=3475>
##contig=<ID=gs1642,length=3623>
##contig=<ID=gs1643,length=2355>
##contig=<ID=gs1644,length=2051>
##contig=<ID=gs1645,length=2050>
##contig=<ID=gs1646,length=3272>
##contig=<ID=gs1647,length=3567>
##contig=<ID=gs1648,length=2560>
##contig=<ID=gs1649,length=2045>
##contig=<ID=gs1650,length=2044>
##contig=<ID=gs1651,length=4223>
##contig=<ID=gs1652,length=5122>
##contig=<ID=gs1653,length=2447>
##contig=<ID=gs1654,length=4035>
##contig=<ID=gs1655,length=2040>
##contig=<ID=gs1656,length=2038>
##contig=<ID=gs1657,length=4140>
##contig=<ID=gs1658,length=2037>
##contig=<ID=gs1659,length=2036>
##contig=<ID=gs1660,length=2036>
##contig=<ID=gs1661,length=2573>
##contig=<ID=gs1662,length=4216>
##contig=<ID=gs1663,length=2032>
##contig=<ID=gs1664,length=2032>
##contig=<ID=gs1665,length=2764>
##contig=<ID=gs1666,length=2031>
##contig=<ID=gs1667,length=2379>
##contig=<ID=gs1668,length=2030>
##contig=<ID=gs1669,length=4429>
##contig=<ID=gs1670,length=2889>
##contig=<ID=gs1671,length=5300>
##contig=<ID=gs1672,length=2026>
##contig=<ID=gs1673,length=2026>
##contig=<ID=gs1674,length=2026>
##contig=<ID=gs1675,length=2025>
##contig=<ID=gs1676,length=2025>
##contig=<ID=gs1677,length=6512>
##contig=<ID=gs1678,length=5126>
##contig=<ID=gs1679,length=2995>
##contig=<ID=gs1680,length=2022>
##contig=<ID=gs1681,length=2022>
##contig=<ID=gs1682,length=5489>
##contig=<ID=gs1683,length=4081>
##contig=<ID=gs1684,length=2019>
##contig=<ID=gs1685,length=2018>
##contig=<ID=gs1686,length=2667>
##contig=<ID=gs1687,length=4075>
##contig=<ID=gs1688,length=2460>
##contig=<ID=gs1689,length=2014>
##contig=<ID=gs1690,length=2013>
##contig=<ID=gs1691,length=2354>
##contig=<ID=gs1692,length=2965>
##contig=<ID=gs1693,length=2477>
##contig=<ID=gs1694,length=3318>
##contig=<ID=gs1695,length=4190>
##contig=<ID=gs1696,length=3768>
##contig=<ID=gs1697,length=4189>
##contig=<ID=gs1698,length=2001>
##contig=<ID=gs1699,length=3698>
##contig=<ID=gs1700,length=2330>
##contig=<ID=gs1701,length=3996>
##contig=<ID=gs1702,length=2533>
##contig=<ID=gs1703,length=1998>
##contig=<ID=gs1704,length=2841>
##contig=<ID=gs1705,length=1997>
##contig=<ID=gs1706,length=2456>
##contig=<ID=gs1707,length=3149>
##contig=<ID=gs1708,length=1996>
##contig=<ID=gs1709,length=2970>
##contig=<ID=gs1710,length=3291>
##contig=<ID=gs1711,length=6477>
##contig=<ID=gs1712,length=5352>
##contig=<ID=gs1713,length=3680>
##contig=<ID=gs1714,length=3416>
##contig=<ID=gs1715,length=2717>
##contig=<ID=gs1716,length=5117>
##contig=<ID=gs1717,length=4171>
##contig=<ID=gs1718,length=1990>
##contig=<ID=gs1719,length=2283>
##contig=<ID=gs1720,length=1989>
##contig=<ID=gs1721,length=4486>
##contig=<ID=gs1722,length=2558>
##contig=<ID=gs1723,length=1987>
##contig=<ID=gs1724,length=2324>
##contig=<ID=gs1725,length=2624>
##contig=<ID=gs1726,length=4045>
##contig=<ID=gs1727,length=4160>
##contig=<ID=gs1728,length=3444>
##contig=<ID=gs1729,length=5573>
##contig=<ID=gs1730,length=1985>
##contig=<ID=gs1731,length=1983>
##contig=<ID=gs1732,length=1983>
##contig=<ID=gs1733,length=1982>
##contig=<ID=gs1734,length=2747>
##contig=<ID=gs1735,length=3540>
##contig=<ID=gs1736,length=2970>
##contig=<ID=gs1737,length=5455>
##contig=<ID=gs1738,length=3988>
##contig=<ID=gs1739,length=3463>
##contig=<ID=gs1740,length=2333>
##contig=<ID=gs1741,length=4153>
##contig=<ID=gs1742,length=3279>
##contig=<ID=gs1743,length=3638>
##contig=<ID=gs1744,length=1977>
##contig=<ID=gs1745,length=1977>
##contig=<ID=gs1746,length=4151>
##contig=<ID=gs1747,length=2160>
##contig=<ID=gs1748,length=3379>
##contig=<ID=gs1749,length=2906>
##contig=<ID=gs1750,length=4423>
##contig=<ID=gs1751,length=3016>
##contig=<ID=gs1752,length=4149>
##contig=<ID=gs1753,length=1972>
##contig=<ID=gs1754,length=4533>
##contig=<ID=gs1755,length=1971>
##contig=<ID=gs1756,length=5012>
##contig=<ID=gs1757,length=2827>
##contig=<ID=gs1758,length=1965>
##contig=<ID=gs1759,length=4141>
##contig=<ID=gs1760,length=1965>
##contig=<ID=gs1761,length=1965>
##contig=<ID=gs1762,length=3464>
##contig=<ID=gs1763,length=1963>
##contig=<ID=gs1764,length=4530>
##contig=<ID=gs1765,length=5335>
##contig=<ID=gs1766,length=2755>
##contig=<ID=gs1767,length=2942>
##contig=<ID=gs1768,length=5502>
##contig=<ID=gs1769,length=2686>
##contig=<ID=gs1770,length=3736>
##contig=<ID=gs1771,length=4702>
##contig=<ID=gs1772,length=1956>
##contig=<ID=gs1773,length=2531>
##contig=<ID=gs1774,length=2224>
##contig=<ID=gs1775,length=1955>
##contig=<ID=gs1776,length=2529>
##contig=<ID=gs1777,length=4133>
##contig=<ID=gs1778,length=1954>
##contig=<ID=gs1779,length=1951>
##contig=<ID=gs1780,length=3644>
##contig=<ID=gs1781,length=1951>
##contig=<ID=gs1782,length=6977>
##contig=<ID=gs1783,length=3096>
##contig=<ID=gs1784,length=1949>
##contig=<ID=gs1785,length=1947>
##contig=<ID=gs1786,length=4127>
##contig=<ID=gs1787,length=1946>
##contig=<ID=gs1788,length=4224>
##contig=<ID=gs1789,length=2174>
##contig=<ID=gs1790,length=4127>
##contig=<ID=gs1791,length=1943>
##contig=<ID=gs1792,length=2313>
##contig=<ID=gs1793,length=2968>
##contig=<ID=gs1794,length=4346>
##contig=<ID=gs1795,length=5550>
##contig=<ID=gs1796,length=4126>
##contig=<ID=gs1797,length=1940>
##contig=<ID=gs1798,length=1938>
##contig=<ID=gs1799,length=2557>
##contig=<ID=gs1800,length=1938>
##contig=<ID=gs1801,length=2951>
##contig=<ID=gs1802,length=1937>
##contig=<ID=gs1803,length=1937>
##contig=<ID=gs1804,length=4122>
##contig=<ID=gs1805,length=1936>
##contig=<ID=gs1806,length=2445>
##contig=<ID=gs1807,length=1935>
##contig=<ID=gs1808,length=2353>
##contig=<ID=gs1809,length=3402>
##contig=<ID=gs1810,length=3424>
##contig=<ID=gs1811,length=4915>
##contig=<ID=gs1812,length=4916>
##contig=<ID=gs1813,length=3501>
##contig=<ID=gs1814,length=2559>
##contig=<ID=gs1815,length=3673>
##contig=<ID=gs1816,length=1926>
##contig=<ID=gs1817,length=3377>
##contig=<ID=gs1818,length=3595>
##contig=<ID=gs1819,length=3368>
##contig=<ID=gs1820,length=1924>
##contig=<ID=gs1821,length=1923>
##contig=<ID=gs1822,length=1923>
##contig=<ID=gs1823,length=3416>
##contig=<ID=gs1824,length=4466>
##contig=<ID=gs1825,length=1920>
##contig=<ID=gs1826,length=1920>
##contig=<ID=gs1827,length=2307>
##contig=<ID=gs1828,length=1919>
##contig=<ID=gs1829,length=3054>
##contig=<ID=gs1830,length=3189>
##contig=<ID=gs1831,length=3584>
##contig=<ID=gs1832,length=2791>
##contig=<ID=gs1833,length=2534>
##contig=<ID=gs1834,length=4064>
##contig=<ID=gs1835,length=1915>
##contig=<ID=gs1836,length=2761>
##contig=<ID=gs1837,length=2911>
##contig=<ID=gs1838,length=1913>
##contig=<ID=gs1839,length=3413>
##contig=<ID=gs1840,length=4108>
##contig=<ID=gs1841,length=1910>
##contig=<ID=gs1842,length=1909>
##contig=<ID=gs1843,length=4417>
##contig=<ID=gs1844,length=3222>
##contig=<ID=gs1845,length=1908>
##contig=<ID=gs1846,length=3727>
##contig=<ID=gs1847,length=3409>
##contig=<ID=gs1848,length=3715>
##contig=<ID=gs1849,length=3021>
##contig=<ID=gs1850,length=2995>
##contig=<ID=gs1851,length=3109>
##contig=<ID=gs1852,length=2236>
##contig=<ID=gs1853,length=3209>
##contig=<ID=gs1854,length=4824>
##contig=<ID=gs1855,length=4367>
##contig=<ID=gs1856,length=1901>
##contig=<ID=gs1857,length=1900>
##contig=<ID=gs1858,length=1900>
##contig=<ID=gs1859,length=2995>
##contig=<ID=gs1860,length=1898>
##contig=<ID=gs1861,length=3084>
##contig=<ID=gs1862,length=1897>
##contig=<ID=gs1863,length=1896>
##contig=<ID=gs1864,length=4747>
##contig=<ID=gs1865,length=2159>
##contig=<ID=gs1866,length=2849>
##contig=<ID=gs1867,length=4097>
##contig=<ID=gs1868,length=1893>
##contig=<ID=gs1869,length=3081>
##contig=<ID=gs1870,length=1891>
##contig=<ID=gs1871,length=3794>
##contig=<ID=gs1872,length=1889>
##contig=<ID=gs1873,length=1889>
##contig=<ID=gs1874,length=1889>
##contig=<ID=gs1875,length=1889>
##contig=<ID=gs1876,length=2636>
##contig=<ID=gs1877,length=1888>
##contig=<ID=gs1878,length=1887>
##contig=<ID=gs1879,length=1887>
##contig=<ID=gs1880,length=3090>
##contig=<ID=gs1881,length=2641>
##contig=<ID=gs1882,length=1885>
##contig=<ID=gs1883,length=1885>
##contig=<ID=gs1884,length=3069>
##contig=<ID=gs1885,length=2346>
##contig=<ID=gs1886,length=1880>
##contig=<ID=gs1887,length=1879>
##contig=<ID=gs1888,length=4325>
##contig=<ID=gs1889,length=2313>
##contig=<ID=gs1890,length=2619>
##contig=<ID=gs1891,length=3841>
##contig=<ID=gs1892,length=2398>
##contig=<ID=gs1893,length=1873>
##contig=<ID=gs1894,length=6130>
##contig=<ID=gs1895,length=2481>
##contig=<ID=gs1896,length=1873>
##contig=<ID=gs1897,length=1873>
##contig=<ID=gs1898,length=4596>
##contig=<ID=gs1899,length=1871>
##contig=<ID=gs1900,length=2841>
##contig=<ID=gs1901,length=2635>
##contig=<ID=gs1902,length=4971>
##contig=<ID=gs1903,length=2648>
##contig=<ID=gs1904,length=3281>
##contig=<ID=gs1905,length=5858>
##contig=<ID=gs1906,length=1864>
##contig=<ID=gs1907,length=2971>
##contig=<ID=gs1908,length=1864>
##contig=<ID=gs1909,length=2455>
##contig=<ID=gs1910,length=3634>
##contig=<ID=gs1911,length=5337>
##contig=<ID=gs1912,length=3322>
##contig=<ID=gs1913,length=2258>
##contig=<ID=gs1914,length=1862>
##contig=<ID=gs1915,length=1862>
##contig=<ID=gs1916,length=2824>
##contig=<ID=gs1917,length=2537>
##contig=<ID=gs1918,length=5495>
##contig=<ID=gs1919,length=2190>
##contig=<ID=gs1920,length=4064>
##contig=<ID=gs1921,length=5026>
##contig=<ID=gs1922,length=1857>
##contig=<ID=gs1923,length=2385>
##contig=<ID=gs1924,length=2448>
##contig=<ID=gs1925,length=3164>
##contig=<ID=gs1926,length=2716>
##contig=<ID=gs1927,length=2314>
##contig=<ID=gs1928,length=3552>
##contig=<ID=gs1929,length=4062>
##contig=<ID=gs1930,length=4355>
##contig=<ID=gs1931,length=5301>
##contig=<ID=gs1932,length=2125>
##contig=<ID=gs1933,length=2979>
##contig=<ID=gs1934,length=4061>
##contig=<ID=gs1935,length=4387>
##contig=<ID=gs1936,length=2886>
##contig=<ID=gs1937,length=1849>
##contig=<ID=gs1938,length=2780>
##contig=<ID=gs1939,length=1848>
##contig=<ID=gs1940,length=3237>
##contig=<ID=gs1941,length=4491>
##contig=<ID=gs1942,length=4248>
##contig=<ID=gs1943,length=4866>
##contig=<ID=gs1944,length=2839>
##contig=<ID=gs1945,length=2505>
##contig=<ID=gs1946,length=2845>
##contig=<ID=gs1947,length=3919>
##contig=<ID=gs1948,length=2995>
##contig=<ID=gs1949,length=1841>
##contig=<ID=gs1950,length=4046>
##contig=<ID=gs1951,length=3454>
##contig=<ID=gs1952,length=3587>
##contig=<ID=gs1953,length=3277>
##contig=<ID=gs1954,length=1840>
##contig=<ID=gs1955,length=3017>
##contig=<ID=gs1956,length=3622>
##contig=<ID=gs1957,length=2220>
##contig=<ID=gs1958,length=3567>
##contig=<ID=gs1959,length=1838>
##contig=<ID=gs1960,length=6573>
##contig=<ID=gs1961,length=5666>
##contig=<ID=gs1962,length=3842>
##contig=<ID=gs1963,length=2439>
##contig=<ID=gs1964,length=1836>
##contig=<ID=gs1965,length=2169>
##contig=<ID=gs1966,length=2090>
##contig=<ID=gs1967,length=6342>
##contig=<ID=gs1968,length=5066>
##contig=<ID=gs1969,length=1835>
##contig=<ID=gs1970,length=3149>
##contig=<ID=gs1971,length=1834>
##contig=<ID=gs1972,length=2660>
##contig=<ID=gs1973,length=3230>
##contig=<ID=gs1974,length=2915>
##contig=<ID=gs1975,length=3904>
##contig=<ID=gs1976,length=5239>
##contig=<ID=gs1977,length=1829>
##contig=<ID=gs1978,length=1829>
##contig=<ID=gs1979,length=2569>
##contig=<ID=gs1980,length=3942>
##contig=<ID=gs1981,length=4913>
##contig=<ID=gs1982,length=4541>
##contig=<ID=gs1983,length=1827>
##contig=<ID=gs1984,length=5052>
##contig=<ID=gs1985,length=2747>
##contig=<ID=gs1986,length=3545>
##contig=<ID=gs1987,length=4032>
##contig=<ID=gs1988,length=1824>
##contig=<ID=gs1989,length=4500>
##contig=<ID=gs1990,length=4633>
##contig=<ID=gs1991,length=1821>
##contig=<ID=gs1992,length=1821>
##contig=<ID=gs1993,length=5493>
##contig=<ID=gs1994,length=1821>
##contig=<ID=gs1995,length=2487>
##contig=<ID=gs1996,length=3335>
##contig=<ID=gs1997,length=3190>
##contig=<ID=gs1998,length=4024>
##contig=<ID=gs1999,length=3099>
##contig=<ID=gs2000,length=4849>
##contig=<ID=gs2001,length=2426>
##contig=<ID=gs2002,length=2555>
##contig=<ID=gs2003,length=5381>
##contig=<ID=gs2004,length=1813>
##contig=<ID=gs2005,length=3294>
##contig=<ID=gs2006,length=3102>
##contig=<ID=gs2007,length=6337>
##contig=<ID=gs2008,length=4017>
##contig=<ID=gs2009,length=1810>
##contig=<ID=gs2010,length=4016>
##contig=<ID=gs2011,length=4251>
##contig=<ID=gs2012,length=1806>
##contig=<ID=gs2013,length=1806>
##contig=<ID=gs2014,length=3467>
##contig=<ID=gs2015,length=3849>
##contig=<ID=gs2016,length=2587>
##contig=<ID=gs2017,length=1804>
##contig=<ID=gs2018,length=2125>
##contig=<ID=gs2019,length=3091>
##contig=<ID=gs2020,length=1802>
##contig=<ID=gs2021,length=2787>
##contig=<ID=gs2022,length=1800>
##contig=<ID=gs2023,length=1799>
##contig=<ID=gs2024,length=2082>
##contig=<ID=gs2025,length=4014>
##contig=<ID=gs2026,length=1798>
##contig=<ID=gs2027,length=1797>
##contig=<ID=gs2028,length=4494>
##contig=<ID=gs2029,length=1795>
##contig=<ID=gs2030,length=1795>
##contig=<ID=gs2031,length=3779>
##contig=<ID=gs2032,length=1794>
##contig=<ID=gs2033,length=2022>
##contig=<ID=gs2034,length=1793>
##contig=<ID=gs2035,length=5505>
##contig=<ID=gs2036,length=2729>
##contig=<ID=gs2037,length=1791>
##contig=<ID=gs2038,length=2763>
##contig=<ID=gs2039,length=1791>
##contig=<ID=gs2040,length=4409>
##contig=<ID=gs2041,length=1790>
##contig=<ID=gs2042,length=3162>
##contig=<ID=gs2043,length=6305>
##contig=<ID=gs2044,length=4006>
##contig=<ID=gs2045,length=3579>
##contig=<ID=gs2046,length=2167>
##contig=<ID=gs2047,length=2063>
##contig=<ID=gs2048,length=2538>
##contig=<ID=gs2049,length=1787>
##contig=<ID=gs2050,length=1787>
##contig=<ID=gs2051,length=1786>
##contig=<ID=gs2052,length=1786>
##contig=<ID=gs2053,length=1785>
##contig=<ID=gs2054,length=1785>
##contig=<ID=gs2055,length=2951>
##contig=<ID=gs2056,length=2239>
##contig=<ID=gs2057,length=3344>
##contig=<ID=gs2058,length=3251>
##contig=<ID=gs2059,length=3309>
##contig=<ID=gs2060,length=1780>
##contig=<ID=gs2061,length=1780>
##contig=<ID=gs2062,length=2618>
##contig=<ID=gs2063,length=3408>
##contig=<ID=gs2064,length=4106>
##contig=<ID=gs2065,length=3995>
##contig=<ID=gs2066,length=3206>
##contig=<ID=gs2067,length=1775>
##contig=<ID=gs2068,length=1775>
##contig=<ID=gs2069,length=1775>
##contig=<ID=gs2070,length=2584>
##contig=<ID=gs2071,length=2567>
##contig=<ID=gs2072,length=1773>
##contig=<ID=gs2073,length=2220>
##contig=<ID=gs2074,length=2889>
##contig=<ID=gs2075,length=2653>
##contig=<ID=gs2076,length=1770>
##contig=<ID=gs2077,length=3278>
##contig=<ID=gs2078,length=1770>
##contig=<ID=gs2079,length=1770>
##contig=<ID=gs2080,length=2703>
##contig=<ID=gs2081,length=2676>
##contig=<ID=gs2082,length=1768>
##contig=<ID=gs2083,length=7060>
##contig=<ID=gs2084,length=3988>
##contig=<ID=gs2085,length=1767>
##contig=<ID=gs2086,length=3343>
##contig=<ID=gs2087,length=3965>
##contig=<ID=gs2088,length=2328>
##contig=<ID=gs2089,length=4995>
##contig=<ID=gs2090,length=4414>
##contig=<ID=gs2091,length=2894>
##contig=<ID=gs2092,length=1766>
##contig=<ID=gs2093,length=2996>
##contig=<ID=gs2094,length=1765>
##contig=<ID=gs2095,length=3988>
##contig=<ID=gs2096,length=1764>
##contig=<ID=gs2097,length=2506>
##contig=<ID=gs2098,length=3336>
##contig=<ID=gs2099,length=1758>
##contig=<ID=gs2100,length=3753>
##contig=<ID=gs2101,length=1758>
##contig=<ID=gs2102,length=2289>
##contig=<ID=gs2103,length=3983>
##contig=<ID=gs2104,length=2674>
##contig=<ID=gs2105,length=2751>
##contig=<ID=gs2106,length=2114>
##contig=<ID=gs2107,length=2374>
##contig=<ID=gs2108,length=2947>
##contig=<ID=gs2109,length=1751>
##contig=<ID=gs2110,length=4121>
##contig=<ID=gs2111,length=2593>
##contig=<ID=gs2112,length=3976>
##contig=<ID=gs2113,length=3975>
##contig=<ID=gs2114,length=1746>
##contig=<ID=gs2115,length=3155>
##contig=<ID=gs2116,length=3644>
##contig=<ID=gs2117,length=4680>
##contig=<ID=gs2118,length=2862>
##contig=<ID=gs2119,length=8783>
##contig=<ID=gs2120,length=2517>
##contig=<ID=gs2121,length=1992>
##contig=<ID=gs2122,length=1742>
##contig=<ID=gs2123,length=1741>
##contig=<ID=gs2124,length=3966>
##contig=<ID=gs2125,length=3419>
##contig=<ID=gs2126,length=1741>
##contig=<ID=gs2127,length=2635>
##contig=<ID=gs2128,length=2402>
##contig=<ID=gs2129,length=4668>
##contig=<ID=gs2130,length=1737>
##contig=<ID=gs2131,length=3068>
##contig=<ID=gs2132,length=3426>
##contig=<ID=gs2133,length=2236>
##contig=<ID=gs2134,length=4411>
##contig=<ID=gs2135,length=2759>
##contig=<ID=gs2136,length=1733>
##contig=<ID=gs2137,length=2817>
##contig=<ID=gs2138,length=4833>
##contig=<ID=gs2139,length=1733>
##contig=<ID=gs2140,length=2077>
##contig=<ID=gs2141,length=2403>
##contig=<ID=gs2142,length=1732>
##contig=<ID=gs2143,length=3130>
##contig=<ID=gs2144,length=2379>
##contig=<ID=gs2145,length=1729>
##contig=<ID=gs2146,length=6110>
##contig=<ID=gs2147,length=1727>
##contig=<ID=gs2148,length=1727>
##contig=<ID=gs2149,length=2780>
##contig=<ID=gs2150,length=1726>
##contig=<ID=gs2151,length=3802>
##contig=<ID=gs2152,length=2949>
##contig=<ID=gs2153,length=3222>
##contig=<ID=gs2154,length=4032>
##contig=<ID=gs2155,length=1724>
##contig=<ID=gs2156,length=2748>
##contig=<ID=gs2157,length=1724>
##contig=<ID=gs2158,length=1724>
##contig=<ID=gs2159,length=3948>
##contig=<ID=gs2160,length=1723>
##contig=<ID=gs2161,length=2591>
##contig=<ID=gs2162,length=1722>
##contig=<ID=gs2163,length=4424>
##contig=<ID=gs2164,length=1722>
##contig=<ID=gs2165,length=2675>
##contig=<ID=gs2166,length=1721>
##contig=<ID=gs2167,length=1720>
##contig=<ID=gs2168,length=3941>
##contig=<ID=gs2169,length=3767>
##contig=<ID=gs2170,length=2252>
##contig=<ID=gs2171,length=1719>
##contig=<ID=gs2172,length=3033>
##contig=<ID=gs2173,length=2088>
##contig=<ID=gs2174,length=2991>
##contig=<ID=gs2175,length=2621>
##contig=<ID=gs2176,length=1716>
##contig=<ID=gs2177,length=1955>
##contig=<ID=gs2178,length=3028>
##contig=<ID=gs2179,length=5203>
##contig=<ID=gs2180,length=2577>
##contig=<ID=gs2181,length=1980>
##contig=<ID=gs2182,length=4446>
##contig=<ID=gs2183,length=1712>
##contig=<ID=gs2184,length=1712>
##contig=<ID=gs2185,length=2830>
##contig=<ID=gs2186,length=4768>
##contig=<ID=gs2187,length=2254>
##contig=<ID=gs2188,length=1710>
##contig=<ID=gs2189,length=2420>
##contig=<ID=gs2190,length=4469>
##contig=<ID=gs2191,length=1708>
##contig=<ID=gs2192,length=3167>
##contig=<ID=gs2193,length=3314>
##contig=<ID=gs2194,length=2454>
##contig=<ID=gs2195,length=3930>
##contig=<ID=gs2196,length=2636>
##contig=<ID=gs2197,length=1707>
##contig=<ID=gs2198,length=3189>
##contig=<ID=gs2199,length=1704>
##contig=<ID=gs2200,length=1704>
##contig=<ID=gs2201,length=1975>
##contig=<ID=gs2202,length=5673>
##contig=<ID=gs2203,length=2745>
##contig=<ID=gs2204,length=2849>
##contig=<ID=gs2205,length=2202>
##contig=<ID=gs2206,length=3924>
##contig=<ID=gs2207,length=3364>
##contig=<ID=gs2208,length=3688>
##contig=<ID=gs2209,length=1700>
##contig=<ID=gs2210,length=2113>
##contig=<ID=gs2211,length=3367>
##contig=<ID=gs2212,length=1699>
##contig=<ID=gs2213,length=2847>
##contig=<ID=gs2214,length=2270>
##contig=<ID=gs2215,length=1991>
##contig=<ID=gs2216,length=3924>
##contig=<ID=gs2217,length=1698>
##contig=<ID=gs2218,length=3265>
##contig=<ID=gs2219,length=2799>
##contig=<ID=gs2220,length=1697>
##contig=<ID=gs2221,length=3607>
##contig=<ID=gs2222,length=1930>
##contig=<ID=gs2223,length=3304>
##contig=<ID=gs2224,length=1695>
##contig=<ID=gs2225,length=1695>
##contig=<ID=gs2226,length=3921>
##contig=<ID=gs2227,length=1695>
##contig=<ID=gs2228,length=2021>
##contig=<ID=gs2229,length=2722>
##contig=<ID=gs2230,length=1693>
##contig=<ID=gs2231,length=5062>
##contig=<ID=gs2232,length=2742>
##contig=<ID=gs2233,length=1692>
##contig=<ID=gs2234,length=4322>
##contig=<ID=gs2235,length=3910>
##contig=<ID=gs2236,length=2700>
##contig=<ID=gs2237,length=2413>
##contig=<ID=gs2238,length=3910>
##contig=<ID=gs2239,length=1688>
##contig=<ID=gs2240,length=3234>
##contig=<ID=gs2241,length=2480>
##contig=<ID=gs2242,length=2895>
##contig=<ID=gs2243,length=3784>
##contig=<ID=gs2244,length=1688>
##contig=<ID=gs2245,length=6200>
##contig=<ID=gs2246,length=2577>
##contig=<ID=gs2247,length=2258>
##contig=<ID=gs2248,length=3909>
##contig=<ID=gs2249,length=2512>
##contig=<ID=gs2250,length=2063>
##contig=<ID=gs2251,length=6088>
##contig=<ID=gs2252,length=2795>
##contig=<ID=gs2253,length=1681>
##contig=<ID=gs2254,length=1681>
##contig=<ID=gs2255,length=2356>
##contig=<ID=gs2256,length=1679>
##contig=<ID=gs2257,length=2331>
##contig=<ID=gs2258,length=1923>
##contig=<ID=gs2259,length=2699>
##contig=<ID=gs2260,length=6924>
##contig=<ID=gs2261,length=1678>
##contig=<ID=gs2262,length=1676>
##contig=<ID=gs2263,length=3906>
##contig=<ID=gs2264,length=3202>
##contig=<ID=gs2265,length=3152>
##contig=<ID=gs2266,length=4145>
##contig=<ID=gs2267,length=2963>
##contig=<ID=gs2268,length=2331>
##contig=<ID=gs2269,length=3778>
##contig=<ID=gs2270,length=2822>
##contig=<ID=gs2271,length=4058>
##contig=<ID=gs2272,length=1671>
##contig=<ID=gs2273,length=5629>
##contig=<ID=gs2274,length=2172>
##contig=<ID=gs2275,length=1669>
##contig=<ID=gs2276,length=1668>
##contig=<ID=gs2277,length=1668>
##contig=<ID=gs2278,length=4402>
##contig=<ID=gs2279,length=3268>
##contig=<ID=gs2280,length=5215>
##contig=<ID=gs2281,length=5648>
##contig=<ID=gs2282,length=1664>
##contig=<ID=gs2283,length=2680>
##contig=<ID=gs2284,length=3291>
##contig=<ID=gs2285,length=1662>
##contig=<ID=gs2286,length=1662>
##contig=<ID=gs2287,length=3891>
##contig=<ID=gs2288,length=1660>
##contig=<ID=gs2289,length=2169>
##contig=<ID=gs2290,length=3887>
##contig=<ID=gs2291,length=2095>
##contig=<ID=gs2292,length=1658>
##contig=<ID=gs2293,length=2212>
##contig=<ID=gs2294,length=2628>
##contig=<ID=gs2295,length=4497>
##contig=<ID=gs2296,length=1656>
##contig=<ID=gs2297,length=2662>
##contig=<ID=gs2298,length=2013>
##contig=<ID=gs2299,length=2401>
##contig=<ID=gs2300,length=2916>
##contig=<ID=gs2301,length=3875>
##contig=<ID=gs2302,length=1654>
##contig=<ID=gs2303,length=1654>
##contig=<ID=gs2304,length=3158>
##contig=<ID=gs2305,length=2468>
##contig=<ID=gs2306,length=2952>
##contig=<ID=gs2307,length=1652>
##contig=<ID=gs2308,length=2650>
##contig=<ID=gs2309,length=2301>
##contig=<ID=gs2310,length=2539>
##contig=<ID=gs2311,length=2028>
##contig=<ID=gs2312,length=2624>
##contig=<ID=gs2313,length=1647>
##contig=<ID=gs2314,length=1897>
##contig=<ID=gs2315,length=2917>
##contig=<ID=gs2316,length=2057>
##contig=<ID=gs2317,length=1643>
##contig=<ID=gs2318,length=1641>
##contig=<ID=gs2319,length=5231>
##contig=<ID=gs2320,length=3053>
##contig=<ID=gs2321,length=4792>
##contig=<ID=gs2322,length=6529>
##contig=<ID=gs2323,length=3861>
##contig=<ID=gs2324,length=3066>
##contig=<ID=gs2325,length=3860>
##contig=<ID=gs2326,length=3151>
##contig=<ID=gs2327,length=3356>
##contig=<ID=gs2328,length=1634>
##contig=<ID=gs2329,length=4677>
##contig=<ID=gs2330,length=1631>
##contig=<ID=gs2331,length=2385>
##contig=<ID=gs2332,length=1631>
##contig=<ID=gs2333,length=2196>
##contig=<ID=gs2334,length=1630>
##contig=<ID=gs2335,length=1630>
##contig=<ID=gs2336,length=3854>
##contig=<ID=gs2337,length=1627>
##contig=<ID=gs2338,length=3852>
##contig=<ID=gs2339,length=1626>
##contig=<ID=gs2340,length=2805>
##contig=<ID=gs2341,length=1626>
##contig=<ID=gs2342,length=3244>
##contig=<ID=gs2343,length=1854>
##contig=<ID=gs2344,length=3225>
##contig=<ID=gs2345,length=1624>
##contig=<ID=gs2346,length=3375>
##contig=<ID=gs2347,length=4491>
##contig=<ID=gs2348,length=2007>
##contig=<ID=gs2349,length=3976>
##contig=<ID=gs2350,length=2298>
##contig=<ID=gs2351,length=6149>
##contig=<ID=gs2352,length=2263>
##contig=<ID=gs2353,length=1918>
##contig=<ID=gs2354,length=2570>
##contig=<ID=gs2355,length=1617>
##contig=<ID=gs2356,length=2390>
##contig=<ID=gs2357,length=1614>
##contig=<ID=gs2358,length=1613>
##contig=<ID=gs2359,length=1612>
##contig=<ID=gs2360,length=3588>
##contig=<ID=gs2361,length=2576>
##contig=<ID=gs2362,length=1931>
##contig=<ID=gs2363,length=2219>
##contig=<ID=gs2364,length=1609>
##contig=<ID=gs2365,length=5347>
##contig=<ID=gs2366,length=4236>
##contig=<ID=gs2367,length=2154>
##contig=<ID=gs2368,length=2474>
##contig=<ID=gs2369,length=3125>
##contig=<ID=gs2370,length=3827>
##contig=<ID=gs2371,length=3134>
##contig=<ID=gs2372,length=2220>
##contig=<ID=gs2373,length=3601>
##contig=<ID=gs2374,length=3825>
##contig=<ID=gs2375,length=1918>
##contig=<ID=gs2376,length=3344>
##contig=<ID=gs2377,length=1603>
##contig=<ID=gs2378,length=3265>
##contig=<ID=gs2379,length=2566>
##contig=<ID=gs2380,length=2301>
##contig=<ID=gs2381,length=4141>
##contig=<ID=gs2382,length=1917>
##contig=<ID=gs2383,length=3118>
##contig=<ID=gs2384,length=1601>
##contig=<ID=gs2385,length=1601>
##contig=<ID=gs2386,length=1600>
##contig=<ID=gs2387,length=3822>
##contig=<ID=gs2388,length=1994>
##contig=<ID=gs2389,length=1598>
##contig=<ID=gs2390,length=1598>
##contig=<ID=gs2391,length=3099>
##contig=<ID=gs2392,length=3822>
##contig=<ID=gs2393,length=2327>
##contig=<ID=gs2394,length=3373>
##contig=<ID=gs2395,length=2539>
##contig=<ID=gs2396,length=2572>
##contig=<ID=gs2397,length=1595>
##contig=<ID=gs2398,length=2009>
##contig=<ID=gs2399,length=2099>
##contig=<ID=gs2400,length=1594>
##contig=<ID=gs2401,length=2401>
##contig=<ID=gs2402,length=5016>
##contig=<ID=gs2403,length=2848>
##contig=<ID=gs2404,length=2159>
##contig=<ID=gs2405,length=1590>
##contig=<ID=gs2406,length=2619>
##contig=<ID=gs2407,length=1589>
##contig=<ID=gs2408,length=3809>
##contig=<ID=gs2409,length=2429>
##contig=<ID=gs2410,length=2653>
##contig=<ID=gs2411,length=2556>
##contig=<ID=gs2412,length=3123>
##contig=<ID=gs2413,length=3808>
##contig=<ID=gs2414,length=3070>
##contig=<ID=gs2415,length=3303>
##contig=<ID=gs2416,length=3345>
##contig=<ID=gs2417,length=2977>
##contig=<ID=gs2418,length=1584>
##contig=<ID=gs2419,length=3111>
##contig=<ID=gs2420,length=2416>
##contig=<ID=gs2421,length=2806>
##contig=<ID=gs2422,length=4700>
##contig=<ID=gs2423,length=3807>
##contig=<ID=gs2424,length=1953>
##contig=<ID=gs2425,length=2101>
##contig=<ID=gs2426,length=6070>
##contig=<ID=gs2427,length=5206>
##contig=<ID=gs2428,length=3456>
##contig=<ID=gs2429,length=1966>
##contig=<ID=gs2430,length=3154>
##contig=<ID=gs2431,length=3800>
##contig=<ID=gs2432,length=1578>
##contig=<ID=gs2433,length=3432>
##contig=<ID=gs2434,length=2784>
##contig=<ID=gs2435,length=2339>
##contig=<ID=gs2436,length=1575>
##contig=<ID=gs2437,length=3798>
##contig=<ID=gs2438,length=2588>
##contig=<ID=gs2439,length=3330>
##contig=<ID=gs2440,length=1573>
##contig=<ID=gs2441,length=3797>
##contig=<ID=gs2442,length=2455>
##contig=<ID=gs2443,length=4146>
##contig=<ID=gs2444,length=1570>
##contig=<ID=gs2445,length=1570>
##contig=<ID=gs2446,length=4787>
##contig=<ID=gs2447,length=1569>
##contig=<ID=gs2448,length=3744>
##contig=<ID=gs2449,length=1569>
##contig=<ID=gs2450,length=1568>
##contig=<ID=gs2451,length=2693>
##contig=<ID=gs2452,length=2168>
##contig=<ID=gs2453,length=1565>
##contig=<ID=gs2454,length=1565>
##contig=<ID=gs2455,length=3788>
##contig=<ID=gs2456,length=3636>
##contig=<ID=gs2457,length=2203>
##contig=<ID=gs2458,length=3595>
##contig=<ID=gs2459,length=2653>
##contig=<ID=gs2460,length=3224>
##contig=<ID=gs2461,length=6070>
##contig=<ID=gs2462,length=1562>
##contig=<ID=gs2463,length=2693>
##contig=<ID=gs2464,length=3787>
##contig=<ID=gs2465,length=2717>
##contig=<ID=gs2466,length=3757>
##contig=<ID=gs2467,length=1874>
##contig=<ID=gs2468,length=4629>
##contig=<ID=gs2469,length=2975>
##contig=<ID=gs2470,length=2899>
##contig=<ID=gs2471,length=2529>
##contig=<ID=gs2472,length=3254>
##contig=<ID=gs2473,length=3785>
##contig=<ID=gs2474,length=1556>
##contig=<ID=gs2475,length=1868>
##contig=<ID=gs2476,length=1556>
##contig=<ID=gs2477,length=3369>
##contig=<ID=gs2478,length=5200>
##contig=<ID=gs2479,length=1555>
##contig=<ID=gs2480,length=2877>
##contig=<ID=gs2481,length=1554>
##contig=<ID=gs2482,length=3782>
##contig=<ID=gs2483,length=1553>
##contig=<ID=gs2484,length=1551>
##contig=<ID=gs2485,length=2110>
##contig=<ID=gs2486,length=2299>
##contig=<ID=gs2487,length=2716>
##contig=<ID=gs2488,length=3779>
##contig=<ID=gs2489,length=2858>
##contig=<ID=gs2490,length=2958>
##contig=<ID=gs2491,length=1548>
##contig=<ID=gs2492,length=1548>
##contig=<ID=gs2493,length=3121>
##contig=<ID=gs2494,length=1905>
##contig=<ID=gs2495,length=1548>
##contig=<ID=gs2496,length=2643>
##contig=<ID=gs2497,length=1547>
##contig=<ID=gs2498,length=4080>
##contig=<ID=gs2499,length=1546>
##contig=<ID=gs2500,length=1974>
##contig=<ID=gs2501,length=6065>
##contig=<ID=gs2502,length=3774>
##contig=<ID=gs2503,length=2293>
##contig=<ID=gs2504,length=4050>
##contig=<ID=gs2505,length=1966>
##contig=<ID=gs2506,length=2104>
##contig=<ID=gs2507,length=2410>
##contig=<ID=gs2508,length=3546>
##contig=<ID=gs2509,length=2847>
##contig=<ID=gs2510,length=2763>
##contig=<ID=gs2511,length=3651>
##contig=<ID=gs2512,length=1537>
##contig=<ID=gs2513,length=1537>
##contig=<ID=gs2514,length=4035>
##contig=<ID=gs2515,length=1537>
##contig=<ID=gs2516,length=1537>
##contig=<ID=gs2517,length=2623>
##contig=<ID=gs2518,length=2403>
##contig=<ID=gs2519,length=5515>
##contig=<ID=gs2520,length=1965>
##contig=<ID=gs2521,length=1779>
##contig=<ID=gs2522,length=3763>
##contig=<ID=gs2523,length=2475>
##contig=<ID=gs2524,length=2452>
##contig=<ID=gs2525,length=4923>
##contig=<ID=gs2526,length=2586>
##contig=<ID=gs2527,length=2906>
##contig=<ID=gs2528,length=3943>
##contig=<ID=gs2529,length=2102>
##contig=<ID=gs2530,length=3202>
##contig=<ID=gs2531,length=4199>
##contig=<ID=gs2532,length=1924>
##contig=<ID=gs2533,length=3894>
##contig=<ID=gs2534,length=6041>
##contig=<ID=gs2535,length=3761>
##contig=<ID=gs2536,length=2693>
##contig=<ID=gs2537,length=1852>
##contig=<ID=gs2538,length=3781>
##contig=<ID=gs2539,length=1527>
##contig=<ID=gs2540,length=2640>
##contig=<ID=gs2541,length=3696>
##contig=<ID=gs2542,length=1526>
##contig=<ID=gs2543,length=1823>
##contig=<ID=gs2544,length=1523>
##contig=<ID=gs2545,length=4169>
##contig=<ID=gs2546,length=2838>
##contig=<ID=gs2547,length=1521>
##contig=<ID=gs2548,length=3760>
##contig=<ID=gs2549,length=3016>
##contig=<ID=gs2550,length=3273>
##contig=<ID=gs2551,length=1521>
##contig=<ID=gs2552,length=1991>
##contig=<ID=gs2553,length=2474>
##contig=<ID=gs2554,length=1520>
##contig=<ID=gs2555,length=3461>
##contig=<ID=gs2556,length=3269>
##contig=<ID=gs2557,length=3759>
##contig=<ID=gs2558,length=2007>
##contig=<ID=gs2559,length=1811>
##contig=<ID=gs2560,length=1515>
##contig=<ID=gs2561,length=2843>
##contig=<ID=gs2562,length=2409>
##contig=<ID=gs2563,length=4370>
##contig=<ID=gs2564,length=1834>
##contig=<ID=gs2565,length=2383>
##contig=<ID=gs2566,length=1509>
##contig=<ID=gs2567,length=3756>
##contig=<ID=gs2568,length=2837>
##contig=<ID=gs2569,length=1839>
##contig=<ID=gs2570,length=1508>
##contig=<ID=gs2571,length=2997>
##contig=<ID=gs2572,length=3309>
##contig=<ID=gs2573,length=3750>
##contig=<ID=gs2574,length=1505>
##contig=<ID=gs2575,length=1504>
##contig=<ID=gs2576,length=1984>
##contig=<ID=gs2577,length=3749>
##contig=<ID=gs2578,length=3244>
##contig=<ID=gs2579,length=1876>
##contig=<ID=gs2580,length=2590>
##contig=<ID=gs2581,length=1502>
##contig=<ID=gs2582,length=5351>
##contig=<ID=gs2583,length=4632>
##contig=<ID=gs2584,length=1500>
##contig=<ID=gs2585,length=1867>
##contig=<ID=gs2586,length=1500>
##contig=<ID=gs2587,length=1499>
##contig=<ID=gs2588,length=3507>
##contig=<ID=gs2589,length=2024>
##contig=<ID=gs2590,length=3738>
##contig=<ID=gs2591,length=5285>
##contig=<ID=gs2592,length=4159>
##contig=<ID=gs2593,length=2067>
##contig=<ID=gs2594,length=4226>
##contig=<ID=gs2595,length=2228>
##contig=<ID=gs2596,length=1950>
##contig=<ID=gs2597,length=9588>
##contig=<ID=gs2598,length=4669>
##contig=<ID=gs2599,length=1494>
##contig=<ID=gs2600,length=1785>
##contig=<ID=gs2601,length=2521>
##contig=<ID=gs2602,length=3732>
##contig=<ID=gs2603,length=2888>
##contig=<ID=gs2604,length=1489>
##contig=<ID=gs2605,length=1489>
##contig=<ID=gs2606,length=5565>
##contig=<ID=gs2607,length=1488>
##contig=<ID=gs2608,length=1765>
##contig=<ID=gs2609,length=3029>
##contig=<ID=gs2610,length=1486>
##contig=<ID=gs2611,length=2051>
##contig=<ID=gs2612,length=2463>
##contig=<ID=gs2613,length=1986>
##contig=<ID=gs2614,length=4876>
##contig=<ID=gs2615,length=3097>
##contig=<ID=gs2616,length=3726>
##contig=<ID=gs2617,length=3726>
##contig=<ID=gs2618,length=3725>
##contig=<ID=gs2619,length=1480>
##contig=<ID=gs2620,length=1480>
##contig=<ID=gs2621,length=2706>
##contig=<ID=gs2622,length=2570>
##contig=<ID=gs2623,length=3724>
##contig=<ID=gs2624,length=4142>
##contig=<ID=gs2625,length=1877>
##contig=<ID=gs2626,length=2502>
##contig=<ID=gs2627,length=4304>
##contig=<ID=gs2628,length=3944>
##contig=<ID=gs2629,length=1475>
##contig=<ID=gs2630,length=2387>
##contig=<ID=gs2631,length=3719>
##contig=<ID=gs2632,length=1763>
##contig=<ID=gs2633,length=1474>
##contig=<ID=gs2634,length=1750>
##contig=<ID=gs2635,length=1473>
##contig=<ID=gs2636,length=4762>
##contig=<ID=gs2637,length=2263>
##contig=<ID=gs2638,length=1472>
##contig=<ID=gs2639,length=3761>
##contig=<ID=gs2640,length=2613>
##contig=<ID=gs2641,length=3716>
##contig=<ID=gs2642,length=2517>
##contig=<ID=gs2643,length=3143>
##contig=<ID=gs2644,length=1469>
##contig=<ID=gs2645,length=2550>
##contig=<ID=gs2646,length=5904>
##contig=<ID=gs2647,length=1467>
##contig=<ID=gs2648,length=4828>
##contig=<ID=gs2649,length=2784>
##contig=<ID=gs2650,length=3115>
##contig=<ID=gs2651,length=1465>
##contig=<ID=gs2652,length=4001>
##contig=<ID=gs2653,length=2370>
##contig=<ID=gs2654,length=3712>
##contig=<ID=gs2655,length=1464>
##contig=<ID=gs2656,length=2718>
##contig=<ID=gs2657,length=6017>
##contig=<ID=gs2658,length=1850>
##contig=<ID=gs2659,length=2334>
##contig=<ID=gs2660,length=3415>
##contig=<ID=gs2661,length=2627>
##contig=<ID=gs2662,length=1461>
##contig=<ID=gs2663,length=1461>
##contig=<ID=gs2664,length=1728>
##contig=<ID=gs2665,length=3709>
##contig=<ID=gs2666,length=2594>
##contig=<ID=gs2667,length=3186>
##contig=<ID=gs2668,length=2292>
##contig=<ID=gs2669,length=2240>
##contig=<ID=gs2670,length=3678>
##contig=<ID=gs2671,length=8555>
##contig=<ID=gs2672,length=3287>
##contig=<ID=gs2673,length=2840>
##contig=<ID=gs2674,length=2631>
##contig=<ID=gs2675,length=1848>
##contig=<ID=gs2676,length=2043>
##contig=<ID=gs2677,length=6271>
##contig=<ID=gs2678,length=2160>
##contig=<ID=gs2679,length=1453>
##contig=<ID=gs2680,length=3700>
##contig=<ID=gs2681,length=2440>
##contig=<ID=gs2682,length=3699>
##contig=<ID=gs2683,length=3436>
##contig=<ID=gs2684,length=1449>
##contig=<ID=gs2685,length=3170>
##contig=<ID=gs2686,length=3699>
##contig=<ID=gs2687,length=2308>
##contig=<ID=gs2688,length=3520>
##contig=<ID=gs2689,length=3654>
##contig=<ID=gs2690,length=5991>
##contig=<ID=gs2691,length=4219>
##contig=<ID=gs2692,length=1445>
##contig=<ID=gs2693,length=4061>
##contig=<ID=gs2694,length=3136>
##contig=<ID=gs2695,length=1895>
##contig=<ID=gs2696,length=3695>
##contig=<ID=gs2697,length=2107>
##contig=<ID=gs2698,length=3318>
##contig=<ID=gs2699,length=2262>
##contig=<ID=gs2700,length=3693>
##contig=<ID=gs2701,length=1441>
##contig=<ID=gs2702,length=1441>
##contig=<ID=gs2703,length=1440>
##contig=<ID=gs2704,length=1440>
##contig=<ID=gs2705,length=4714>
##contig=<ID=gs2706,length=3674>
##contig=<ID=gs2707,length=1439>
##contig=<ID=gs2708,length=1438>
##contig=<ID=gs2709,length=2651>
##contig=<ID=gs2710,length=1437>
##contig=<ID=gs2711,length=1436>
##contig=<ID=gs2712,length=3240>
##contig=<ID=gs2713,length=1862>
##contig=<ID=gs2714,length=3488>
##contig=<ID=gs2715,length=3689>
##contig=<ID=gs2716,length=1433>
##contig=<ID=gs2717,length=3686>
##contig=<ID=gs2718,length=1431>
##contig=<ID=gs2719,length=1430>
##contig=<ID=gs2720,length=3967>
##contig=<ID=gs2721,length=2106>
##contig=<ID=gs2722,length=1429>
##contig=<ID=gs2723,length=1429>
##contig=<ID=gs2724,length=6198>
##contig=<ID=gs2725,length=2147>
##contig=<ID=gs2726,length=1429>
##contig=<ID=gs2727,length=2654>
##contig=<ID=gs2728,length=2692>
##contig=<ID=gs2729,length=2623>
##contig=<ID=gs2730,length=1425>
##contig=<ID=gs2731,length=4222>
##contig=<ID=gs2732,length=2265>
##contig=<ID=gs2733,length=2247>
##contig=<ID=gs2734,length=3951>
##contig=<ID=gs2735,length=5422>
##contig=<ID=gs2736,length=2855>
##contig=<ID=gs2737,length=4226>
##contig=<ID=gs2738,length=1419>
##contig=<ID=gs2739,length=2117>
##contig=<ID=gs2740,length=4000>
##contig=<ID=gs2741,length=2380>
##contig=<ID=gs2742,length=3964>
##contig=<ID=gs2743,length=1415>
##contig=<ID=gs2744,length=1414>
##contig=<ID=gs2745,length=4408>
##contig=<ID=gs2746,length=1846>
##contig=<ID=gs2747,length=1413>
##contig=<ID=gs2748,length=1413>
##contig=<ID=gs2749,length=2591>
##contig=<ID=gs2750,length=1886>
##contig=<ID=gs2751,length=5926>
##contig=<ID=gs2752,length=2503>
##contig=<ID=gs2753,length=4781>
##contig=<ID=gs2754,length=1410>
##contig=<ID=gs2755,length=1409>
##contig=<ID=gs2756,length=2786>
##contig=<ID=gs2757,length=4712>
##contig=<ID=gs2758,length=4756>
##contig=<ID=gs2759,length=1409>
##contig=<ID=gs2760,length=2705>
##contig=<ID=gs2761,length=2074>
##contig=<ID=gs2762,length=1820>
##contig=<ID=gs2763,length=3298>
##contig=<ID=gs2764,length=3666>
##contig=<ID=gs2765,length=3057>
##contig=<ID=gs2766,length=2465>
##contig=<ID=gs2767,length=2931>
##contig=<ID=gs2768,length=1406>
##contig=<ID=gs2769,length=2809>
##contig=<ID=gs2770,length=1404>
##contig=<ID=gs2771,length=4867>
##contig=<ID=gs2772,length=1821>
##contig=<ID=gs2773,length=2290>
##contig=<ID=gs2774,length=2383>
##contig=<ID=gs2775,length=3989>
##contig=<ID=gs2776,length=2540>
##contig=<ID=gs2777,length=3324>
##contig=<ID=gs2778,length=6814>
##contig=<ID=gs2779,length=1399>
##contig=<ID=gs2780,length=3657>
##contig=<ID=gs2781,length=1399>
##contig=<ID=gs2782,length=1398>
##contig=<ID=gs2783,length=5880>
##contig=<ID=gs2784,length=1397>
##contig=<ID=gs2785,length=3603>
##contig=<ID=gs2786,length=2257>
##contig=<ID=gs2787,length=3444>
##contig=<ID=gs2788,length=3178>
##contig=<ID=gs2789,length=1395>
##contig=<ID=gs2790,length=1812>
##contig=<ID=gs2791,length=1891>
##contig=<ID=gs2792,length=2832>
##contig=<ID=gs2793,length=3646>
##contig=<ID=gs2794,length=2177>
##contig=<ID=gs2795,length=3235>
##contig=<ID=gs2796,length=1392>
##contig=<ID=gs2797,length=3643>
##contig=<ID=gs2798,length=2717>
##contig=<ID=gs2799,length=1882>
##contig=<ID=gs2800,length=3641>
##contig=<ID=gs2801,length=1972>
##contig=<ID=gs2802,length=3638>
##contig=<ID=gs2803,length=3573>
##contig=<ID=gs2804,length=1386>
##contig=<ID=gs2805,length=2036>
##contig=<ID=gs2806,length=1385>
##contig=<ID=gs2807,length=4506>
##contig=<ID=gs2808,length=2425>
##contig=<ID=gs2809,length=2493>
##contig=<ID=gs2810,length=1380>
##contig=<ID=gs2811,length=1652>
##contig=<ID=gs2812,length=2597>
##contig=<ID=gs2813,length=2246>
##contig=<ID=gs2814,length=2009>
##contig=<ID=gs2815,length=1378>
##contig=<ID=gs2816,length=2759>
##contig=<ID=gs2817,length=1874>
##contig=<ID=gs2818,length=3629>
##contig=<ID=gs2819,length=1376>
##contig=<ID=gs2820,length=1375>
##contig=<ID=gs2821,length=1372>
##contig=<ID=gs2822,length=1942>
##contig=<ID=gs2823,length=2705>
##contig=<ID=gs2824,length=2917>
##contig=<ID=gs2825,length=3626>
##contig=<ID=gs2826,length=1369>
##contig=<ID=gs2827,length=1368>
##contig=<ID=gs2828,length=1367>
##contig=<ID=gs2829,length=2233>
##contig=<ID=gs2830,length=1727>
##contig=<ID=gs2831,length=2157>
##contig=<ID=gs2832,length=5860>
##contig=<ID=gs2833,length=3830>
##contig=<ID=gs2834,length=2064>
##contig=<ID=gs2835,length=2280>
##contig=<ID=gs2836,length=3467>
##contig=<ID=gs2837,length=4025>
##contig=<ID=gs2838,length=2357>
##contig=<ID=gs2839,length=2430>
##contig=<ID=gs2840,length=2213>
##contig=<ID=gs2841,length=4664>
##contig=<ID=gs2842,length=2118>
##contig=<ID=gs2843,length=4967>
##contig=<ID=gs2844,length=2131>
##contig=<ID=gs2845,length=2955>
##contig=<ID=gs2846,length=1362>
##contig=<ID=gs2847,length=1664>
##contig=<ID=gs2848,length=3657>
##contig=<ID=gs2849,length=3343>
##contig=<ID=gs2850,length=3618>
##contig=<ID=gs2851,length=2211>
##contig=<ID=gs2852,length=1790>
##contig=<ID=gs2853,length=1628>
##contig=<ID=gs2854,length=1644>
##contig=<ID=gs2855,length=2293>
##contig=<ID=gs2856,length=1357>
##contig=<ID=gs2857,length=5004>
##contig=<ID=gs2858,length=1816>
##contig=<ID=gs2859,length=2515>
##contig=<ID=gs2860,length=3608>
##contig=<ID=gs2861,length=1990>
##contig=<ID=gs2862,length=1355>
##contig=<ID=gs2863,length=1354>
##contig=<ID=gs2864,length=1694>
##contig=<ID=gs2865,length=3994>
##contig=<ID=gs2866,length=1352>
##contig=<ID=gs2867,length=2011>
##contig=<ID=gs2868,length=1822>
##contig=<ID=gs2869,length=5065>
##contig=<ID=gs2870,length=1351>
##contig=<ID=gs2871,length=1738>
##contig=<ID=gs2872,length=1981>
##contig=<ID=gs2873,length=1834>
##contig=<ID=gs2874,length=2073>
##contig=<ID=gs2875,length=2564>
##contig=<ID=gs2876,length=2529>
##contig=<ID=gs2877,length=1346>
##contig=<ID=gs2878,length=5160>
##contig=<ID=gs2879,length=1632>
##contig=<ID=gs2880,length=2158>
##contig=<ID=gs2881,length=2801>
##contig=<ID=gs2882,length=1345>
##contig=<ID=gs2883,length=4151>
##contig=<ID=gs2884,length=2118>
##contig=<ID=gs2885,length=3599>
##contig=<ID=gs2886,length=3555>
##contig=<ID=gs2887,length=2416>
##contig=<ID=gs2888,length=3598>
##contig=<ID=gs2889,length=3922>
##contig=<ID=gs2890,length=3132>
##contig=<ID=gs2891,length=2459>
##contig=<ID=gs2892,length=1628>
##contig=<ID=gs2893,length=2267>
##contig=<ID=gs2894,length=6350>
##contig=<ID=gs2895,length=1338>
##contig=<ID=gs2896,length=1998>
##contig=<ID=gs2897,length=2197>
##contig=<ID=gs2898,length=3010>
##contig=<ID=gs2899,length=1336>
##contig=<ID=gs2900,length=1335>
##contig=<ID=gs2901,length=8246>
##contig=<ID=gs2902,length=5812>
##contig=<ID=gs2903,length=6727>
##contig=<ID=gs2904,length=1333>
##contig=<ID=gs2905,length=1333>
##contig=<ID=gs2906,length=2075>
##contig=<ID=gs2907,length=4365>
##contig=<ID=gs2908,length=1747>
##contig=<ID=gs2909,length=4904>
##contig=<ID=gs2910,length=2773>
##contig=<ID=gs2911,length=3269>
##contig=<ID=gs2912,length=3582>
##contig=<ID=gs2913,length=2223>
##contig=<ID=gs2914,length=5701>
##contig=<ID=gs2915,length=3528>
##contig=<ID=gs2916,length=1326>
##contig=<ID=gs2917,length=3580>
##contig=<ID=gs2918,length=2994>
##contig=<ID=gs2919,length=1647>
##contig=<ID=gs2920,length=1325>
##contig=<ID=gs2921,length=2319>
##contig=<ID=gs2922,length=1323>
##contig=<ID=gs2923,length=1323>
##contig=<ID=gs2924,length=5210>
##contig=<ID=gs2925,length=1322>
##contig=<ID=gs2926,length=5807>
##contig=<ID=gs2927,length=3574>
##contig=<ID=gs2928,length=1321>
##contig=<ID=gs2929,length=1752>
##contig=<ID=gs2930,length=4564>
##contig=<ID=gs2931,length=2400>
##contig=<ID=gs2932,length=3572>
##contig=<ID=gs2933,length=1319>
##contig=<ID=gs2934,length=3762>
##contig=<ID=gs2935,length=2377>
##contig=<ID=gs2936,length=2589>
##contig=<ID=gs2937,length=2227>
##contig=<ID=gs2938,length=1315>
##contig=<ID=gs2939,length=1891>
##contig=<ID=gs2940,length=2877>
##contig=<ID=gs2941,length=2113>
##contig=<ID=gs2942,length=5055>
##contig=<ID=gs2943,length=2786>
##contig=<ID=gs2944,length=1310>
##contig=<ID=gs2945,length=2031>
##contig=<ID=gs2946,length=2002>
##contig=<ID=gs2947,length=2308>
##contig=<ID=gs2948,length=2145>
##contig=<ID=gs2949,length=2148>
##contig=<ID=gs2950,length=2789>
##contig=<ID=gs2951,length=2801>
##contig=<ID=gs2952,length=6842>
##contig=<ID=gs2953,length=3564>
##contig=<ID=gs2954,length=2532>
##contig=<ID=gs2955,length=1825>
##contig=<ID=gs2956,length=2856>
##contig=<ID=gs2957,length=1627>
##contig=<ID=gs2958,length=1662>
##contig=<ID=gs2959,length=2774>
##contig=<ID=gs2960,length=1302>
##contig=<ID=gs2961,length=1800>
##contig=<ID=gs2962,length=1301>
##contig=<ID=gs2963,length=2312>
##contig=<ID=gs2964,length=1299>
##contig=<ID=gs2965,length=3562>
##contig=<ID=gs2966,length=1789>
##contig=<ID=gs2967,length=2363>
##contig=<ID=gs2968,length=2586>
##contig=<ID=gs2969,length=1297>
##contig=<ID=gs2970,length=3561>
##contig=<ID=gs2971,length=1296>
##contig=<ID=gs2972,length=2331>
##contig=<ID=gs2973,length=4973>
##contig=<ID=gs2974,length=1871>
##contig=<ID=gs2975,length=3557>
##contig=<ID=gs2976,length=1294>
##contig=<ID=gs2977,length=1294>
##contig=<ID=gs2978,length=2188>
##contig=<ID=gs2979,length=1941>
##contig=<ID=gs2980,length=2230>
##contig=<ID=gs2981,length=2102>
##contig=<ID=gs2982,length=2881>
##contig=<ID=gs2983,length=4993>
##contig=<ID=gs2984,length=3619>
##contig=<ID=gs2985,length=3676>
##contig=<ID=gs2986,length=3144>
##contig=<ID=gs2987,length=1291>
##contig=<ID=gs2988,length=5037>
##contig=<ID=gs2989,length=1910>
##contig=<ID=gs2990,length=1287>
##contig=<ID=gs2991,length=1287>
##contig=<ID=gs2992,length=1946>
##contig=<ID=gs2993,length=3711>
##contig=<ID=gs2994,length=1286>
##contig=<ID=gs2995,length=2833>
##contig=<ID=gs2996,length=1286>
##contig=<ID=gs2997,length=3548>
##contig=<ID=gs2998,length=1996>
##contig=<ID=gs2999,length=2203>
##contig=<ID=gs3000,length=2627>
##contig=<ID=gs3001,length=2747>
##contig=<ID=gs3002,length=2507>
##contig=<ID=gs3003,length=7661>
##contig=<ID=gs3004,length=2460>
##contig=<ID=gs3005,length=5777>
##contig=<ID=gs3006,length=3041>
##contig=<ID=gs3007,length=4335>
##contig=<ID=gs3008,length=3815>
##contig=<ID=gs3009,length=1278>
##contig=<ID=gs3010,length=1277>
##contig=<ID=gs3011,length=1277>
##contig=<ID=gs3012,length=3543>
##contig=<ID=gs3013,length=1277>
##contig=<ID=gs3014,length=2819>
##contig=<ID=gs3015,length=2106>
##contig=<ID=gs3016,length=2282>
##contig=<ID=gs3017,length=2250>
##contig=<ID=gs3018,length=5777>
##contig=<ID=gs3019,length=3146>
##contig=<ID=gs3020,length=2327>
##contig=<ID=gs3021,length=2919>
##contig=<ID=gs3022,length=3538>
##contig=<ID=gs3023,length=3130>
##contig=<ID=gs3024,length=1274>
##contig=<ID=gs3025,length=2090>
##contig=<ID=gs3026,length=2565>
##contig=<ID=gs3027,length=5389>
##contig=<ID=gs3028,length=2835>
##contig=<ID=gs3029,length=3620>
##contig=<ID=gs3030,length=2339>
##contig=<ID=gs3031,length=1991>
##contig=<ID=gs3032,length=3534>
##contig=<ID=gs3033,length=4348>
##contig=<ID=gs3034,length=3493>
##contig=<ID=gs3035,length=4560>
##contig=<ID=gs3036,length=3106>
##contig=<ID=gs3037,length=3957>
##contig=<ID=gs3038,length=2645>
##contig=<ID=gs3039,length=1898>
##contig=<ID=gs3040,length=2897>
##contig=<ID=gs3041,length=3533>
##contig=<ID=gs3042,length=3533>
##contig=<ID=gs3043,length=3533>
##contig=<ID=gs3044,length=1267>
##contig=<ID=gs3045,length=3529>
##contig=<ID=gs3046,length=2744>
##contig=<ID=gs3047,length=5775>
##contig=<ID=gs3048,length=4163>
##contig=<ID=gs3049,length=3214>
##contig=<ID=gs3050,length=1262>
##contig=<ID=gs3051,length=1262>
##contig=<ID=gs3052,length=1729>
##contig=<ID=gs3053,length=3528>
##contig=<ID=gs3054,length=2070>
##contig=<ID=gs3055,length=1258>
##contig=<ID=gs3056,length=2590>
##contig=<ID=gs3057,length=1878>
##contig=<ID=gs3058,length=5825>
##contig=<ID=gs3059,length=1786>
##contig=<ID=gs3060,length=1256>
##contig=<ID=gs3061,length=1256>
##contig=<ID=gs3062,length=2262>
##contig=<ID=gs3063,length=3525>
##contig=<ID=gs3064,length=2403>
##contig=<ID=gs3065,length=3525>
##contig=<ID=gs3066,length=1859>
##contig=<ID=gs3067,length=1905>
##contig=<ID=gs3068,length=3808>
##contig=<ID=gs3069,length=2620>
##contig=<ID=gs3070,length=1250>
##contig=<ID=gs3071,length=1250>
##contig=<ID=gs3072,length=1250>
##contig=<ID=gs3073,length=4953>
##contig=<ID=gs3074,length=1889>
##contig=<ID=gs3075,length=5756>
##contig=<ID=gs3076,length=3520>
##contig=<ID=gs3077,length=1249>
##contig=<ID=gs3078,length=3520>
##contig=<ID=gs3079,length=4746>
##contig=<ID=gs3080,length=2833>
##contig=<ID=gs3081,length=4123>
##contig=<ID=gs3082,length=1245>
##contig=<ID=gs3083,length=2346>
##contig=<ID=gs3084,length=4542>
##contig=<ID=gs3085,length=2094>
##contig=<ID=gs3086,length=1587>
##contig=<ID=gs3087,length=1941>
##contig=<ID=gs3088,length=3745>
##contig=<ID=gs3089,length=1753>
##contig=<ID=gs3090,length=1537>
##contig=<ID=gs3091,length=5507>
##contig=<ID=gs3092,length=2722>
##contig=<ID=gs3093,length=2903>
##contig=<ID=gs3094,length=5755>
##contig=<ID=gs3095,length=3510>
##contig=<ID=gs3096,length=1764>
##contig=<ID=gs3097,length=2159>
##contig=<ID=gs3098,length=1789>
##contig=<ID=gs3099,length=3508>
##contig=<ID=gs3100,length=2354>
##contig=<ID=gs3101,length=3507>
##contig=<ID=gs3102,length=1838>
##contig=<ID=gs3103,length=3506>
##contig=<ID=gs3104,length=1231>
##contig=<ID=gs3105,length=2284>
##contig=<ID=gs3106,length=3503>
##contig=<ID=gs3107,length=2794>
##contig=<ID=gs3108,length=2050>
##contig=<ID=gs3109,length=1229>
##contig=<ID=gs3110,length=1566>
##contig=<ID=gs3111,length=1695>
##contig=<ID=gs3112,length=2895>
##contig=<ID=gs3113,length=3501>
##contig=<ID=gs3114,length=2618>
##contig=<ID=gs3115,length=2162>
##contig=<ID=gs3116,length=1682>
##contig=<ID=gs3117,length=4003>
##contig=<ID=gs3118,length=5751>
##contig=<ID=gs3119,length=1226>
##contig=<ID=gs3120,length=1825>
##contig=<ID=gs3121,length=1807>
##contig=<ID=gs3122,length=2355>
##contig=<ID=gs3123,length=3498>
##contig=<ID=gs3124,length=1709>
##contig=<ID=gs3125,length=2183>
##contig=<ID=gs3126,length=1223>
##contig=<ID=gs3127,length=3217>
##contig=<ID=gs3128,length=6216>
##contig=<ID=gs3129,length=1952>
##contig=<ID=gs3130,length=2689>
##contig=<ID=gs3131,length=1604>
##contig=<ID=gs3132,length=1221>
##contig=<ID=gs3133,length=5606>
##contig=<ID=gs3134,length=4678>
##contig=<ID=gs3135,length=1218>
##contig=<ID=gs3136,length=3494>
##contig=<ID=gs3137,length=2037>
##contig=<ID=gs3138,length=1563>
##contig=<ID=gs3139,length=3144>
##contig=<ID=gs3140,length=2057>
##contig=<ID=gs3141,length=1632>
##contig=<ID=gs3142,length=3494>
##contig=<ID=gs3143,length=1217>
##contig=<ID=gs3144,length=1517>
##contig=<ID=gs3145,length=1216>
##contig=<ID=gs3146,length=2028>
##contig=<ID=gs3147,length=1216>
##contig=<ID=gs3148,length=2174>
##contig=<ID=gs3149,length=3973>
##contig=<ID=gs3150,length=3490>
##contig=<ID=gs3151,length=1651>
##contig=<ID=gs3152,length=2020>
##contig=<ID=gs3153,length=1621>
##contig=<ID=gs3154,length=1745>
##contig=<ID=gs3155,length=2209>
##contig=<ID=gs3156,length=1206>
##contig=<ID=gs3157,length=1881>
##contig=<ID=gs3158,length=1871>
##contig=<ID=gs3159,length=1809>
##contig=<ID=gs3160,length=1204>
##contig=<ID=gs3161,length=2748>
##contig=<ID=gs3162,length=2423>
##contig=<ID=gs3163,length=2190>
##contig=<ID=gs3164,length=3486>
##contig=<ID=gs3165,length=4496>
##contig=<ID=gs3166,length=3451>
##contig=<ID=gs3167,length=3485>
##contig=<ID=gs3168,length=2351>
##contig=<ID=gs3169,length=1777>
##contig=<ID=gs3170,length=6106>
##contig=<ID=gs3171,length=5009>
##contig=<ID=gs3172,length=1201>
##contig=<ID=gs3173,length=2181>
##contig=<ID=gs3174,length=2033>
##contig=<ID=gs3175,length=3483>
##contig=<ID=gs3176,length=1683>
##contig=<ID=gs3177,length=4118>
##contig=<ID=gs3178,length=3230>
##contig=<ID=gs3179,length=1825>
##contig=<ID=gs3180,length=2272>
##contig=<ID=gs3181,length=1197>
##contig=<ID=gs3182,length=1930>
##contig=<ID=gs3183,length=4929>
##contig=<ID=gs3184,length=3713>
##contig=<ID=gs3185,length=4187>
##contig=<ID=gs3186,length=1511>
##contig=<ID=gs3187,length=3478>
##contig=<ID=gs3188,length=2237>
##contig=<ID=gs3189,length=4944>
##contig=<ID=gs3190,length=1934>
##contig=<ID=gs3191,length=3474>
##contig=<ID=gs3192,length=2102>
##contig=<ID=gs3193,length=2238>
##contig=<ID=gs3194,length=3087>
##contig=<ID=gs3195,length=1190>
##contig=<ID=gs3196,length=4444>
##contig=<ID=gs3197,length=3468>
##contig=<ID=gs3198,length=3093>
##contig=<ID=gs3199,length=2275>
##contig=<ID=gs3200,length=4633>
##contig=<ID=gs3201,length=2424>
##contig=<ID=gs3202,length=2272>
##contig=<ID=gs3203,length=2044>
##contig=<ID=gs3204,length=1184>
##contig=<ID=gs3205,length=1183>
##contig=<ID=gs3206,length=2889>
##contig=<ID=gs3207,length=3467>
##contig=<ID=gs3208,length=2462>
##contig=<ID=gs3209,length=1489>
##contig=<ID=gs3210,length=3464>
##contig=<ID=gs3211,length=2203>
##contig=<ID=gs3212,length=3748>
##contig=<ID=gs3213,length=1964>
##contig=<ID=gs3214,length=3461>
##contig=<ID=gs3215,length=1178>
##contig=<ID=gs3216,length=5710>
##contig=<ID=gs3217,length=3649>
##contig=<ID=gs3218,length=5243>
##contig=<ID=gs3219,length=1507>
##contig=<ID=gs3220,length=2117>
##contig=<ID=gs3221,length=2188>
##contig=<ID=gs3222,length=2253>
##contig=<ID=gs3223,length=1470>
##contig=<ID=gs3224,length=1936>
##contig=<ID=gs3225,length=1171>
##contig=<ID=gs3226,length=5698>
##contig=<ID=gs3227,length=1169>
##contig=<ID=gs3228,length=1169>
##contig=<ID=gs3229,length=2943>
##contig=<ID=gs3230,length=3454>
##contig=<ID=gs3231,length=1881>
##contig=<ID=gs3232,length=1163>
##contig=<ID=gs3233,length=1163>
##contig=<ID=gs3234,length=6112>
##contig=<ID=gs3235,length=1722>
##contig=<ID=gs3236,length=1643>
##contig=<ID=gs3237,length=5308>
##contig=<ID=gs3238,length=1160>
##contig=<ID=gs3239,length=1160>
##contig=<ID=gs3240,length=4289>
##contig=<ID=gs3241,length=3767>
##contig=<ID=gs3242,length=3445>
##contig=<ID=gs3243,length=1819>
##contig=<ID=gs3244,length=5786>
##contig=<ID=gs3245,length=2051>
##contig=<ID=gs3246,length=1157>
##contig=<ID=gs3247,length=1564>
##contig=<ID=gs3248,length=3451>
##contig=<ID=gs3249,length=1155>
##contig=<ID=gs3250,length=1840>
##contig=<ID=gs3251,length=1699>
##contig=<ID=gs3252,length=3448>
##contig=<ID=gs3253,length=1715>
##contig=<ID=gs3254,length=1486>
##contig=<ID=gs3255,length=3446>
##contig=<ID=gs3256,length=1152>
##contig=<ID=gs3257,length=3791>
##contig=<ID=gs3258,length=1502>
##contig=<ID=gs3259,length=1589>
##contig=<ID=gs3260,length=2652>
##contig=<ID=gs3261,length=1998>
##contig=<ID=gs3262,length=3441>
##contig=<ID=gs3263,length=2693>
##contig=<ID=gs3264,length=1148>
##contig=<ID=gs3265,length=1148>
##contig=<ID=gs3266,length=2502>
##contig=<ID=gs3267,length=2836>
##contig=<ID=gs3268,length=3441>
##contig=<ID=gs3269,length=1146>
##contig=<ID=gs3270,length=1430>
##contig=<ID=gs3271,length=2290>
##contig=<ID=gs3272,length=1681>
##contig=<ID=gs3273,length=6103>
##contig=<ID=gs3274,length=2371>
##contig=<ID=gs3275,length=1144>
##contig=<ID=gs3276,length=1144>
##contig=<ID=gs3277,length=1144>
##contig=<ID=gs3278,length=1143>
##contig=<ID=gs3279,length=3104>
##contig=<ID=gs3280,length=1441>
##contig=<ID=gs3281,length=5839>
##contig=<ID=gs3282,length=3434>
##contig=<ID=gs3283,length=1665>
##contig=<ID=gs3284,length=3433>
##contig=<ID=gs3285,length=1139>
##contig=<ID=gs3286,length=3433>
##contig=<ID=gs3287,length=1138>
##contig=<ID=gs3288,length=6968>
##contig=<ID=gs3289,length=3432>
##contig=<ID=gs3290,length=3309>
##contig=<ID=gs3291,length=1429>
##contig=<ID=gs3292,length=1137>
##contig=<ID=gs3293,length=1839>
##contig=<ID=gs3294,length=1136>
##contig=<ID=gs3295,length=3429>
##contig=<ID=gs3296,length=2184>
##contig=<ID=gs3297,length=1983>
##contig=<ID=gs3298,length=2155>
##contig=<ID=gs3299,length=1538>
##contig=<ID=gs3300,length=3425>
##contig=<ID=gs3301,length=1129>
##contig=<ID=gs3302,length=1588>
##contig=<ID=gs3303,length=3423>
##contig=<ID=gs3304,length=1519>
##contig=<ID=gs3305,length=4856>
##contig=<ID=gs3306,length=2339>
##contig=<ID=gs3307,length=1566>
##contig=<ID=gs3308,length=4070>
##contig=<ID=gs3309,length=1815>
##contig=<ID=gs3310,length=2727>
##contig=<ID=gs3311,length=1122>
##contig=<ID=gs3312,length=5363>
##contig=<ID=gs3313,length=2723>
##contig=<ID=gs3314,length=1922>
##contig=<ID=gs3315,length=2587>
##contig=<ID=gs3316,length=3413>
##contig=<ID=gs3317,length=2096>
##contig=<ID=gs3318,length=2132>
##contig=<ID=gs3319,length=1119>
##contig=<ID=gs3320,length=1638>
##contig=<ID=gs3321,length=3412>
##contig=<ID=gs3322,length=1117>
##contig=<ID=gs3323,length=1905>
##contig=<ID=gs3324,length=1923>
##contig=<ID=gs3325,length=1115>
##contig=<ID=gs3326,length=3934>
##contig=<ID=gs3327,length=1113>
##contig=<ID=gs3328,length=3792>
##contig=<ID=gs3329,length=5616>
##contig=<ID=gs3330,length=1945>
##contig=<ID=gs3331,length=1581>
##contig=<ID=gs3332,length=3402>
##contig=<ID=gs3333,length=2101>
##contig=<ID=gs3334,length=2881>
##contig=<ID=gs3335,length=1108>
##contig=<ID=gs3336,length=2595>
##contig=<ID=gs3337,length=1107>
##contig=<ID=gs3338,length=1930>
##contig=<ID=gs3339,length=3400>
##contig=<ID=gs3340,length=1608>
##contig=<ID=gs3341,length=3714>
##contig=<ID=gs3342,length=1637>
##contig=<ID=gs3343,length=3398>
##contig=<ID=gs3344,length=1104>
##contig=<ID=gs3345,length=1832>
##contig=<ID=gs3346,length=2000>
##contig=<ID=gs3347,length=4956>
##contig=<ID=gs3348,length=3393>
##contig=<ID=gs3349,length=1725>
##contig=<ID=gs3350,length=1098>
##contig=<ID=gs3351,length=2534>
##contig=<ID=gs3352,length=1098>
##contig=<ID=gs3353,length=3393>
##contig=<ID=gs3354,length=1096>
##contig=<ID=gs3355,length=4476>
##contig=<ID=gs3356,length=1698>
##contig=<ID=gs3357,length=5652>
##contig=<ID=gs3358,length=1408>
##contig=<ID=gs3359,length=1884>
##contig=<ID=gs3360,length=2975>
##contig=<ID=gs3361,length=3388>
##contig=<ID=gs3362,length=2219>
##contig=<ID=gs3363,length=3388>
##contig=<ID=gs3364,length=2010>
##contig=<ID=gs3365,length=2307>
##contig=<ID=gs3366,length=6170>
##contig=<ID=gs3367,length=4520>
##contig=<ID=gs3368,length=1873>
##contig=<ID=gs3369,length=1582>
##contig=<ID=gs3370,length=3384>
##contig=<ID=gs3371,length=2074>
##contig=<ID=gs3372,length=3383>
##contig=<ID=gs3373,length=1907>
##contig=<ID=gs3374,length=1349>
##contig=<ID=gs3375,length=1086>
##contig=<ID=gs3376,length=1085>
##contig=<ID=gs3377,length=5692>
##contig=<ID=gs3378,length=1772>
##contig=<ID=gs3379,length=1755>
##contig=<ID=gs3380,length=4433>
##contig=<ID=gs3381,length=1937>
##contig=<ID=gs3382,length=1081>
##contig=<ID=gs3383,length=3371>
##contig=<ID=gs3384,length=1771>
##contig=<ID=gs3385,length=1722>
##contig=<ID=gs3386,length=3371>
##contig=<ID=gs3387,length=1686>
##contig=<ID=gs3388,length=6532>
##contig=<ID=gs3389,length=3779>
##contig=<ID=gs3390,length=2384>
##contig=<ID=gs3391,length=2040>
##contig=<ID=gs3392,length=1078>
##contig=<ID=gs3393,length=3369>
##contig=<ID=gs3394,length=2747>
##contig=<ID=gs3395,length=1077>
##contig=<ID=gs3396,length=5043>
##contig=<ID=gs3397,length=2746>
##contig=<ID=gs3398,length=3367>
##contig=<ID=gs3399,length=1442>
##contig=<ID=gs3400,length=1074>
##contig=<ID=gs3401,length=2140>
##contig=<ID=gs3402,length=3365>
##contig=<ID=gs3403,length=1073>
##contig=<ID=gs3404,length=3365>
##contig=<ID=gs3405,length=1480>
##contig=<ID=gs3406,length=1070>
##contig=<ID=gs3407,length=3357>
##contig=<ID=gs3408,length=1989>
##contig=<ID=gs3409,length=5595>
##contig=<ID=gs3410,length=3601>
##contig=<ID=gs3411,length=3355>
##contig=<ID=gs3412,length=1066>
##contig=<ID=gs3413,length=1889>
##contig=<ID=gs3414,length=3868>
##contig=<ID=gs3415,length=1946>
##contig=<ID=gs3416,length=1570>
##contig=<ID=gs3417,length=2192>
##contig=<ID=gs3418,length=1991>
##contig=<ID=gs3419,length=1063>
##contig=<ID=gs3420,length=1727>
##contig=<ID=gs3421,length=1724>
##contig=<ID=gs3422,length=2127>
##contig=<ID=gs3423,length=4090>
##contig=<ID=gs3424,length=1912>
##contig=<ID=gs3425,length=5193>
##contig=<ID=gs3426,length=5971>
##contig=<ID=gs3427,length=5619>
##contig=<ID=gs3428,length=1681>
##contig=<ID=gs3429,length=1056>
##contig=<ID=gs3430,length=3857>
##contig=<ID=gs3431,length=2181>
##contig=<ID=gs3432,length=1740>
##contig=<ID=gs3433,length=1496>
##contig=<ID=gs3434,length=3340>
##contig=<ID=gs3435,length=3524>
##contig=<ID=gs3436,length=1049>
##contig=<ID=gs3437,length=1049>
##contig=<ID=gs3438,length=5572>
##contig=<ID=gs3439,length=3334>
##contig=<ID=gs3440,length=3332>
##contig=<ID=gs3441,length=2796>
##contig=<ID=gs3442,length=4487>
##contig=<ID=gs3443,length=1045>
##contig=<ID=gs3444,length=1338>
##contig=<ID=gs3445,length=2750>
##contig=<ID=gs3446,length=3325>
##contig=<ID=gs3447,length=3325>
##contig=<ID=gs3448,length=1542>
##contig=<ID=gs3449,length=1880>
##contig=<ID=gs3450,length=1040>
##contig=<ID=gs3451,length=3324>
##contig=<ID=gs3452,length=2340>
##contig=<ID=gs3453,length=2410>
##contig=<ID=gs3454,length=5549>
##contig=<ID=gs3455,length=4560>
##contig=<ID=gs3456,length=1590>
##contig=<ID=gs3457,length=3322>
##contig=<ID=gs3458,length=2660>
##contig=<ID=gs3459,length=2371>
##contig=<ID=gs3460,length=5237>
##contig=<ID=gs3461,length=6356>
##contig=<ID=gs3462,length=1567>
##contig=<ID=gs3463,length=1508>
##contig=<ID=gs3464,length=4604>
##contig=<ID=gs3465,length=1031>
##contig=<ID=gs3466,length=4086>
##contig=<ID=gs3467,length=2035>
##contig=<ID=gs3468,length=1342>
##contig=<ID=gs3469,length=1029>
##contig=<ID=gs3470,length=1315>
##contig=<ID=gs3471,length=3753>
##contig=<ID=gs3472,length=1907>
##contig=<ID=gs3473,length=6243>
##contig=<ID=gs3474,length=1389>
##contig=<ID=gs3475,length=3316>
##contig=<ID=gs3476,length=2570>
##contig=<ID=gs3477,length=1291>
##contig=<ID=gs3478,length=1797>
##contig=<ID=gs3479,length=1025>
##contig=<ID=gs3480,length=3313>
##contig=<ID=gs3481,length=1023>
##contig=<ID=gs3482,length=1316>
##contig=<ID=gs3483,length=1022>
##contig=<ID=gs3484,length=4296>
##contig=<ID=gs3485,length=2385>
##contig=<ID=gs3486,length=2295>
##contig=<ID=gs3487,length=3312>
##contig=<ID=gs3488,length=1570>
##contig=<ID=gs3489,length=2606>
##contig=<ID=gs3490,length=3310>
##contig=<ID=gs3491,length=2317>
##contig=<ID=gs3492,length=2424>
##contig=<ID=gs3493,length=3308>
##contig=<ID=gs3494,length=2069>
##contig=<ID=gs3495,length=3307>
##contig=<ID=gs3496,length=3307>
##contig=<ID=gs3497,length=1757>
##contig=<ID=gs3498,length=3306>
##contig=<ID=gs3499,length=1785>
##contig=<ID=gs3500,length=1678>
##contig=<ID=gs3501,length=3305>
##contig=<ID=gs3502,length=1402>
##contig=<ID=gs3503,length=2035>
##contig=<ID=gs3504,length=2048>
##contig=<ID=gs3505,length=1009>
##contig=<ID=gs3506,length=4140>
##contig=<ID=gs3507,length=1008>
##contig=<ID=gs3508,length=1831>
##contig=<ID=gs3509,length=3875>
##contig=<ID=gs3510,length=5479>
##contig=<ID=gs3511,length=1004>
##contig=<ID=gs3512,length=1004>
##contig=<ID=gs3513,length=3298>
##contig=<ID=gs3514,length=1679>
##contig=<ID=gs3515,length=1494>
##contig=<ID=gs3516,length=4401>
##contig=<ID=gs3517,length=1793>
##contig=<ID=gs3518,length=1000>
##contig=<ID=gs3519,length=1741>
##contig=<ID=gs3520,length=999>
##contig=<ID=gs3521,length=998>
##contig=<ID=gs3522,length=2174>
##contig=<ID=gs3523,length=4997>
##contig=<ID=gs3524,length=2081>
##contig=<ID=gs3525,length=1870>
##contig=<ID=gs3526,length=4627>
##contig=<ID=gs3527,length=3290>
##contig=<ID=gs3528,length=2777>
##contig=<ID=gs3529,length=993>
##contig=<ID=gs3530,length=1966>
##contig=<ID=gs3531,length=5798>
##contig=<ID=gs3532,length=3289>
##contig=<ID=gs3533,length=1652>
##contig=<ID=gs3534,length=988>
##contig=<ID=gs3535,length=988>
##contig=<ID=gs3536,length=986>
##contig=<ID=gs3537,length=2150>
##contig=<ID=gs3538,length=985>
##contig=<ID=gs3539,length=1378>
##contig=<ID=gs3540,length=2379>
##contig=<ID=gs3541,length=5446>
##contig=<ID=gs3542,length=3282>
##contig=<ID=gs3543,length=2447>
##contig=<ID=gs3544,length=1352>
##contig=<ID=gs3545,length=3277>
##contig=<ID=gs3546,length=5710>
##contig=<ID=gs3547,length=1506>
##contig=<ID=gs3548,length=1561>
##contig=<ID=gs3549,length=3485>
##contig=<ID=gs3550,length=2232>
##contig=<ID=gs3551,length=3274>
##contig=<ID=gs3552,length=1880>
##contig=<ID=gs3553,length=1769>
##contig=<ID=gs3554,length=1657>
##contig=<ID=gs3555,length=1787>
##contig=<ID=gs3556,length=337>
##contig=<ID=gs3557,length=2325>
##contig=<ID=gs3558,length=1867>
##contig=<ID=gs3559,length=9714>
##contig=<ID=gs3560,length=1601>
##contig=<ID=gs3561,length=965>
##contig=<ID=gs3562,length=3256>
##contig=<ID=gs3563,length=7208>
##contig=<ID=gs3564,length=1757>
##contig=<ID=gs3565,length=4640>
##contig=<ID=gs3566,length=1275>
##contig=<ID=gs3567,length=569>
##contig=<ID=gs3568,length=5011>
##contig=<ID=gs3569,length=9990>
##contig=<ID=gs3570,length=465>
##contig=<ID=gs3571,length=4541>
##contig=<ID=gs3572,length=712>
##contig=<ID=gs3573,length=404>
##contig=<ID=gs3574,length=336>
##contig=<ID=gs3575,length=2567>
##contig=<ID=gs3576,length=3518>
##contig=<ID=gs3577,length=3641>
##contig=<ID=gs3578,length=2277>
##contig=<ID=gs3579,length=5220>
##contig=<ID=gs3580,length=3002>
##contig=<ID=gs3581,length=2623>
##contig=<ID=gs3582,length=2880>
##contig=<ID=gs3583,length=2203>
##contig=<ID=gs3584,length=2069>
##contig=<ID=gs3585,length=2030>
##contig=<ID=gs3586,length=4196>
##contig=<ID=gs3587,length=4183>
##contig=<ID=gs3588,length=8683>
##contig=<ID=gs3589,length=3459>
##contig=<ID=gs3590,length=7402>
##contig=<ID=gs3591,length=2279>
##contig=<ID=gs3592,length=1821>
##contig=<ID=gs3593,length=2860>
##contig=<ID=gs3594,length=1782>
##contig=<ID=gs3595,length=1748>
##contig=<ID=gs3596,length=11771>
##contig=<ID=gs3597,length=3467>
##contig=<ID=gs3598,length=1626>
##contig=<ID=gs3599,length=4351>
##contig=<ID=gs3600,length=1998>
##contig=<ID=gs3601,length=1584>
##contig=<ID=gs3602,length=2312>
##contig=<ID=gs3603,length=3920>
##contig=<ID=gs3604,length=4584>
##contig=<ID=gs3605,length=3557>
##contig=<ID=gs3606,length=4101>
##contig=<ID=gs3607,length=2135>
##contig=<ID=gs3608,length=1207>
##contig=<ID=gs3609,length=3453>
##contig=<ID=gs3610,length=2050>
##contig=<ID=gs3611,length=2074>
##contig=<ID=gs3612,length=1055>
##contig=<ID=gs3613,length=1863>
##contig=<ID=gs3614,length=7949>
##contig=<ID=gs3615,length=11606>
##contig=<ID=gs3616,length=3265>
##contig=<ID=gs3617,length=962>
##contig=<ID=gs3618,length=3258>
##contig=<ID=gs3619,length=953>
##contig=<ID=gs3620,length=1304>
##contig=<ID=gs3621,length=1245>
##contig=<ID=gs3622,length=1254>
##contig=<ID=gs3623,length=938>
##contig=<ID=gs3624,length=937>
##contig=<ID=gs3625,length=4885>
##contig=<ID=gs3626,length=1543>
##contig=<ID=gs3627,length=1241>
##contig=<ID=gs3628,length=917>
##contig=<ID=gs3629,length=8703>
##contig=<ID=gs3630,length=1226>
##contig=<ID=gs3631,length=6437>
##contig=<ID=gs3632,length=3206>
##contig=<ID=gs3633,length=1414>
##contig=<ID=gs3634,length=896>
##contig=<ID=gs3635,length=1321>
##contig=<ID=gs3636,length=3181>
##contig=<ID=gs3637,length=1281>
##contig=<ID=gs3638,length=9061>
##contig=<ID=gs3639,length=3185>
##contig=<ID=gs3640,length=869>
##contig=<ID=gs3641,length=1200>
##contig=<ID=gs3642,length=5345>
##contig=<ID=gs3643,length=863>
##contig=<ID=gs3644,length=1386>
##contig=<ID=gs3645,length=860>
##contig=<ID=gs3646,length=850>
##contig=<ID=gs3647,length=1491>
##contig=<ID=gs3648,length=1132>
##contig=<ID=gs3649,length=838>
##contig=<ID=gs3650,length=3160>
##contig=<ID=gs3651,length=838>
##contig=<ID=gs3652,length=3156>
##contig=<ID=gs3653,length=3589>
##contig=<ID=gs3654,length=3528>
##contig=<ID=gs3655,length=823>
##contig=<ID=gs3656,length=2803>
##contig=<ID=gs3657,length=1112>
##contig=<ID=gs3658,length=810>
##contig=<ID=gs3659,length=3129>
##contig=<ID=gs3660,length=1190>
##contig=<ID=gs3661,length=793>
##contig=<ID=gs3662,length=788>
##contig=<ID=gs3663,length=1615>
##contig=<ID=gs3664,length=6701>
##contig=<ID=gs3665,length=1256>
##contig=<ID=gs3666,length=2049>
##contig=<ID=gs3667,length=772>
##contig=<ID=gs3668,length=1693>
##contig=<ID=gs3669,length=765>
##contig=<ID=gs3670,length=762>
##contig=<ID=gs3671,length=762>
##contig=<ID=gs3672,length=1365>
##contig=<ID=gs3673,length=5786>
##contig=<ID=gs3674,length=6092>
##contig=<ID=gs3675,length=1094>
##contig=<ID=gs3676,length=5120>
##contig=<ID=gs3677,length=748>
##contig=<ID=gs3678,length=741>
##contig=<ID=gs3679,length=3069>
##contig=<ID=gs3680,length=3915>
##contig=<ID=gs3681,length=3058>
##contig=<ID=gs3682,length=1092>
##contig=<ID=gs3683,length=3411>
##contig=<ID=gs3684,length=4901>
##contig=<ID=gs3685,length=1016>
##contig=<ID=gs3686,length=1632>
##contig=<ID=gs3687,length=1337>
##contig=<ID=gs3688,length=909>
##contig=<ID=gs3689,length=4218>
##contig=<ID=gs3690,length=3605>
##contig=<ID=gs3691,length=696>
##contig=<ID=gs3692,length=1159>
##contig=<ID=gs3693,length=2629>
##contig=<ID=gs3694,length=1024>
##contig=<ID=gs3695,length=3006>
##contig=<ID=gs3696,length=883>
##contig=<ID=gs3697,length=668>
##contig=<ID=gs3698,length=1271>
##contig=<ID=gs3699,length=666>
##contig=<ID=gs3700,length=1495>
##contig=<ID=gs3701,length=1132>
##contig=<ID=gs3702,length=647>
##contig=<ID=gs3703,length=644>
##contig=<ID=gs3704,length=5055>
##contig=<ID=gs3705,length=6347>
##contig=<ID=gs3706,length=2969>
##contig=<ID=gs3707,length=5110>
##contig=<ID=gs3708,length=2963>
##contig=<ID=gs3709,length=2963>
##contig=<ID=gs3710,length=622>
##contig=<ID=gs3711,length=1467>
##contig=<ID=gs3712,length=2952>
##contig=<ID=gs3713,length=5227>
##contig=<ID=gs3714,length=610>
##contig=<ID=gs3715,length=5381>
##contig=<ID=gs3716,length=595>
##contig=<ID=gs3717,length=3933>
##contig=<ID=gs3718,length=587>
##contig=<ID=gs3719,length=584>
##contig=<ID=gs3720,length=582>
##contig=<ID=gs3721,length=582>
##contig=<ID=gs3722,length=576>
##contig=<ID=gs3723,length=576>
##contig=<ID=gs3724,length=5070>
##contig=<ID=gs3725,length=2910>
##contig=<ID=gs3726,length=4089>
##contig=<ID=gs3727,length=552>
##contig=<ID=gs3728,length=548>
##contig=<ID=gs3729,length=6773>
##contig=<ID=gs3730,length=758>
##contig=<ID=gs3731,length=1250>
##contig=<ID=gs3732,length=5042>
##contig=<ID=gs3733,length=4346>
##contig=<ID=gs3734,length=533>
##contig=<ID=gs3735,length=525>
##contig=<ID=gs3736,length=523>
##contig=<ID=gs3737,length=2846>
##contig=<ID=gs3738,length=743>
##contig=<ID=gs3739,length=512>
##contig=<ID=gs3740,length=510>
##contig=<ID=gs3741,length=2832>
##contig=<ID=gs3742,length=505>
##contig=<ID=gs3743,length=823>
##contig=<ID=gs3744,length=503>
##contig=<ID=gs3745,length=499>
##contig=<ID=gs3746,length=497>
##contig=<ID=gs3747,length=8004>
##contig=<ID=gs3748,length=490>
##contig=<ID=gs3749,length=4158>
##contig=<ID=gs3750,length=487>
##contig=<ID=gs3751,length=485>
##contig=<ID=gs3752,length=5430>
##contig=<ID=gs3753,length=5963>
##contig=<ID=gs3754,length=481>
##contig=<ID=gs3755,length=2804>
##contig=<ID=gs3756,length=4296>
##contig=<ID=gs3757,length=4946>
##contig=<ID=gs3758,length=469>
##contig=<ID=gs3759,length=468>
##contig=<ID=gs3760,length=683>
##contig=<ID=gs3761,length=465>
##contig=<ID=gs3762,length=2789>
##contig=<ID=gs3763,length=787>
##contig=<ID=gs3764,length=458>
##contig=<ID=gs3765,length=2776>
##contig=<ID=gs3766,length=443>
##contig=<ID=gs3767,length=435>
##contig=<ID=gs3768,length=4198>
##contig=<ID=gs3769,length=761>
##contig=<ID=gs3770,length=943>
##contig=<ID=gs3771,length=420>
##contig=<ID=gs3772,length=418>
##contig=<ID=gs3773,length=2733>
##contig=<ID=gs3774,length=415>
##contig=<ID=gs3775,length=4884>
##contig=<ID=gs3776,length=2723>
##contig=<ID=gs3777,length=3869>
##contig=<ID=gs3778,length=608>
##contig=<ID=gs3779,length=691>
##contig=<ID=gs3780,length=757>
##contig=<ID=gs3781,length=401>
##contig=<ID=gs3782,length=401>
##contig=<ID=gs3783,length=669>
##contig=<ID=gs3784,length=8492>
##contig=<ID=gs3785,length=397>
##contig=<ID=gs3786,length=389>
##contig=<ID=gs3787,length=5486>
##contig=<ID=gs3788,length=3765>
##contig=<ID=gs3789,length=377>
##contig=<ID=gs3790,length=375>
##contig=<ID=gs3791,length=2671>
##contig=<ID=gs3792,length=371>
##contig=<ID=gs3793,length=4947>
##contig=<ID=gs3794,length=3097>
##contig=<ID=gs3795,length=2654>
##contig=<ID=gs3796,length=362>
##contig=<ID=gs3797,length=3866>
##contig=<ID=gs3798,length=357>
##contig=<ID=gs3799,length=2888>
##contig=<ID=gs3800,length=353>
##contig=<ID=gs3801,length=9688>
##contig=<ID=gs3802,length=352>
##contig=<ID=gs3803,length=350>
##contig=<ID=gs3804,length=5018>
##contig=<ID=gs3805,length=4103>
##contig=<ID=gs3806,length=4821>
##contig=<ID=gs3807,length=3507>
##contig=<ID=gs3808,length=2614>
##contig=<ID=gs3809,length=2901>
##contig=<ID=gs3810,length=2607>
##contig=<ID=gs3811,length=4395>
##contig=<ID=gs3812,length=319>
##contig=<ID=gs3813,length=305>
##contig=<ID=gs3814,length=304>
##contig=<ID=gs3815,length=304>
##contig=<ID=gs3816,length=302>
##contig=<ID=gs3817,length=4301>
##contig=<ID=gs3818,length=301>
##contig=<ID=gs3819,length=299>
##contig=<ID=gs3820,length=2528>
##contig=<ID=gs3821,length=4725>
##contig=<ID=gs3822,length=2527>
##contig=<ID=gs3823,length=2519>
##contig=<ID=gs3824,length=3416>
##contig=<ID=gs3825,length=2496>
##contig=<ID=gs3826,length=3622>
##contig=<ID=gs3827,length=6224>
##contig=<ID=gs3828,length=4678>
##contig=<ID=gs3829,length=4204>
##contig=<ID=gs3830,length=4964>
##contig=<ID=gs3831,length=3027>
##contig=<ID=gs3832,length=4691>
##contig=<ID=gs3833,length=8900>
##contig=<ID=gs3834,length=5926>
##contig=<ID=gs3835,length=3723>
##contig=<ID=gs3836,length=3494>
##contig=<ID=gs3837,length=4974>
##contig=<ID=gs3838,length=3476>
##contig=<ID=gs3839,length=4911>
##contig=<ID=gs3840,length=2329>
##contig=<ID=gs3841,length=4533>
##contig=<ID=gs3842,length=2304>
##contig=<ID=gs3843,length=3466>
##contig=<ID=gs3844,length=2674>
##contig=<ID=gs3845,length=2588>
##contig=<ID=gs3846,length=2289>
##contig=<ID=gs3847,length=2285>
##contig=<ID=gs3848,length=7234>
##contig=<ID=gs3849,length=3016>
##contig=<ID=gs3850,length=2275>
##contig=<ID=gs3851,length=2664>
##contig=<ID=gs3852,length=4486>
##contig=<ID=gs3853,length=3406>
##contig=<ID=gs3854,length=3147>
##contig=<ID=gs3855,length=2260>
##contig=<ID=gs3856,length=2254>
##contig=<ID=gs3857,length=2695>
##contig=<ID=gs3858,length=3040>
##contig=<ID=gs3859,length=4662>
##contig=<ID=gs3860,length=3741>
##contig=<ID=gs3861,length=2221>
##contig=<ID=gs3862,length=4053>
##contig=<ID=gs3863,length=4983>
##contig=<ID=gs3864,length=2209>
##contig=<ID=gs3865,length=3370>
##contig=<ID=gs3866,length=2963>
##contig=<ID=gs3867,length=2193>
##contig=<ID=gs3868,length=2188>
##contig=<ID=gs3869,length=4171>
##contig=<ID=gs3870,length=2166>
##contig=<ID=gs3871,length=4875>
##contig=<ID=gs3872,length=7159>
##contig=<ID=gs3873,length=5203>
##contig=<ID=gs3874,length=2801>
##contig=<ID=gs3875,length=2157>
##contig=<ID=gs3876,length=2858>
##contig=<ID=gs3877,length=4835>
##contig=<ID=gs3878,length=4285>
##contig=<ID=gs3879,length=2127>
##contig=<ID=gs3880,length=2118>
##contig=<ID=gs3881,length=4036>
##contig=<ID=gs3882,length=2112>
##contig=<ID=gs3883,length=4273>
##contig=<ID=gs3884,length=2100>
##contig=<ID=gs3885,length=2090>
##contig=<ID=gs3886,length=2090>
##contig=<ID=gs3887,length=5607>
##contig=<ID=gs3888,length=8560>
##contig=<ID=gs3889,length=7008>
##contig=<ID=gs3890,length=2751>
##contig=<ID=gs3891,length=3166>
##contig=<ID=gs3892,length=4698>
##contig=<ID=gs3893,length=2358>
##contig=<ID=gs3894,length=2027>
##contig=<ID=gs3895,length=3529>
##contig=<ID=gs3896,length=4621>
##contig=<ID=gs3897,length=2859>
##contig=<ID=gs3898,length=4960>
##contig=<ID=gs3899,length=3901>
##contig=<ID=gs3900,length=7299>
##contig=<ID=gs3901,length=3963>
##contig=<ID=gs3902,length=3599>
##contig=<ID=gs3903,length=4159>
##contig=<ID=gs3904,length=2434>
##contig=<ID=gs3905,length=1975>
##contig=<ID=gs3906,length=5628>
##contig=<ID=gs3907,length=1974>
##contig=<ID=gs3908,length=3845>
##contig=<ID=gs3909,length=2254>
##contig=<ID=gs3910,length=3095>
##contig=<ID=gs3911,length=1954>
##contig=<ID=gs3912,length=2406>
##contig=<ID=gs3913,length=2492>
##contig=<ID=gs3914,length=1938>
##contig=<ID=gs3915,length=2951>
##contig=<ID=gs3916,length=4120>
##contig=<ID=gs3917,length=8805>
##contig=<ID=gs3918,length=2172>
##contig=<ID=gs3919,length=1896>
##contig=<ID=gs3920,length=11535>
##contig=<ID=gs3921,length=5053>
##contig=<ID=gs3922,length=3804>
##contig=<ID=gs3923,length=1875>
##contig=<ID=gs3924,length=2586>
##contig=<ID=gs3925,length=2291>
##contig=<ID=gs3926,length=6365>
##contig=<ID=gs3927,length=4059>
##contig=<ID=gs3928,length=2690>
##contig=<ID=gs3929,length=7267>
##contig=<ID=gs3930,length=1843>
##contig=<ID=gs3931,length=3623>
##contig=<ID=gs3932,length=7084>
##contig=<ID=gs3933,length=1799>
##contig=<ID=gs3934,length=2248>
##contig=<ID=gs3935,length=2421>
##contig=<ID=gs3936,length=2925>
##contig=<ID=gs3937,length=1759>
##contig=<ID=gs3938,length=2885>
##contig=<ID=gs3939,length=2792>
##contig=<ID=gs3940,length=3978>
##contig=<ID=gs3941,length=2276>
##contig=<ID=gs3942,length=2402>
##contig=<ID=gs3943,length=2756>
##contig=<ID=gs3944,length=2030>
##contig=<ID=gs3945,length=6199>
##contig=<ID=gs3946,length=1718>
##contig=<ID=gs3947,length=3939>
##contig=<ID=gs3948,length=4742>
##contig=<ID=gs3949,length=1702>
##contig=<ID=gs3950,length=2646>
##contig=<ID=gs3951,length=1692>
##contig=<ID=gs3952,length=1692>
##contig=<ID=gs3953,length=1689>
##contig=<ID=gs3954,length=3199>
##contig=<ID=gs3955,length=3907>
##contig=<ID=gs3956,length=1680>
##contig=<ID=gs3957,length=4599>
##contig=<ID=gs3958,length=1670>
##contig=<ID=gs3959,length=2811>
##contig=<ID=gs3960,length=3872>
##contig=<ID=gs3961,length=1637>
##contig=<ID=gs3962,length=1632>
##contig=<ID=gs3963,length=2740>
##contig=<ID=gs3964,length=5989>
##contig=<ID=gs3965,length=1624>
##contig=<ID=gs3966,length=2844>
##contig=<ID=gs3967,length=6490>
##contig=<ID=gs3968,length=3828>
##contig=<ID=gs3969,length=2619>
##contig=<ID=gs3970,length=2845>
##contig=<ID=gs3971,length=6077>
##contig=<ID=gs3972,length=1596>
##contig=<ID=gs3973,length=1590>
##contig=<ID=gs3974,length=1588>
##contig=<ID=gs3975,length=4126>
##contig=<ID=gs3976,length=4138>
##contig=<ID=gs3977,length=3442>
##contig=<ID=gs3978,length=1578>
##contig=<ID=gs3979,length=7202>
##contig=<ID=gs3980,length=3563>
##contig=<ID=gs3981,length=1980>
##contig=<ID=gs3982,length=1535>
##contig=<ID=gs3983,length=1533>
##contig=<ID=gs3984,length=2084>
##contig=<ID=gs3985,length=2789>
##contig=<ID=gs3986,length=4528>
##contig=<ID=gs3987,length=4067>
##contig=<ID=gs3988,length=5406>
##contig=<ID=gs3989,length=2662>
##contig=<ID=gs3990,length=2693>
##contig=<ID=gs3991,length=4732>
##contig=<ID=gs3992,length=1855>
##contig=<ID=gs3993,length=1481>
##contig=<ID=gs3994,length=3720>
##contig=<ID=gs3995,length=1474>
##contig=<ID=gs3996,length=2110>
##contig=<ID=gs3997,length=3708>
##contig=<ID=gs3998,length=2208>
##contig=<ID=gs3999,length=2306>
##contig=<ID=gs4000,length=1447>
##contig=<ID=gs4001,length=3682>
##contig=<ID=gs4002,length=2543>
##contig=<ID=gs4003,length=2129>
##contig=<ID=gs4004,length=2238>
##contig=<ID=gs4005,length=3674>
##contig=<ID=gs4006,length=3671>
##contig=<ID=gs4007,length=2336>
##contig=<ID=gs4008,length=1409>
##contig=<ID=gs4009,length=1907>
##contig=<ID=gs4010,length=1859>
##contig=<ID=gs4011,length=1696>
##contig=<ID=gs4012,length=4898>
##contig=<ID=gs4013,length=4353>
##contig=<ID=gs4014,length=1925>
##contig=<ID=gs4015,length=3629>
##contig=<ID=gs4016,length=2543>
##contig=<ID=gs4017,length=1367>
##contig=<ID=gs4018,length=1360>
##contig=<ID=gs4019,length=1359>
##contig=<ID=gs4020,length=1357>
##contig=<ID=gs4021,length=4104>
##contig=<ID=gs4022,length=1352>
##contig=<ID=gs4023,length=1347>
##contig=<ID=gs4024,length=2552>
##contig=<ID=gs4025,length=1978>
##contig=<ID=gs4026,length=6460>
##contig=<ID=gs4027,length=3459>
##contig=<ID=gs4028,length=6354>
##contig=<ID=gs4029,length=1313>
##contig=<ID=gs4030,length=1312>
##contig=<ID=gs4031,length=3564>
##contig=<ID=gs4032,length=1299>
##contig=<ID=gs4033,length=3901>
##contig=<ID=gs4034,length=2299>
##contig=<ID=gs4035,length=1604>
##contig=<ID=gs4036,length=1529>
##contig=<ID=gs4037,length=2621>
##contig=<ID=gs4038,length=2142>
##contig=<ID=gs4039,length=1255>
##contig=<ID=gs4040,length=1547>
##contig=<ID=gs4041,length=3517>
##contig=<ID=gs4042,length=1745>
##contig=<ID=gs4043,length=2333>
##contig=<ID=gs4044,length=1235>
##contig=<ID=gs4045,length=1600>
##contig=<ID=gs4046,length=3841>
##contig=<ID=gs4047,length=2204>
##contig=<ID=gs4048,length=3499>
##contig=<ID=gs4049,length=1217>
##contig=<ID=gs4050,length=3493>
##contig=<ID=gs4051,length=2535>
##contig=<ID=gs4052,length=2391>
##contig=<ID=gs4053,length=6394>
##contig=<ID=gs4054,length=1196>
##contig=<ID=gs4055,length=5714>
##contig=<ID=gs4056,length=1188>
##contig=<ID=gs4057,length=1491>
##contig=<ID=gs4058,length=1612>
##contig=<ID=gs4059,length=2268>
##contig=<ID=gs4060,length=1171>
##contig=<ID=gs4061,length=1169>
##contig=<ID=gs4062,length=5704>
##contig=<ID=gs4063,length=3441>
##contig=<ID=gs4064,length=1797>
##contig=<ID=gs4065,length=3862>
##contig=<ID=gs4066,length=1687>
##contig=<ID=gs4067,length=5610>
##contig=<ID=gs4068,length=1101>
##contig=<ID=gs4069,length=2059>
##contig=<ID=gs4070,length=1685>
##contig=<ID=gs4071,length=1088>
##contig=<ID=gs4072,length=1080>
##contig=<ID=gs4073,length=2648>
##contig=<ID=gs4074,length=1446>
##contig=<ID=gs4075,length=1350>
##contig=<ID=gs4076,length=3693>
##contig=<ID=gs4077,length=1066>
##contig=<ID=gs4078,length=1459>
##contig=<ID=gs4079,length=1523>
##contig=<ID=gs4080,length=2030>
##contig=<ID=gs4081,length=5576>
##contig=<ID=gs4082,length=1057>
##contig=<ID=gs4083,length=2229>
##contig=<ID=gs4084,length=3326>
##contig=<ID=gs4085,length=1299>
##contig=<ID=gs4086,length=1580>
##contig=<ID=gs4087,length=2054>
##contig=<ID=gs4088,length=2651>
##contig=<ID=gs4089,length=1277>
##contig=<ID=gs4090,length=8372>
##contig=<ID=gs4091,length=1024>
##contig=<ID=gs4092,length=1232>
##contig=<ID=gs4093,length=4264>
##contig=<ID=gs4094,length=1018>
##contig=<ID=gs4095,length=1880>
##contig=<ID=gs4096,length=2374>
##contig=<ID=gs4097,length=1719>
##contig=<ID=gs4098,length=996>
##contig=<ID=gs4099,length=2770>
##contig=<ID=gs4100,length=3615>
##contig=<ID=gs4101,length=5185>
##contig=<ID=gs4102,length=1720>
##contig=<ID=gs4103,length=1311>
##contig=<ID=gs4104,length=1278>
##contig=<ID=gs4105,length=1436>
##contig=<ID=gs4106,length=1473>
##contig=<ID=gs4107,length=1779>
##contig=<ID=gs4108,length=2093>
##contig=<ID=gs4109,length=2637>
##contig=<ID=gs4110,length=1241>
##contig=<ID=gs4111,length=1901>
##contig=<ID=gs4112,length=1073>
##contig=<ID=gs4113,length=3416>
##contig=<ID=gs4114,length=1529>
##contig=<ID=gs4115,length=1835>
##contig=<ID=gs4116,length=1989>
##contig=<ID=gs4117,length=1834>
##contig=<ID=gs4118,length=1600>
##contig=<ID=gs4119,length=2640>
##contig=<ID=gs4120,length=1092>
##contig=<ID=gs4121,length=2213>
##contig=<ID=gs4122,length=2506>
##contig=<ID=gs4123,length=1236>
##contig=<ID=gs4124,length=1797>
##contig=<ID=gs4125,length=1602>
##contig=<ID=gs4126,length=2156>
##contig=<ID=gs4127,length=2201>
##contig=<ID=gs4128,length=1326>
##contig=<ID=gs4129,length=2107>
##contig=<ID=gs4130,length=1953>
##contig=<ID=gs4131,length=1503>
##contig=<ID=gs4132,length=2523>
##contig=<ID=gs4133,length=1589>
##contig=<ID=gs4134,length=3996>
##contig=<ID=gs4135,length=2546>
##contig=<ID=gs4136,length=2105>
##contig=<ID=gs4137,length=2588>
##contig=<ID=gs4138,length=1641>
##contig=<ID=gs4139,length=4319>
##contig=<ID=gs4140,length=2210>
##contig=<ID=gs4141,length=1735>
##contig=<ID=gs4142,length=5487>
##contig=<ID=gs4143,length=2505>
##contig=<ID=gs4144,length=1440>
##contig=<ID=gs4145,length=1802>
##contig=<ID=gs4146,length=4878>
##contig=<ID=gs4147,length=2639>
##contig=<ID=gs4148,length=1192>
##contig=<ID=gs4149,length=2361>
##contig=<ID=gs4150,length=1652>
##contig=<ID=gs4151,length=2959>
##contig=<ID=gs4152,length=1904>
##contig=<ID=gs4153,length=2225>
##contig=<ID=gs4154,length=1242>
##contig=<ID=gs4155,length=3084>
##contig=<ID=gs4156,length=1567>
##contig=<ID=gs4157,length=1503>
##contig=<ID=gs4158,length=1387>
##contig=<ID=gs4159,length=1533>
##contig=<ID=gs4160,length=2980>
##contig=<ID=gs4161,length=3045>
##contig=<ID=gs4162,length=1799>
##contig=<ID=gs4163,length=1947>
##contig=<ID=gs4164,length=2183>
##contig=<ID=gs4165,length=1240>
##contig=<ID=gs4166,length=1440>
##contig=<ID=gs4167,length=2745>
##contig=<ID=gs4168,length=1896>
##contig=<ID=gs4169,length=1437>
##contig=<ID=gs4170,length=1658>
##contig=<ID=gs4171,length=3018>
##contig=<ID=gs4172,length=1693>
##contig=<ID=gs4173,length=1913>
##contig=<ID=gs4174,length=1223>
##contig=<ID=gs4175,length=3184>
##contig=<ID=gs4176,length=1053>
##contig=<ID=gs4177,length=1088>
##contig=<ID=gs4178,length=4282>
##contig=<ID=gs4179,length=2429>
##contig=<ID=gs4180,length=5544>
##contig=<ID=gs4181,length=1359>
##contig=<ID=gs4182,length=1517>
##contig=<ID=gs4183,length=1773>
##contig=<ID=gs4184,length=1863>
##contig=<ID=gs4185,length=1271>
##contig=<ID=gs4186,length=3613>
##contig=<ID=gs4187,length=1044>
##contig=<ID=gs4188,length=1224>
##contig=<ID=gs4189,length=990>
##contig=<ID=gs4190,length=1650>
##contig=<ID=gs4191,length=2333>
##contig=<ID=gs4192,length=2490>
##contig=<ID=gs4193,length=4113>
##contig=<ID=gs4194,length=1693>
##contig=<ID=gs4195,length=1362>
##contig=<ID=gs4196,length=1661>
##contig=<ID=gs4197,length=2234>
##contig=<ID=gs4198,length=3400>
##contig=<ID=gs4199,length=1527>
##contig=<ID=gs4200,length=959>
##contig=<ID=gs4201,length=2932>
##contig=<ID=gs4202,length=985>
##contig=<ID=gs4203,length=1618>
##contig=<ID=gs4204,length=3951>
##contig=<ID=gs4205,length=6721>
##contig=<ID=gs4206,length=1254>
##contig=<ID=gs4207,length=1556>
##contig=<ID=gs4208,length=1635>
##contig=<ID=gs4209,length=1949>
##contig=<ID=gs4210,length=1209>
##contig=<ID=gs4211,length=2586>
##contig=<ID=gs4212,length=1187>
##contig=<ID=gs4213,length=4259>
##contig=<ID=gs4214,length=1816>
##contig=<ID=gs4215,length=1306>
##contig=<ID=gs4216,length=1578>
##contig=<ID=gs4217,length=2003>
##contig=<ID=gs4218,length=1341>
##contig=<ID=gs4219,length=1576>
##contig=<ID=gs4220,length=2544>
##contig=<ID=gs4221,length=1357>
##contig=<ID=gs4222,length=1707>
##contig=<ID=gs4223,length=2191>
##contig=<ID=gs4224,length=1930>
##contig=<ID=gs4225,length=1831>
##contig=<ID=gs4226,length=3330>
##contig=<ID=gs4227,length=1915>
##contig=<ID=gs4228,length=1252>
##contig=<ID=gs4229,length=2508>
##contig=<ID=gs4230,length=1571>
##contig=<ID=gs4231,length=1271>
##contig=<ID=gs4232,length=1514>
##contig=<ID=gs4233,length=1261>
##contig=<ID=gs4234,length=1050>
##contig=<ID=gs4235,length=2716>
##contig=<ID=gs4236,length=1567>
##contig=<ID=gs4237,length=2008>
##contig=<ID=gs4238,length=2415>
##contig=<ID=gs4239,length=7165>
##contig=<ID=gs4240,length=1840>
##contig=<ID=gs4241,length=2568>
##contig=<ID=gs4242,length=2230>
##contig=<ID=gs4243,length=2124>
##contig=<ID=gs4244,length=1928>
##contig=<ID=gs4245,length=2051>
##contig=<ID=gs4246,length=1963>
##contig=<ID=gs4247,length=1916>
##contig=<ID=gs4248,length=1505>
##contig=<ID=gs4249,length=1323>
##contig=<ID=gs4250,length=1007>
##contig=<ID=gs4251,length=1878>
##contig=<ID=gs4252,length=1893>
##contig=<ID=gs4253,length=1120>
##contig=<ID=gs4254,length=2544>
##contig=<ID=gs4255,length=2287>
##contig=<ID=gs4256,length=1465>
##contig=<ID=gs4257,length=2386>
##contig=<ID=gs4258,length=2816>
##contig=<ID=gs4259,length=2876>
##contig=<ID=gs4260,length=2903>
##contig=<ID=gs4261,length=1591>
##contig=<ID=gs4262,length=1604>
##contig=<ID=gs4263,length=1246>
##contig=<ID=gs4264,length=1734>
##contig=<ID=gs4265,length=1222>
##contig=<ID=gs4266,length=2312>
##contig=<ID=gs4267,length=998>
##contig=<ID=gs4268,length=3980>
##contig=<ID=gs4269,length=1210>
##contig=<ID=gs4270,length=1831>
##contig=<ID=gs4271,length=1668>
##contig=<ID=gs4272,length=1402>
##contig=<ID=gs4273,length=1988>
##contig=<ID=gs4274,length=1865>
##contig=<ID=gs4275,length=1669>
##contig=<ID=gs4276,length=1311>
##contig=<ID=gs4277,length=1383>
##contig=<ID=gs4278,length=2703>
##contig=<ID=gs4279,length=1753>
##contig=<ID=gs4280,length=1991>
##contig=<ID=gs4281,length=2724>
##contig=<ID=gs4282,length=2205>
##contig=<ID=gs4283,length=2776>
##contig=<ID=gs4284,length=1304>
##contig=<ID=gs4285,length=1028>
##contig=<ID=gs4286,length=2738>
##contig=<ID=gs4287,length=3481>
##contig=<ID=gs4288,length=1123>
##contig=<ID=gs4289,length=1020>
##contig=<ID=gs4290,length=2669>
##contig=<ID=gs4291,length=1384>
##contig=<ID=gs4292,length=1434>
##contig=<ID=gs4293,length=1589>
##contig=<ID=gs4294,length=5961>
##contig=<ID=gs4295,length=1094>
##contig=<ID=gs4296,length=1049>
##contig=<ID=gs4297,length=2022>
##contig=<ID=gs4298,length=1055>
##contig=<ID=gs4299,length=1552>
##contig=<ID=gs4300,length=1471>
##contig=<ID=gs4301,length=3978>
##contig=<ID=gs4302,length=1958>
##contig=<ID=gs4303,length=3119>
##contig=<ID=gs4304,length=2384>
##contig=<ID=gs4305,length=1717>
##contig=<ID=gs4306,length=1529>
##contig=<ID=gs4307,length=3425>
##contig=<ID=gs4308,length=3116>
##contig=<ID=gs4309,length=2016>
##contig=<ID=gs4310,length=1830>
##contig=<ID=gs4311,length=2492>
##contig=<ID=gs4312,length=1662>
##contig=<ID=gs4313,length=1575>
##contig=<ID=gs4314,length=2377>
##contig=<ID=gs4315,length=1314>
##contig=<ID=gs4316,length=2076>
##contig=<ID=gs4317,length=3087>
##contig=<ID=gs4318,length=1172>
##contig=<ID=gs4319,length=1938>
##contig=<ID=gs4320,length=1468>
##contig=<ID=gs4321,length=1225>
##contig=<ID=gs4322,length=1875>
##contig=<ID=gs4323,length=1290>
##contig=<ID=gs4324,length=1403>
##contig=<ID=gs4325,length=2520>
##contig=<ID=gs4326,length=2463>
##contig=<ID=gs4327,length=1083>
##contig=<ID=gs4328,length=1889>
##contig=<ID=gs4329,length=1555>
##contig=<ID=gs4330,length=2858>
##contig=<ID=gs4331,length=1746>
##contig=<ID=gs4332,length=2026>
##contig=<ID=gs4333,length=3229>
##contig=<ID=gs4334,length=1432>
##contig=<ID=gs4335,length=2199>
##contig=<ID=gs4336,length=1230>
##contig=<ID=gs4337,length=1556>
##contig=<ID=gs4338,length=2865>
##contig=<ID=gs4339,length=1098>
##contig=<ID=gs4340,length=1230>
##contig=<ID=gs4341,length=1426>
##contig=<ID=gs4342,length=2110>
##contig=<ID=gs4343,length=3389>
##contig=<ID=gs4344,length=1680>
##contig=<ID=gs4345,length=3308>
##contig=<ID=gs4346,length=3792>
##contig=<ID=gs4347,length=2295>
##contig=<ID=gs4348,length=3183>
##contig=<ID=gs4349,length=1010>
##contig=<ID=gs4350,length=1327>
##contig=<ID=gs4351,length=2347>
##contig=<ID=gs4352,length=1141>
##contig=<ID=gs4353,length=1991>
##contig=<ID=gs4354,length=1847>
##contig=<ID=gs4355,length=2276>
##contig=<ID=gs4356,length=1339>
##contig=<ID=gs4357,length=1275>
##contig=<ID=gs4358,length=1759>
##contig=<ID=gs4359,length=3100>
##contig=<ID=gs4360,length=1598>
##contig=<ID=gs4361,length=1291>
##contig=<ID=gs4362,length=996>
##contig=<ID=gs4363,length=2337>
##contig=<ID=gs4364,length=1864>
##contig=<ID=gs4365,length=1268>
##contig=<ID=gs4366,length=2603>
##contig=<ID=gs4367,length=2258>
##contig=<ID=gs4368,length=4201>
##contig=<ID=gs4369,length=1675>
##contig=<ID=gs4370,length=1284>
##contig=<ID=gs4371,length=1028>
##contig=<ID=gs4372,length=1601>
##contig=<ID=gs4373,length=2074>
##contig=<ID=gs4374,length=2178>
##contig=<ID=gs4375,length=1408>
##contig=<ID=gs4376,length=1369>
##contig=<ID=gs4377,length=1380>
##contig=<ID=gs4378,length=1261>
##contig=<ID=gs4379,length=2074>
##contig=<ID=gs4380,length=1213>
##contig=<ID=gs4381,length=2468>
##contig=<ID=gs4382,length=2543>
##contig=<ID=gs4383,length=2148>
##contig=<ID=gs4384,length=6672>
##contig=<ID=gs4385,length=1544>
##contig=<ID=gs4386,length=1123>
##contig=<ID=gs4387,length=888>
##contig=<ID=gs4388,length=1684>
##contig=<ID=gs4389,length=1049>
##contig=<ID=gs4390,length=2353>
##contig=<ID=gs4391,length=2385>
##contig=<ID=gs4392,length=3745>
##contig=<ID=gs4393,length=2461>
##contig=<ID=gs4394,length=1753>
##contig=<ID=gs4395,length=1971>
##contig=<ID=gs4396,length=1864>
##contig=<ID=gs4397,length=1213>
##contig=<ID=gs4398,length=2371>
##contig=<ID=gs4399,length=1811>
##contig=<ID=gs4400,length=1621>
##contig=<ID=gs4401,length=2830>
##contig=<ID=gs4402,length=2025>
##contig=<ID=gs4403,length=5267>
##contig=<ID=gs4404,length=2868>
##contig=<ID=gs4405,length=949>
##contig=<ID=gs4406,length=2064>
##contig=<ID=gs4407,length=1180>
##contig=<ID=gs4408,length=1761>
##contig=<ID=gs4409,length=1484>
##contig=<ID=gs4410,length=2242>
##contig=<ID=gs4411,length=1424>
##contig=<ID=gs4412,length=1696>
##contig=<ID=gs4413,length=1950>
##contig=<ID=gs4414,length=1607>
##contig=<ID=gs4415,length=1364>
##contig=<ID=gs4416,length=1877>
##contig=<ID=gs4417,length=1576>
##contig=<ID=gs4418,length=2679>
##contig=<ID=gs4419,length=1960>
##contig=<ID=gs4420,length=1628>
##contig=<ID=gs4421,length=2189>
##contig=<ID=gs4422,length=1974>
##contig=<ID=gs4423,length=1158>
##contig=<ID=gs4424,length=1192>
##contig=<ID=gs4425,length=2669>
##contig=<ID=gs4426,length=1373>
##contig=<ID=gs4427,length=2531>
##contig=<ID=gs4428,length=2480>
##contig=<ID=gs4429,length=2070>
##contig=<ID=gs4430,length=2030>
##contig=<ID=gs4431,length=1586>
##contig=<ID=gs4432,length=903>
##contig=<ID=gs4433,length=2265>
##contig=<ID=gs4434,length=3190>
##contig=<ID=gs4435,length=1394>
##contig=<ID=gs4436,length=1277>
##contig=<ID=gs4437,length=1000>
##contig=<ID=gs4438,length=1496>
##contig=<ID=gs4439,length=1336>
##contig=<ID=gs4440,length=1650>
##contig=<ID=gs4441,length=2609>
##contig=<ID=gs4442,length=2042>
##contig=<ID=gs4443,length=1463>
##contig=<ID=gs4444,length=1125>
##contig=<ID=gs4445,length=987>
##contig=<ID=gs4446,length=2790>
##contig=<ID=gs4447,length=1047>
##contig=<ID=gs4448,length=2877>
##contig=<ID=gs4449,length=866>
##contig=<ID=gs4450,length=1639>
##contig=<ID=gs4451,length=981>
##contig=<ID=gs4452,length=1977>
##contig=<ID=gs4453,length=1457>
##contig=<ID=gs4454,length=1831>
##contig=<ID=gs4455,length=3579>
##contig=<ID=gs4456,length=2417>
##contig=<ID=gs4457,length=1211>
##contig=<ID=gs4458,length=2081>
##contig=<ID=gs4459,length=1826>
##contig=<ID=gs4460,length=3534>
##contig=<ID=gs4461,length=1548>
##contig=<ID=gs4462,length=1693>
##contig=<ID=gs4463,length=1902>
##contig=<ID=gs4464,length=3159>
##contig=<ID=gs4465,length=1016>
##contig=<ID=gs4466,length=1363>
##contig=<ID=gs4467,length=2305>
##contig=<ID=gs4468,length=1524>
##contig=<ID=gs4469,length=3611>
##contig=<ID=gs4470,length=1414>
##contig=<ID=gs4471,length=1896>
##contig=<ID=gs4472,length=2306>
##contig=<ID=gs4473,length=2269>
##contig=<ID=gs4474,length=2945>
##contig=<ID=gs4475,length=1389>
##contig=<ID=gs4476,length=1044>
##contig=<ID=gs4477,length=2525>
##contig=<ID=gs4478,length=1162>
##contig=<ID=gs4479,length=3134>
##contig=<ID=gs4480,length=1659>
##contig=<ID=gs4481,length=1945>
##contig=<ID=gs4482,length=953>
##contig=<ID=gs4483,length=3202>
##contig=<ID=gs4484,length=2074>
##contig=<ID=gs4485,length=1588>
##contig=<ID=gs4486,length=2087>
##contig=<ID=gs4487,length=1697>
##contig=<ID=gs4488,length=1232>
##contig=<ID=gs4489,length=1834>
##contig=<ID=gs4490,length=1235>
##contig=<ID=gs4491,length=2062>
##contig=<ID=gs4492,length=1467>
##contig=<ID=gs4493,length=1463>
##contig=<ID=gs4494,length=1643>
##contig=<ID=gs4495,length=2748>
##contig=<ID=gs4496,length=3270>
##contig=<ID=gs4497,length=4007>
##contig=<ID=gs4498,length=1178>
##contig=<ID=gs4499,length=2205>
##contig=<ID=gs4500,length=1939>
##contig=<ID=gs4501,length=1787>
##contig=<ID=gs4502,length=1551>
##contig=<ID=gs4503,length=2005>
##contig=<ID=gs4504,length=1372>
##contig=<ID=gs4505,length=2767>
##contig=<ID=gs4506,length=2489>
##contig=<ID=gs4507,length=2629>
##contig=<ID=gs4508,length=1575>
##contig=<ID=gs4509,length=1665>
##contig=<ID=gs4510,length=1797>
##contig=<ID=gs4511,length=2634>
##contig=<ID=gs4512,length=1534>
##contig=<ID=gs4513,length=1133>
##contig=<ID=gs4514,length=1955>
##contig=<ID=gs4515,length=1836>
##contig=<ID=gs4516,length=1970>
##contig=<ID=gs4517,length=1292>
##contig=<ID=gs4518,length=3164>
##contig=<ID=gs4519,length=1948>
##contig=<ID=gs4520,length=1766>
##contig=<ID=gs4521,length=2322>
##contig=<ID=gs4522,length=2393>
##contig=<ID=gs4523,length=2630>
##contig=<ID=gs4524,length=3508>
##contig=<ID=gs4525,length=1730>
##contig=<ID=gs4526,length=1452>
##contig=<ID=gs4527,length=3392>
##contig=<ID=gs4528,length=951>
##contig=<ID=gs4529,length=1551>
##contig=<ID=gs4530,length=2137>
##contig=<ID=gs4531,length=1438>
##contig=<ID=gs4532,length=3108>
##contig=<ID=gs4533,length=920>
##contig=<ID=gs4534,length=1575>
##contig=<ID=gs4535,length=1050>
##contig=<ID=gs4536,length=1675>
##contig=<ID=gs4537,length=2135>
##contig=<ID=gs4538,length=1876>
##contig=<ID=gs4539,length=1933>
##contig=<ID=gs4540,length=1551>
##contig=<ID=gs4541,length=2233>
##contig=<ID=gs4542,length=1417>
##contig=<ID=gs4543,length=1656>
##contig=<ID=gs4544,length=1524>
##contig=<ID=gs4545,length=1467>
##contig=<ID=gs4546,length=1269>
##contig=<ID=gs4547,length=2998>
##contig=<ID=gs4548,length=1397>
##contig=<ID=gs4549,length=3566>
##contig=<ID=gs4550,length=1322>
##contig=<ID=gs4551,length=1583>
##contig=<ID=gs4552,length=1116>
##contig=<ID=gs4553,length=1774>
##contig=<ID=gs4554,length=2269>
##contig=<ID=gs4555,length=1688>
##contig=<ID=gs4556,length=1304>
##contig=<ID=gs4557,length=1022>
##contig=<ID=gs4558,length=2843>
##contig=<ID=gs4559,length=2516>
##contig=<ID=gs4560,length=2346>
##contig=<ID=gs4561,length=3215>
##contig=<ID=gs4562,length=1551>
##contig=<ID=gs4563,length=3507>
##contig=<ID=gs4564,length=2526>
##contig=<ID=gs4565,length=2808>
##contig=<ID=gs4566,length=4036>
##contig=<ID=gs4567,length=1995>
##contig=<ID=gs4568,length=1299>
##contig=<ID=gs4569,length=2679>
##contig=<ID=gs4570,length=3038>
##contig=<ID=gs4571,length=6858>
##contig=<ID=gs4572,length=1296>
##contig=<ID=gs4573,length=1209>
##contig=<ID=gs4574,length=1936>
##contig=<ID=gs4575,length=2908>
##contig=<ID=gs4576,length=2078>
##contig=<ID=gs4577,length=1429>
##contig=<ID=gs4578,length=2072>
##contig=<ID=gs4579,length=2393>
##contig=<ID=gs4580,length=1442>
##contig=<ID=gs4581,length=2392>
##contig=<ID=gs4582,length=2016>
##contig=<ID=gs4583,length=2341>
##contig=<ID=gs4584,length=1332>
##contig=<ID=gs4585,length=973>
##contig=<ID=gs4586,length=2064>
##contig=<ID=gs4587,length=4109>
##contig=<ID=gs4588,length=2070>
##contig=<ID=gs4589,length=1280>
##contig=<ID=gs4590,length=1077>
##contig=<ID=gs4591,length=2652>
##contig=<ID=gs4592,length=1955>
##contig=<ID=gs4593,length=1952>
##contig=<ID=gs4594,length=1613>
##contig=<ID=gs4595,length=1884>
##contig=<ID=gs4596,length=2423>
##contig=<ID=gs4597,length=2013>
##contig=<ID=gs4598,length=1128>
##contig=<ID=gs4599,length=1659>
##contig=<ID=gs4600,length=827>
##contig=<ID=gs4601,length=1370>
##contig=<ID=gs4602,length=2547>
##contig=<ID=gs4603,length=1055>
##contig=<ID=gs4604,length=1612>
##contig=<ID=gs4605,length=795>
##contig=<ID=gs4606,length=1527>
##contig=<ID=gs4607,length=2158>
##contig=<ID=gs4608,length=4434>
##contig=<ID=gs4609,length=1899>
##contig=<ID=gs4610,length=1191>
##contig=<ID=gs4611,length=2677>
##contig=<ID=gs4612,length=1405>
##contig=<ID=gs4613,length=1340>
##contig=<ID=gs4614,length=1949>
##contig=<ID=gs4615,length=1076>
##contig=<ID=gs4616,length=2012>
##contig=<ID=gs4617,length=2342>
##contig=<ID=gs4618,length=3133>
##contig=<ID=gs4619,length=881>
##contig=<ID=gs4620,length=1190>
##contig=<ID=gs4621,length=1394>
##contig=<ID=gs4622,length=1881>
##contig=<ID=gs4623,length=2702>
##contig=<ID=gs4624,length=1348>
##contig=<ID=gs4625,length=3773>
##contig=<ID=gs4626,length=1293>
##contig=<ID=gs4627,length=1220>
##contig=<ID=gs4628,length=3803>
##contig=<ID=gs4629,length=1820>
##contig=<ID=gs4630,length=1226>
##contig=<ID=gs4631,length=1648>
##contig=<ID=gs4632,length=1933>
##contig=<ID=gs4633,length=3352>
##contig=<ID=gs4634,length=879>
##contig=<ID=gs4635,length=1108>
##contig=<ID=gs4636,length=3552>
##contig=<ID=gs4637,length=802>
##contig=<ID=gs4638,length=4990>
##contig=<ID=gs4639,length=1084>
##contig=<ID=gs4640,length=2227>
##contig=<ID=gs4641,length=3666>
##contig=<ID=gs4642,length=2096>
##contig=<ID=gs4643,length=1745>
##contig=<ID=gs4644,length=2212>
##contig=<ID=gs4645,length=2368>
##contig=<ID=gs4646,length=2000>
##contig=<ID=gs4647,length=2726>
##contig=<ID=gs4648,length=2264>
##contig=<ID=gs4649,length=2990>
##contig=<ID=gs4650,length=1445>
##contig=<ID=gs4651,length=1739>
##contig=<ID=gs4652,length=2307>
##contig=<ID=gs4653,length=1157>
##contig=<ID=gs4654,length=1486>
##contig=<ID=gs4655,length=1264>
##contig=<ID=gs4656,length=1394>
##contig=<ID=gs4657,length=1085>
##contig=<ID=gs4658,length=2445>
##contig=<ID=gs4659,length=1453>
##contig=<ID=gs4660,length=2094>
##contig=<ID=gs4661,length=1292>
##contig=<ID=gs4662,length=1504>
##contig=<ID=gs4663,length=775>
##contig=<ID=gs4664,length=1916>
##contig=<ID=gs4665,length=1938>
##contig=<ID=gs4666,length=2079>
##contig=<ID=gs4667,length=786>
##contig=<ID=gs4668,length=1380>
##contig=<ID=gs4669,length=1951>
##contig=<ID=gs4670,length=1026>
##contig=<ID=gs4671,length=2140>
##contig=<ID=gs4672,length=1756>
##contig=<ID=gs4673,length=2581>
##contig=<ID=gs4674,length=1705>
##contig=<ID=gs4675,length=1768>
##contig=<ID=gs4676,length=1232>
##contig=<ID=gs4677,length=2060>
##contig=<ID=gs4678,length=1411>
##contig=<ID=gs4679,length=1101>
##contig=<ID=gs4680,length=1615>
##contig=<ID=gs4681,length=1792>
##contig=<ID=gs4682,length=2752>
##contig=<ID=gs4683,length=1947>
##contig=<ID=gs4684,length=1681>
##contig=<ID=gs4685,length=1005>
##contig=<ID=gs4686,length=3462>
##contig=<ID=gs4687,length=2983>
##contig=<ID=gs4688,length=821>
##contig=<ID=gs4689,length=1889>
##contig=<ID=gs4690,length=1490>
##contig=<ID=gs4691,length=1031>
##contig=<ID=gs4692,length=1066>
##contig=<ID=gs4693,length=1628>
##contig=<ID=gs4694,length=823>
##contig=<ID=gs4695,length=1889>
##contig=<ID=gs4696,length=833>
##contig=<ID=gs4697,length=3492>
##contig=<ID=gs4698,length=1171>
##contig=<ID=gs4699,length=1171>
##contig=<ID=gs4700,length=1324>
##contig=<ID=gs4701,length=1398>
##contig=<ID=gs4702,length=1807>
##contig=<ID=gs4703,length=2149>
##contig=<ID=gs4704,length=2769>
##contig=<ID=gs4705,length=2267>
##contig=<ID=gs4706,length=2119>
##contig=<ID=gs4707,length=1248>
##contig=<ID=gs4708,length=1516>
##contig=<ID=gs4709,length=874>
##contig=<ID=gs4710,length=797>
##contig=<ID=gs4711,length=2024>
##contig=<ID=gs4712,length=2320>
##contig=<ID=gs4713,length=807>
##contig=<ID=gs4714,length=2815>
##contig=<ID=gs4715,length=1285>
##contig=<ID=gs4716,length=900>
##contig=<ID=gs4717,length=2085>
##contig=<ID=gs4718,length=3750>
##contig=<ID=gs4719,length=1343>
##contig=<ID=gs4720,length=3145>
##contig=<ID=gs4721,length=1251>
##contig=<ID=gs4722,length=1279>
##contig=<ID=gs4723,length=1568>
##contig=<ID=gs4724,length=1011>
##contig=<ID=gs4725,length=2041>
##contig=<ID=gs4726,length=1536>
##contig=<ID=gs4727,length=2546>
##contig=<ID=gs4728,length=1329>
##contig=<ID=gs4729,length=1658>
##contig=<ID=gs4730,length=1577>
##contig=<ID=gs4731,length=2222>
##contig=<ID=gs4732,length=1220>
##contig=<ID=gs4733,length=1570>
##contig=<ID=gs4734,length=1024>
##contig=<ID=gs4735,length=2283>
##contig=<ID=gs4736,length=1806>
##contig=<ID=gs4737,length=859>
##contig=<ID=gs4738,length=1098>
##contig=<ID=gs4739,length=1549>
##contig=<ID=gs4740,length=858>
##contig=<ID=gs4741,length=1793>
##contig=<ID=gs4742,length=3140>
##contig=<ID=gs4743,length=1754>
##contig=<ID=gs4744,length=3039>
##contig=<ID=gs4745,length=1113>
##contig=<ID=gs4746,length=1528>
##contig=<ID=gs4747,length=1004>
##contig=<ID=gs4748,length=1825>
##contig=<ID=gs4749,length=1495>
##contig=<ID=gs4750,length=1731>
##contig=<ID=gs4751,length=1850>
##contig=<ID=gs4752,length=2423>
##contig=<ID=gs4753,length=1357>
##contig=<ID=gs4754,length=3101>
##contig=<ID=gs4755,length=1649>
##contig=<ID=gs4756,length=1028>
##contig=<ID=gs4757,length=1319>
##contig=<ID=gs4758,length=2345>
##contig=<ID=gs4759,length=1782>
##contig=<ID=gs4760,length=899>
##contig=<ID=gs4761,length=1403>
##contig=<ID=gs4762,length=3961>
##contig=<ID=gs4763,length=2970>
##contig=<ID=gs4764,length=1182>
##contig=<ID=gs4765,length=1716>
##contig=<ID=gs4766,length=1350>
##contig=<ID=gs4767,length=1716>
##contig=<ID=gs4768,length=4155>
##contig=<ID=gs4769,length=1021>
##contig=<ID=gs4770,length=3591>
##contig=<ID=gs4771,length=901>
##contig=<ID=gs4772,length=1590>
##contig=<ID=gs4773,length=1411>
##contig=<ID=gs4774,length=3935>
##contig=<ID=gs4775,length=1881>
##contig=<ID=gs4776,length=1021>
##contig=<ID=gs4777,length=1645>
##contig=<ID=gs4778,length=3011>
##contig=<ID=gs4779,length=3501>
##contig=<ID=gs4780,length=2840>
##contig=<ID=gs4781,length=1468>
##contig=<ID=gs4782,length=2104>
##contig=<ID=gs4783,length=1274>
##contig=<ID=gs4784,length=1775>
##contig=<ID=gs4785,length=1587>
##contig=<ID=gs4786,length=1426>
##contig=<ID=gs4787,length=2009>
##contig=<ID=gs4788,length=1900>
##contig=<ID=gs4789,length=5289>
##contig=<ID=gs4790,length=836>
##contig=<ID=gs4791,length=1833>
##contig=<ID=gs4792,length=1890>
##contig=<ID=gs4793,length=3120>
##contig=<ID=gs4794,length=2407>
##contig=<ID=gs4795,length=1092>
##contig=<ID=gs4796,length=2037>
##contig=<ID=gs4797,length=4673>
##contig=<ID=gs4798,length=1220>
##contig=<ID=gs4799,length=2855>
##contig=<ID=gs4800,length=1145>
##contig=<ID=gs4801,length=1397>
##contig=<ID=gs4802,length=1559>
##contig=<ID=gs4803,length=1256>
##contig=<ID=gs4804,length=1797>
##contig=<ID=gs4805,length=3171>
##contig=<ID=gs4806,length=1586>
##contig=<ID=gs4807,length=3843>
##contig=<ID=gs4808,length=897>
##contig=<ID=gs4809,length=1642>
##contig=<ID=gs4810,length=2115>
##contig=<ID=gs4811,length=2395>
##contig=<ID=gs4812,length=2298>
##contig=<ID=gs4813,length=1789>
##contig=<ID=gs4814,length=1200>
##contig=<ID=gs4815,length=3455>
##contig=<ID=gs4816,length=1579>
##contig=<ID=gs4817,length=5528>
##contig=<ID=gs4818,length=5643>
##contig=<ID=gs4819,length=3089>
##contig=<ID=gs4820,length=730>
##contig=<ID=gs4821,length=2177>
##contig=<ID=gs4822,length=2669>
##contig=<ID=gs4823,length=1858>
##contig=<ID=gs4824,length=842>
##contig=<ID=gs4825,length=1153>
##contig=<ID=gs4826,length=2358>
##contig=<ID=gs4827,length=1357>
##contig=<ID=gs4828,length=1326>
##contig=<ID=gs4829,length=789>
##contig=<ID=gs4830,length=1438>
##contig=<ID=gs4831,length=810>
##contig=<ID=gs4832,length=1009>
##contig=<ID=gs4833,length=1166>
##contig=<ID=gs4834,length=1017>
##contig=<ID=gs4835,length=1254>
##contig=<ID=gs4836,length=1639>
##contig=<ID=gs4837,length=5053>
##contig=<ID=gs4838,length=1940>
##contig=<ID=gs4839,length=2944>
##contig=<ID=gs4840,length=2494>
##contig=<ID=gs4841,length=2066>
##contig=<ID=gs4842,length=1632>
##contig=<ID=gs4843,length=2677>
##contig=<ID=gs4844,length=1602>
##contig=<ID=gs4845,length=2303>
##contig=<ID=gs4846,length=1510>
##contig=<ID=gs4847,length=1295>
##contig=<ID=gs4848,length=1903>
##contig=<ID=gs4849,length=2105>
##contig=<ID=gs4850,length=1683>
##contig=<ID=gs4851,length=1578>
##contig=<ID=gs4852,length=2478>
##contig=<ID=gs4853,length=1939>
##contig=<ID=gs4854,length=1849>
##contig=<ID=gs4855,length=1072>
##contig=<ID=gs4856,length=3686>
##contig=<ID=gs4857,length=1541>
##contig=<ID=gs4858,length=2474>
##contig=<ID=gs4859,length=1839>
##contig=<ID=gs4860,length=1400>
##contig=<ID=gs4861,length=1344>
##contig=<ID=gs4862,length=1891>
##contig=<ID=gs4863,length=1411>
##contig=<ID=gs4864,length=1344>
##contig=<ID=gs4865,length=1096>
##contig=<ID=gs4866,length=1612>
##contig=<ID=gs4867,length=2751>
##contig=<ID=gs4868,length=2410>
##contig=<ID=gs4869,length=2485>
##contig=<ID=gs4870,length=1958>
##contig=<ID=gs4871,length=1060>
##contig=<ID=gs4872,length=1619>
##contig=<ID=gs4873,length=992>
##contig=<ID=gs4874,length=833>
##contig=<ID=gs4875,length=1891>
##contig=<ID=gs4876,length=2588>
##contig=<ID=gs4877,length=1859>
##contig=<ID=gs4878,length=1690>
##contig=<ID=gs4879,length=2418>
##contig=<ID=gs4880,length=1234>
##contig=<ID=gs4881,length=2297>
##contig=<ID=gs4882,length=1719>
##contig=<ID=gs4883,length=2806>
##contig=<ID=gs4884,length=3364>
##contig=<ID=gs4885,length=1559>
##contig=<ID=gs4886,length=3697>
##contig=<ID=gs4887,length=2557>
##contig=<ID=gs4888,length=1194>
##contig=<ID=gs4889,length=1395>
##contig=<ID=gs4890,length=3218>
##contig=<ID=gs4891,length=1660>
##contig=<ID=gs4892,length=2012>
##contig=<ID=gs4893,length=3249>
##contig=<ID=gs4894,length=1559>
##contig=<ID=gs4895,length=709>
##contig=<ID=gs4896,length=1276>
##contig=<ID=gs4897,length=1952>
##contig=<ID=gs4898,length=1702>
##contig=<ID=gs4899,length=1434>
##contig=<ID=gs4900,length=1108>
##contig=<ID=gs4901,length=1366>
##contig=<ID=gs4902,length=1678>
##contig=<ID=gs4903,length=2050>
##contig=<ID=gs4904,length=2450>
##contig=<ID=gs4905,length=1285>
##contig=<ID=gs4906,length=2784>
##contig=<ID=gs4907,length=1007>
##contig=<ID=gs4908,length=3839>
##contig=<ID=gs4909,length=2531>
##contig=<ID=gs4910,length=1088>
##contig=<ID=gs4911,length=1673>
##contig=<ID=gs4912,length=1997>
##contig=<ID=gs4913,length=1149>
##contig=<ID=gs4914,length=3377>
##contig=<ID=gs4915,length=1111>
##contig=<ID=gs4916,length=2518>
##contig=<ID=gs4917,length=3763>
##contig=<ID=gs4918,length=2170>
##contig=<ID=gs4919,length=1895>
##contig=<ID=gs4920,length=4034>
##contig=<ID=gs4921,length=1735>
##contig=<ID=gs4922,length=5325>
##contig=<ID=gs4923,length=1638>
##contig=<ID=gs4924,length=1072>
##contig=<ID=gs4925,length=1247>
##contig=<ID=gs4926,length=2759>
##contig=<ID=gs4927,length=996>
##contig=<ID=gs4928,length=1833>
##contig=<ID=gs4929,length=3076>
##contig=<ID=gs4930,length=2070>
##contig=<ID=gs4931,length=1251>
##contig=<ID=gs4932,length=1956>
##contig=<ID=gs4933,length=2456>
##contig=<ID=gs4934,length=2090>
##contig=<ID=gs4935,length=4291>
##contig=<ID=gs4936,length=2057>
##contig=<ID=gs4937,length=1750>
##contig=<ID=gs4938,length=1043>
##contig=<ID=gs4939,length=1898>
##contig=<ID=gs4940,length=6263>
##contig=<ID=gs4941,length=1231>
##contig=<ID=gs4942,length=2755>
##contig=<ID=gs4943,length=1003>
##contig=<ID=gs4944,length=1214>
##contig=<ID=gs4945,length=2951>
##contig=<ID=gs4946,length=1505>
##contig=<ID=gs4947,length=2267>
##contig=<ID=gs4948,length=1908>
##contig=<ID=gs4949,length=802>
##contig=<ID=gs4950,length=1234>
##contig=<ID=gs4951,length=2035>
##contig=<ID=gs4952,length=5094>
##contig=<ID=gs4953,length=1640>
##contig=<ID=gs4954,length=2556>
##contig=<ID=gs4955,length=1488>
##contig=<ID=gs4956,length=1408>
##contig=<ID=gs4957,length=2792>
##contig=<ID=gs4958,length=1884>
##contig=<ID=gs4959,length=1020>
##contig=<ID=gs4960,length=3704>
##contig=<ID=gs4961,length=4073>
##contig=<ID=gs4962,length=1924>
##contig=<ID=gs4963,length=1879>
##contig=<ID=gs4964,length=1136>
##contig=<ID=gs4965,length=1652>
##contig=<ID=gs4966,length=1706>
##contig=<ID=gs4967,length=3080>
##contig=<ID=gs4968,length=2694>
##contig=<ID=gs4969,length=1167>
##contig=<ID=gs4970,length=1457>
##contig=<ID=gs4971,length=3514>
##contig=<ID=gs4972,length=1850>
##contig=<ID=gs4973,length=1641>
##contig=<ID=gs4974,length=4269>
##contig=<ID=gs4975,length=1731>
##contig=<ID=gs4976,length=2154>
##contig=<ID=gs4977,length=1640>
##contig=<ID=gs4978,length=1190>
##contig=<ID=gs4979,length=1318>
##contig=<ID=gs4980,length=1616>
##contig=<ID=gs4981,length=814>
##contig=<ID=gs4982,length=1413>
##contig=<ID=gs4983,length=1276>
##contig=<ID=gs4984,length=1744>
##contig=<ID=gs4985,length=3606>
##contig=<ID=gs4986,length=2585>
##contig=<ID=gs4987,length=1380>
##contig=<ID=gs4988,length=1801>
##contig=<ID=gs4989,length=1996>
##contig=<ID=gs4990,length=1906>
##contig=<ID=gs4991,length=2198>
##contig=<ID=gs4992,length=1699>
##contig=<ID=gs4993,length=1455>
##contig=<ID=gs4994,length=4674>
##contig=<ID=gs4995,length=3196>
##contig=<ID=gs4996,length=1198>
##contig=<ID=gs4997,length=2274>
##contig=<ID=gs4998,length=2586>
##contig=<ID=gs4999,length=1657>
##contig=<ID=gs5000,length=1118>
##contig=<ID=gs5001,length=1183>
##contig=<ID=gs5002,length=1879>
##contig=<ID=gs5003,length=1027>
##contig=<ID=gs5004,length=1205>
##contig=<ID=gs5005,length=1971>
##contig=<ID=gs5006,length=2492>
##contig=<ID=gs5007,length=1795>
##contig=<ID=gs5008,length=1504>
##contig=<ID=gs5009,length=2289>
##contig=<ID=gs5010,length=2358>
##contig=<ID=gs5011,length=1660>
##contig=<ID=gs5012,length=1526>
##contig=<ID=gs5013,length=1238>
##contig=<ID=gs5014,length=1390>
##contig=<ID=gs5015,length=1639>
##contig=<ID=gs5016,length=1779>
##contig=<ID=gs5017,length=1618>
##contig=<ID=gs5018,length=1103>
##contig=<ID=gs5019,length=855>
##contig=<ID=gs5020,length=1047>
##contig=<ID=gs5021,length=1776>
##contig=<ID=gs5022,length=3451>
##contig=<ID=gs5023,length=1922>
##contig=<ID=gs5024,length=1514>
##contig=<ID=gs5025,length=1017>
##contig=<ID=gs5026,length=2045>
##contig=<ID=gs5027,length=675>
##contig=<ID=gs5028,length=1408>
##contig=<ID=gs5029,length=1102>
##contig=<ID=gs5030,length=1782>
##contig=<ID=gs5031,length=1234>
##contig=<ID=gs5032,length=1528>
##contig=<ID=gs5033,length=1282>
##contig=<ID=gs5034,length=1432>
##contig=<ID=gs5035,length=3232>
##contig=<ID=gs5036,length=1425>
##contig=<ID=gs5037,length=1798>
##contig=<ID=gs5038,length=2043>
##contig=<ID=gs5039,length=1511>
##contig=<ID=gs5040,length=1087>
##contig=<ID=gs5041,length=1331>
##contig=<ID=gs5042,length=2700>
##contig=<ID=gs5043,length=3599>
##contig=<ID=gs5044,length=1239>
##contig=<ID=gs5045,length=1484>
##contig=<ID=gs5046,length=1425>
##contig=<ID=gs5047,length=1461>
##contig=<ID=gs5048,length=1238>
##contig=<ID=gs5049,length=1539>
##contig=<ID=gs5050,length=1515>
##contig=<ID=gs5051,length=866>
##contig=<ID=gs5052,length=988>
##contig=<ID=gs5053,length=1942>
##contig=<ID=gs5054,length=2002>
##contig=<ID=gs5055,length=1687>
##contig=<ID=gs5056,length=2332>
##contig=<ID=gs5057,length=1481>
##contig=<ID=gs5058,length=813>
##contig=<ID=gs5059,length=2545>
##contig=<ID=gs5060,length=894>
##contig=<ID=gs5061,length=1995>
##contig=<ID=gs5062,length=1372>
##contig=<ID=gs5063,length=978>
##contig=<ID=gs5064,length=2203>
##contig=<ID=gs5065,length=1569>
##contig=<ID=gs5066,length=1242>
##contig=<ID=gs5067,length=2064>
##contig=<ID=gs5068,length=2039>
##contig=<ID=gs5069,length=2123>
##contig=<ID=gs5070,length=1741>
##contig=<ID=gs5071,length=1250>
##contig=<ID=gs5072,length=2734>
##contig=<ID=gs5073,length=832>
##contig=<ID=gs5074,length=1459>
##contig=<ID=gs5075,length=1284>
##contig=<ID=gs5076,length=1449>
##contig=<ID=gs5077,length=1289>
##contig=<ID=gs5078,length=1140>
##contig=<ID=gs5079,length=1024>
##contig=<ID=gs5080,length=898>
##contig=<ID=gs5081,length=994>
##contig=<ID=gs5082,length=1850>
##contig=<ID=gs5083,length=2015>
##contig=<ID=gs5084,length=1043>
##contig=<ID=gs5085,length=2449>
##contig=<ID=gs5086,length=1845>
##contig=<ID=gs5087,length=1957>
##contig=<ID=gs5088,length=1610>
##contig=<ID=gs5089,length=676>
##contig=<ID=gs5090,length=2981>
##contig=<ID=gs5091,length=1931>
##contig=<ID=gs5092,length=2652>
##contig=<ID=gs5093,length=3817>
##contig=<ID=gs5094,length=1833>
##contig=<ID=gs5095,length=1393>
##contig=<ID=gs5096,length=1714>
##contig=<ID=gs5097,length=1742>
##contig=<ID=gs5098,length=992>
##contig=<ID=gs5099,length=2291>
##contig=<ID=gs5100,length=840>
##contig=<ID=gs5101,length=3536>
##contig=<ID=gs5102,length=1381>
##contig=<ID=gs5103,length=1881>
##contig=<ID=gs5104,length=2151>
##contig=<ID=gs5105,length=2604>
##contig=<ID=gs5106,length=1321>
##contig=<ID=gs5107,length=2467>
##contig=<ID=gs5108,length=1074>
##contig=<ID=gs5109,length=1791>
##contig=<ID=gs5110,length=2474>
##contig=<ID=gs5111,length=1355>
##contig=<ID=gs5112,length=2223>
##contig=<ID=gs5113,length=958>
##contig=<ID=gs5114,length=2201>
##contig=<ID=gs5115,length=3860>
##contig=<ID=gs5116,length=6867>
##contig=<ID=gs5117,length=1473>
##contig=<ID=gs5118,length=1066>
##contig=<ID=gs5119,length=3364>
##contig=<ID=gs5120,length=1267>
##contig=<ID=gs5121,length=2813>
##contig=<ID=gs5122,length=1476>
##contig=<ID=gs5123,length=1827>
##contig=<ID=gs5124,length=1103>
##contig=<ID=gs5125,length=4280>
##contig=<ID=gs5126,length=1156>
##contig=<ID=gs5127,length=1023>
##contig=<ID=gs5128,length=1803>
##contig=<ID=gs5129,length=2373>
##contig=<ID=gs5130,length=3526>
##contig=<ID=gs5131,length=1844>
##contig=<ID=gs5132,length=1137>
##contig=<ID=gs5133,length=1370>
##contig=<ID=gs5134,length=1013>
##contig=<ID=gs5135,length=980>
##contig=<ID=gs5136,length=1061>
##contig=<ID=gs5137,length=1830>
##contig=<ID=gs5138,length=2122>
##contig=<ID=gs5139,length=2024>
##contig=<ID=gs5140,length=2352>
##contig=<ID=gs5141,length=809>
##contig=<ID=gs5142,length=4595>
##contig=<ID=gs5143,length=2044>
##contig=<ID=gs5144,length=1434>
##contig=<ID=gs5145,length=2439>
##contig=<ID=gs5146,length=1309>
##contig=<ID=gs5147,length=1498>
##contig=<ID=gs5148,length=2017>
##contig=<ID=gs5149,length=2249>
##contig=<ID=gs5150,length=2064>
##contig=<ID=gs5151,length=5100>
##contig=<ID=gs5152,length=1691>
##contig=<ID=gs5153,length=1310>
##contig=<ID=gs5154,length=929>
##contig=<ID=gs5155,length=1080>
##contig=<ID=gs5156,length=610>
##contig=<ID=gs5157,length=1584>
##contig=<ID=gs5158,length=1224>
##contig=<ID=gs5159,length=2331>
##contig=<ID=gs5160,length=2015>
##contig=<ID=gs5161,length=1840>
##contig=<ID=gs5162,length=1241>
##contig=<ID=gs5163,length=695>
##contig=<ID=gs5164,length=2101>
##contig=<ID=gs5165,length=3900>
##contig=<ID=gs5166,length=2982>
##contig=<ID=gs5167,length=945>
##contig=<ID=gs5168,length=1835>
##contig=<ID=gs5169,length=1695>
##contig=<ID=gs5170,length=1461>
##contig=<ID=gs5171,length=4436>
##contig=<ID=gs5172,length=947>
##contig=<ID=gs5173,length=717>
##contig=<ID=gs5174,length=1588>
##contig=<ID=gs5175,length=1138>
##contig=<ID=gs5176,length=1614>
##contig=<ID=gs5177,length=5122>
##contig=<ID=gs5178,length=2441>
##contig=<ID=gs5179,length=2366>
##contig=<ID=gs5180,length=2238>
##contig=<ID=gs5181,length=3954>
##contig=<ID=gs5182,length=2602>
##contig=<ID=gs5183,length=765>
##contig=<ID=gs5184,length=1142>
##contig=<ID=gs5185,length=1990>
##contig=<ID=gs5186,length=1936>
##contig=<ID=gs5187,length=1217>
##contig=<ID=gs5188,length=1062>
##contig=<ID=gs5189,length=1913>
##contig=<ID=gs5190,length=1106>
##contig=<ID=gs5191,length=2834>
##contig=<ID=gs5192,length=1249>
##contig=<ID=gs5193,length=1678>
##contig=<ID=gs5194,length=700>
##contig=<ID=gs5195,length=1293>
##contig=<ID=gs5196,length=1698>
##contig=<ID=gs5197,length=4989>
##contig=<ID=gs5198,length=1266>
##contig=<ID=gs5199,length=2013>
##contig=<ID=gs5200,length=1589>
##contig=<ID=gs5201,length=802>
##contig=<ID=gs5202,length=1165>
##contig=<ID=gs5203,length=1628>
##contig=<ID=gs5204,length=1591>
##contig=<ID=gs5205,length=2063>
##contig=<ID=gs5206,length=2518>
##contig=<ID=gs5207,length=951>
##contig=<ID=gs5208,length=1870>
##contig=<ID=gs5209,length=3592>
##contig=<ID=gs5210,length=1321>
##contig=<ID=gs5211,length=2202>
##contig=<ID=gs5212,length=1565>
##contig=<ID=gs5213,length=1491>
##contig=<ID=gs5214,length=1993>
##contig=<ID=gs5215,length=3725>
##contig=<ID=gs5216,length=765>
##contig=<ID=gs5217,length=1175>
##contig=<ID=gs5218,length=2021>
##contig=<ID=gs5219,length=1841>
##contig=<ID=gs5220,length=1682>
##contig=<ID=gs5221,length=1013>
##contig=<ID=gs5222,length=1104>
##contig=<ID=gs5223,length=1798>
##contig=<ID=gs5224,length=2415>
##contig=<ID=gs5225,length=2794>
##contig=<ID=gs5226,length=1414>
##contig=<ID=gs5227,length=2138>
##contig=<ID=gs5228,length=1373>
##contig=<ID=gs5229,length=892>
##contig=<ID=gs5230,length=4041>
##contig=<ID=gs5231,length=1643>
##contig=<ID=gs5232,length=1211>
##contig=<ID=gs5233,length=6186>
##contig=<ID=gs5234,length=1156>
##contig=<ID=gs5235,length=2382>
##contig=<ID=gs5236,length=4075>
##contig=<ID=gs5237,length=1304>
##contig=<ID=gs5238,length=869>
##contig=<ID=gs5239,length=1376>
##contig=<ID=gs5240,length=1384>
##contig=<ID=gs5241,length=1780>
##contig=<ID=gs5242,length=1282>
##contig=<ID=gs5243,length=1134>
##contig=<ID=gs5244,length=2062>
##contig=<ID=gs5245,length=2273>
##contig=<ID=gs5246,length=898>
##contig=<ID=gs5247,length=2362>
##contig=<ID=gs5248,length=3466>
##contig=<ID=gs5249,length=3969>
##contig=<ID=gs5250,length=1192>
##contig=<ID=gs5251,length=2363>
##contig=<ID=gs5252,length=1692>
##contig=<ID=gs5253,length=2577>
##contig=<ID=gs5254,length=4104>
##contig=<ID=gs5255,length=2349>
##contig=<ID=gs5256,length=1853>
##contig=<ID=gs5257,length=847>
##contig=<ID=gs5258,length=1132>
##contig=<ID=gs5259,length=689>
##contig=<ID=gs5260,length=1555>
##contig=<ID=gs5261,length=729>
##contig=<ID=gs5262,length=3859>
##contig=<ID=gs5263,length=1579>
##contig=<ID=gs5264,length=2680>
##contig=<ID=gs5265,length=803>
##contig=<ID=gs5266,length=1753>
##contig=<ID=gs5267,length=2468>
##contig=<ID=gs5268,length=2644>
##contig=<ID=gs5269,length=1979>
##contig=<ID=gs5270,length=2188>
##contig=<ID=gs5271,length=1635>
##contig=<ID=gs5272,length=2796>
##contig=<ID=gs5273,length=1337>
##contig=<ID=gs5274,length=894>
##contig=<ID=gs5275,length=665>
##contig=<ID=gs5276,length=1577>
##contig=<ID=gs5277,length=4981>
##contig=<ID=gs5278,length=2923>
##contig=<ID=gs5279,length=1572>
##contig=<ID=gs5280,length=1815>
##contig=<ID=gs5281,length=3377>
##contig=<ID=gs5282,length=1848>
##contig=<ID=gs5283,length=1344>
##contig=<ID=gs5284,length=982>
##contig=<ID=gs5285,length=2090>
##contig=<ID=gs5286,length=1469>
##contig=<ID=gs5287,length=784>
##contig=<ID=gs5288,length=2207>
##contig=<ID=gs5289,length=765>
##contig=<ID=gs5290,length=1900>
##contig=<ID=gs5291,length=5002>
##contig=<ID=gs5292,length=2158>
##contig=<ID=gs5293,length=1483>
##contig=<ID=gs5294,length=1519>
##contig=<ID=gs5295,length=2382>
##contig=<ID=gs5296,length=5672>
##contig=<ID=gs5297,length=2616>
##contig=<ID=gs5298,length=2070>
##contig=<ID=gs5299,length=1186>
##contig=<ID=gs5300,length=5558>
##contig=<ID=gs5301,length=1265>
##contig=<ID=gs5302,length=1536>
##contig=<ID=gs5303,length=1709>
##contig=<ID=gs5304,length=1366>
##contig=<ID=gs5305,length=1349>
##contig=<ID=gs5306,length=735>
##contig=<ID=gs5307,length=2213>
##contig=<ID=gs5308,length=1312>
##contig=<ID=gs5309,length=2116>
##contig=<ID=gs5310,length=3637>
##contig=<ID=gs5311,length=1288>
##contig=<ID=gs5312,length=3153>
##contig=<ID=gs5313,length=1007>
##contig=<ID=gs5314,length=1789>
##contig=<ID=gs5315,length=3677>
##contig=<ID=gs5316,length=1436>
##contig=<ID=gs5317,length=3137>
##contig=<ID=gs5318,length=1514>
##contig=<ID=gs5319,length=1158>
##contig=<ID=gs5320,length=2507>
##contig=<ID=gs5321,length=1807>
##contig=<ID=gs5322,length=1217>
##contig=<ID=gs5323,length=2419>
##contig=<ID=gs5324,length=5894>
##contig=<ID=gs5325,length=1437>
##contig=<ID=gs5326,length=1642>
##contig=<ID=gs5327,length=1400>
##contig=<ID=gs5328,length=1037>
##contig=<ID=gs5329,length=1269>
##contig=<ID=gs5330,length=1100>
##contig=<ID=gs5331,length=1095>
##contig=<ID=gs5332,length=1730>
##contig=<ID=gs5333,length=704>
##contig=<ID=gs5334,length=4277>
##contig=<ID=gs5335,length=1201>
##contig=<ID=gs5336,length=1313>
##contig=<ID=gs5337,length=1867>
##contig=<ID=gs5338,length=1746>
##contig=<ID=gs5339,length=2094>
##contig=<ID=gs5340,length=1913>
##contig=<ID=gs5341,length=1257>
##contig=<ID=gs5342,length=3257>
##contig=<ID=gs5343,length=3392>
##contig=<ID=gs5344,length=1463>
##contig=<ID=gs5345,length=1529>
##contig=<ID=gs5346,length=1963>
##contig=<ID=gs5347,length=961>
##contig=<ID=gs5348,length=1543>
##contig=<ID=gs5349,length=1674>
##contig=<ID=gs5350,length=1528>
##contig=<ID=gs5351,length=1252>
##contig=<ID=gs5352,length=887>
##contig=<ID=gs5353,length=1205>
##contig=<ID=gs5354,length=1480>
##contig=<ID=gs5355,length=1305>
##contig=<ID=gs5356,length=1259>
##contig=<ID=gs5357,length=3448>
##contig=<ID=gs5358,length=1071>
##contig=<ID=gs5359,length=2300>
##contig=<ID=gs5360,length=1937>
##contig=<ID=gs5361,length=872>
##contig=<ID=gs5362,length=1137>
##contig=<ID=gs5363,length=1484>
##contig=<ID=gs5364,length=1661>
##contig=<ID=gs5365,length=626>
##contig=<ID=gs5366,length=1347>
##contig=<ID=gs5367,length=1645>
##contig=<ID=gs5368,length=1860>
##contig=<ID=gs5369,length=2032>
##contig=<ID=gs5370,length=1021>
##contig=<ID=gs5371,length=1842>
##contig=<ID=gs5372,length=1553>
##contig=<ID=gs5373,length=1509>
##contig=<ID=gs5374,length=7825>
##contig=<ID=gs5375,length=2131>
##contig=<ID=gs5376,length=1092>
##contig=<ID=gs5377,length=1744>
##contig=<ID=gs5378,length=888>
##contig=<ID=gs5379,length=1579>
##contig=<ID=gs5380,length=1299>
##contig=<ID=gs5381,length=1097>
##contig=<ID=gs5382,length=1669>
##contig=<ID=gs5383,length=1246>
##contig=<ID=gs5384,length=2310>
##contig=<ID=gs5385,length=800>
##contig=<ID=gs5386,length=1760>
##contig=<ID=gs5387,length=1978>
##contig=<ID=gs5388,length=2606>
##contig=<ID=gs5389,length=1252>
##contig=<ID=gs5390,length=768>
##contig=<ID=gs5391,length=1507>
##contig=<ID=gs5392,length=2143>
##contig=<ID=gs5393,length=2178>
##contig=<ID=gs5394,length=933>
##contig=<ID=gs5395,length=1687>
##contig=<ID=gs5396,length=713>
##contig=<ID=gs5397,length=6880>
##contig=<ID=gs5398,length=1627>
##contig=<ID=gs5399,length=1130>
##contig=<ID=gs5400,length=1920>
##contig=<ID=gs5401,length=2161>
##contig=<ID=gs5402,length=8628>
##contig=<ID=gs5403,length=1190>
##contig=<ID=gs5404,length=657>
##contig=<ID=gs5405,length=2778>
##contig=<ID=gs5406,length=1699>
##contig=<ID=gs5407,length=1193>
##contig=<ID=gs5408,length=2640>
##contig=<ID=gs5409,length=1185>
##contig=<ID=gs5410,length=1678>
##contig=<ID=gs5411,length=1520>
##contig=<ID=gs5412,length=1873>
##contig=<ID=gs5413,length=1598>
##contig=<ID=gs5414,length=1290>
##contig=<ID=gs5415,length=1216>
##contig=<ID=gs5416,length=1670>
##contig=<ID=gs5417,length=3770>
##contig=<ID=gs5418,length=2969>
##contig=<ID=gs5419,length=1689>
##contig=<ID=gs5420,length=1814>
##contig=<ID=gs5421,length=1488>
##contig=<ID=gs5422,length=4712>
##contig=<ID=gs5423,length=1881>
##contig=<ID=gs5424,length=1308>
##contig=<ID=gs5425,length=3114>
##contig=<ID=gs5426,length=3944>
##contig=<ID=gs5427,length=1771>
##contig=<ID=gs5428,length=4447>
##contig=<ID=gs5429,length=1089>
##contig=<ID=gs5430,length=1584>
##contig=<ID=gs5431,length=573>
##contig=<ID=gs5432,length=5441>
##contig=<ID=gs5433,length=3194>
##contig=<ID=gs5434,length=1477>
##contig=<ID=gs5435,length=1472>
##contig=<ID=gs5436,length=3250>
##contig=<ID=gs5437,length=1374>
##contig=<ID=gs5438,length=938>
##contig=<ID=gs5439,length=867>
##contig=<ID=gs5440,length=1180>
##contig=<ID=gs5441,length=714>
##contig=<ID=gs5442,length=1014>
##contig=<ID=gs5443,length=1768>
##contig=<ID=gs5444,length=1517>
##contig=<ID=gs5445,length=1734>
##contig=<ID=gs5446,length=1460>
##contig=<ID=gs5447,length=1269>
##contig=<ID=gs5448,length=2568>
##contig=<ID=gs5449,length=1139>
##contig=<ID=gs5450,length=2190>
##contig=<ID=gs5451,length=2675>
##contig=<ID=gs5452,length=2053>
##contig=<ID=gs5453,length=1881>
##contig=<ID=gs5454,length=941>
##contig=<ID=gs5455,length=1353>
##contig=<ID=gs5456,length=1499>
##contig=<ID=gs5457,length=1022>
##contig=<ID=gs5458,length=1201>
##contig=<ID=gs5459,length=2427>
##contig=<ID=gs5460,length=4206>
##contig=<ID=gs5461,length=1493>
##contig=<ID=gs5462,length=2336>
##contig=<ID=gs5463,length=1235>
##contig=<ID=gs5464,length=1142>
##contig=<ID=gs5465,length=1706>
##contig=<ID=gs5466,length=1470>
##contig=<ID=gs5467,length=1913>
##contig=<ID=gs5468,length=1043>
##contig=<ID=gs5469,length=1786>
##contig=<ID=gs5470,length=2104>
##contig=<ID=gs5471,length=1313>
##contig=<ID=gs5472,length=1601>
##contig=<ID=gs5473,length=1250>
##contig=<ID=gs5474,length=953>
##contig=<ID=gs5475,length=2795>
##contig=<ID=gs5476,length=1651>
##contig=<ID=gs5477,length=2251>
##contig=<ID=gs5478,length=1728>
##contig=<ID=gs5479,length=1288>
##contig=<ID=gs5480,length=2419>
##contig=<ID=gs5481,length=1876>
##contig=<ID=gs5482,length=2834>
##contig=<ID=gs5483,length=1712>
##contig=<ID=gs5484,length=1365>
##contig=<ID=gs5485,length=845>
##contig=<ID=gs5486,length=1882>
##contig=<ID=gs5487,length=1591>
##contig=<ID=gs5488,length=998>
##contig=<ID=gs5489,length=1712>
##contig=<ID=gs5490,length=2671>
##contig=<ID=gs5491,length=3693>
##contig=<ID=gs5492,length=2012>
##contig=<ID=gs5493,length=1030>
##contig=<ID=gs5494,length=1515>
##contig=<ID=gs5495,length=2233>
##contig=<ID=gs5496,length=979>
##contig=<ID=gs5497,length=1146>
##contig=<ID=gs5498,length=3489>
##contig=<ID=gs5499,length=1947>
##contig=<ID=gs5500,length=1594>
##contig=<ID=gs5501,length=1381>
##contig=<ID=gs5502,length=1770>
##contig=<ID=gs5503,length=2817>
##contig=<ID=gs5504,length=1325>
##contig=<ID=gs5505,length=909>
##contig=<ID=gs5506,length=3277>
##contig=<ID=gs5507,length=1410>
##contig=<ID=gs5508,length=769>
##contig=<ID=gs5509,length=1056>
##contig=<ID=gs5510,length=2295>
##contig=<ID=gs5511,length=1169>
##contig=<ID=gs5512,length=743>
##contig=<ID=gs5513,length=964>
##contig=<ID=gs5514,length=2415>
##contig=<ID=gs5515,length=2779>
##contig=<ID=gs5516,length=3163>
##contig=<ID=gs5517,length=1092>
##contig=<ID=gs5518,length=2444>
##contig=<ID=gs5519,length=838>
##contig=<ID=gs5520,length=4156>
##contig=<ID=gs5521,length=1266>
##contig=<ID=gs5522,length=1855>
##contig=<ID=gs5523,length=3888>
##contig=<ID=gs5524,length=3033>
##contig=<ID=gs5525,length=1508>
##contig=<ID=gs5526,length=768>
##contig=<ID=gs5527,length=921>
##contig=<ID=gs5528,length=922>
##contig=<ID=gs5529,length=1095>
##contig=<ID=gs5530,length=1585>
##contig=<ID=gs5531,length=1707>
##contig=<ID=gs5532,length=617>
##contig=<ID=gs5533,length=980>
##contig=<ID=gs5534,length=1907>
##contig=<ID=gs5535,length=2971>
##contig=<ID=gs5536,length=1060>
##contig=<ID=gs5537,length=975>
##contig=<ID=gs5538,length=852>
##contig=<ID=gs5539,length=1381>
##contig=<ID=gs5540,length=991>
##contig=<ID=gs5541,length=1034>
##contig=<ID=gs5542,length=903>
##contig=<ID=gs5543,length=1149>
##contig=<ID=gs5544,length=1003>
##contig=<ID=gs5545,length=690>
##contig=<ID=gs5546,length=1092>
##contig=<ID=gs5547,length=1339>
##contig=<ID=gs5548,length=978>
##contig=<ID=gs5549,length=3731>
##contig=<ID=gs5550,length=1360>
##contig=<ID=gs5551,length=1505>
##contig=<ID=gs5552,length=3943>
##contig=<ID=gs5553,length=1957>
##contig=<ID=gs5554,length=2305>
##contig=<ID=gs5555,length=2351>
##contig=<ID=gs5556,length=1299>
##contig=<ID=gs5557,length=2107>
##contig=<ID=gs5558,length=1682>
##contig=<ID=gs5559,length=1296>
##contig=<ID=gs5560,length=2547>
##contig=<ID=gs5561,length=3030>
##contig=<ID=gs5562,length=1406>
##contig=<ID=gs5563,length=839>
##contig=<ID=gs5564,length=1792>
##contig=<ID=gs5565,length=3177>
##contig=<ID=gs5566,length=2499>
##contig=<ID=gs5567,length=2899>
##contig=<ID=gs5568,length=988>
##contig=<ID=gs5569,length=1675>
##contig=<ID=gs5570,length=1463>
##contig=<ID=gs5571,length=2101>
##contig=<ID=gs5572,length=1353>
##contig=<ID=gs5573,length=2225>
##contig=<ID=gs5574,length=881>
##contig=<ID=gs5575,length=1634>
##contig=<ID=gs5576,length=2170>
##contig=<ID=gs5577,length=1748>
##contig=<ID=gs5578,length=1668>
##contig=<ID=gs5579,length=5500>
##contig=<ID=gs5580,length=1768>
##contig=<ID=gs5581,length=1927>
##contig=<ID=gs5582,length=4430>
##contig=<ID=gs5583,length=1455>
##contig=<ID=gs5584,length=804>
##contig=<ID=gs5585,length=935>
##contig=<ID=gs5586,length=883>
##contig=<ID=gs5587,length=1596>
##contig=<ID=gs5588,length=2540>
##contig=<ID=gs5589,length=1025>
##contig=<ID=gs5590,length=1959>
##contig=<ID=gs5591,length=1569>
##contig=<ID=gs5592,length=2385>
##contig=<ID=gs5593,length=1048>
##contig=<ID=gs5594,length=2280>
##contig=<ID=gs5595,length=2580>
##contig=<ID=gs5596,length=3967>
##contig=<ID=gs5597,length=3558>
##contig=<ID=gs5598,length=761>
##contig=<ID=gs5599,length=2498>
##contig=<ID=gs5600,length=1745>
##contig=<ID=gs5601,length=1446>
##contig=<ID=gs5602,length=603>
##contig=<ID=gs5603,length=791>
##contig=<ID=gs5604,length=3849>
##contig=<ID=gs5605,length=2049>
##contig=<ID=gs5606,length=1121>
##contig=<ID=gs5607,length=1269>
##contig=<ID=gs5608,length=849>
##contig=<ID=gs5609,length=1653>
##contig=<ID=gs5610,length=2095>
##contig=<ID=gs5611,length=1434>
##contig=<ID=gs5612,length=1406>
##contig=<ID=gs5613,length=1276>
##contig=<ID=gs5614,length=1314>
##contig=<ID=gs5615,length=1364>
##contig=<ID=gs5616,length=2529>
##contig=<ID=gs5617,length=1060>
##contig=<ID=gs5618,length=1923>
##contig=<ID=gs5619,length=2975>
##contig=<ID=gs5620,length=1713>
##contig=<ID=gs5621,length=1086>
##contig=<ID=gs5622,length=846>
##contig=<ID=gs5623,length=1280>
##contig=<ID=gs5624,length=1742>
##contig=<ID=gs5625,length=1664>
##contig=<ID=gs5626,length=2266>
##contig=<ID=gs5627,length=1331>
##contig=<ID=gs5628,length=767>
##contig=<ID=gs5629,length=910>
##contig=<ID=gs5630,length=2169>
##contig=<ID=gs5631,length=780>
##contig=<ID=gs5632,length=948>
##contig=<ID=gs5633,length=6424>
##contig=<ID=gs5634,length=803>
##contig=<ID=gs5635,length=2317>
##contig=<ID=gs5636,length=2885>
##contig=<ID=gs5637,length=1962>
##contig=<ID=gs5638,length=1606>
##contig=<ID=gs5639,length=2020>
##contig=<ID=gs5640,length=2695>
##contig=<ID=gs5641,length=4159>
##contig=<ID=gs5642,length=779>
##contig=<ID=gs5643,length=4192>
##contig=<ID=gs5644,length=2401>
##contig=<ID=gs5645,length=897>
##contig=<ID=gs5646,length=1011>
##contig=<ID=gs5647,length=5222>
##contig=<ID=gs5648,length=653>
##contig=<ID=gs5649,length=1425>
##contig=<ID=gs5650,length=2982>
##contig=<ID=gs5651,length=961>
##contig=<ID=gs5652,length=4257>
##contig=<ID=gs5653,length=830>
##contig=<ID=gs5654,length=2794>
##contig=<ID=gs5655,length=909>
##contig=<ID=gs5656,length=478>
##contig=<ID=gs5657,length=1265>
##contig=<ID=gs5658,length=1664>
##contig=<ID=gs5659,length=1865>
##contig=<ID=gs5660,length=3154>
##contig=<ID=gs5661,length=1233>
##contig=<ID=gs5662,length=1110>
##contig=<ID=gs5663,length=1522>
##contig=<ID=gs5664,length=3600>
##contig=<ID=gs5665,length=816>
##contig=<ID=gs5666,length=1341>
##contig=<ID=gs5667,length=1478>
##contig=<ID=gs5668,length=1899>
##contig=<ID=gs5669,length=1087>
##contig=<ID=gs5670,length=895>
##contig=<ID=gs5671,length=979>
##contig=<ID=gs5672,length=1709>
##contig=<ID=gs5673,length=866>
##contig=<ID=gs5674,length=5879>
##contig=<ID=gs5675,length=1219>
##contig=<ID=gs5676,length=1148>
##contig=<ID=gs5677,length=1002>
##contig=<ID=gs5678,length=1525>
##contig=<ID=gs5679,length=3421>
##contig=<ID=gs5680,length=3363>
##contig=<ID=gs5681,length=2369>
##contig=<ID=gs5682,length=1124>
##contig=<ID=gs5683,length=666>
##contig=<ID=gs5684,length=1293>
##contig=<ID=gs5685,length=889>
##contig=<ID=gs5686,length=675>
##contig=<ID=gs5687,length=2759>
##contig=<ID=gs5688,length=1756>
##contig=<ID=gs5689,length=2929>
##contig=<ID=gs5690,length=1789>
##contig=<ID=gs5691,length=563>
##contig=<ID=gs5692,length=3998>
##contig=<ID=gs5693,length=2058>
##contig=<ID=gs5694,length=1520>
##contig=<ID=gs5695,length=1651>
##contig=<ID=gs5696,length=1964>
##contig=<ID=gs5697,length=1339>
##contig=<ID=gs5698,length=2144>
##contig=<ID=gs5699,length=1111>
##contig=<ID=gs5700,length=1843>
##contig=<ID=gs5701,length=1884>
##contig=<ID=gs5702,length=1771>
##contig=<ID=gs5703,length=1816>
##contig=<ID=gs5704,length=2941>
##contig=<ID=gs5705,length=2776>
##contig=<ID=gs5706,length=1822>
##contig=<ID=gs5707,length=1939>
##contig=<ID=gs5708,length=671>
##contig=<ID=gs5709,length=1494>
##contig=<ID=gs5710,length=1843>
##contig=<ID=gs5711,length=1000>
##contig=<ID=gs5712,length=1898>
##contig=<ID=gs5713,length=2989>
##contig=<ID=gs5714,length=1174>
##contig=<ID=gs5715,length=1408>
##contig=<ID=gs5716,length=1630>
##contig=<ID=gs5717,length=1674>
##contig=<ID=gs5718,length=474>
##contig=<ID=gs5719,length=790>
##contig=<ID=gs5720,length=1906>
##contig=<ID=gs5721,length=2866>
##contig=<ID=gs5722,length=1393>
##contig=<ID=gs5723,length=2866>
##contig=<ID=gs5724,length=1820>
##contig=<ID=gs5725,length=2648>
##contig=<ID=gs5726,length=1353>
##contig=<ID=gs5727,length=1994>
##contig=<ID=gs5728,length=870>
##contig=<ID=gs5729,length=4335>
##contig=<ID=gs5730,length=1327>
##contig=<ID=gs5731,length=2167>
##contig=<ID=gs5732,length=2085>
##contig=<ID=gs5733,length=1049>
##contig=<ID=gs5734,length=1768>
##contig=<ID=gs5735,length=591>
##contig=<ID=gs5736,length=1224>
##contig=<ID=gs5737,length=1641>
##contig=<ID=gs5738,length=2263>
##contig=<ID=gs5739,length=3532>
##contig=<ID=gs5740,length=4002>
##contig=<ID=gs5741,length=850>
##contig=<ID=gs5742,length=1742>
##contig=<ID=gs5743,length=3261>
##contig=<ID=gs5744,length=2661>
##contig=<ID=gs5745,length=1222>
##contig=<ID=gs5746,length=1354>
##contig=<ID=gs5747,length=3105>
##contig=<ID=gs5748,length=2328>
##contig=<ID=gs5749,length=1615>
##contig=<ID=gs5750,length=2090>
##contig=<ID=gs5751,length=1674>
##contig=<ID=gs5752,length=2151>
##contig=<ID=gs5753,length=3211>
##contig=<ID=gs5754,length=2032>
##contig=<ID=gs5755,length=1309>
##contig=<ID=gs5756,length=1151>
##contig=<ID=gs5757,length=1562>
##contig=<ID=gs5758,length=2191>
##contig=<ID=gs5759,length=698>
##contig=<ID=gs5760,length=2261>
##contig=<ID=gs5761,length=885>
##contig=<ID=gs5762,length=2482>
##contig=<ID=gs5763,length=2272>
##contig=<ID=gs5764,length=3144>
##contig=<ID=gs5765,length=1164>
##contig=<ID=gs5766,length=1592>
##contig=<ID=gs5767,length=3552>
##contig=<ID=gs5768,length=2479>
##contig=<ID=gs5769,length=781>
##contig=<ID=gs5770,length=1443>
##contig=<ID=gs5771,length=1337>
##contig=<ID=gs5772,length=2594>
##contig=<ID=gs5773,length=1091>
##contig=<ID=gs5774,length=2720>
##contig=<ID=gs5775,length=3745>
##contig=<ID=gs5776,length=1816>
##contig=<ID=gs5777,length=1510>
##contig=<ID=gs5778,length=1745>
##contig=<ID=gs5779,length=830>
##contig=<ID=gs5780,length=2674>
##contig=<ID=gs5781,length=2682>
##contig=<ID=gs5782,length=8276>
##contig=<ID=gs5783,length=1857>
##contig=<ID=gs5784,length=3275>
##contig=<ID=gs5785,length=4685>
##contig=<ID=gs5786,length=1199>
##contig=<ID=gs5787,length=2021>
##contig=<ID=gs5788,length=10524>
##contig=<ID=gs5789,length=3130>
##contig=<ID=gs5790,length=2140>
##contig=<ID=gs5791,length=889>
##contig=<ID=gs5792,length=3016>
##contig=<ID=gs5793,length=5083>
##contig=<ID=gs5794,length=1082>
##contig=<ID=gs5795,length=1256>
##contig=<ID=gs5796,length=954>
##contig=<ID=gs5797,length=1305>
##contig=<ID=gs5798,length=1258>
##contig=<ID=gs5799,length=958>
##contig=<ID=gs5800,length=2113>
##contig=<ID=gs5801,length=1149>
##contig=<ID=gs5802,length=2514>
##contig=<ID=gs5803,length=2178>
##contig=<ID=gs5804,length=3439>
##contig=<ID=gs5805,length=2232>
##contig=<ID=gs5806,length=1824>
##contig=<ID=gs5807,length=1217>
##contig=<ID=gs5808,length=2830>
##contig=<ID=gs5809,length=4427>
##contig=<ID=gs5810,length=3022>
##contig=<ID=gs5811,length=674>
##contig=<ID=gs5812,length=3949>
##contig=<ID=gs5813,length=1817>
##contig=<ID=gs5814,length=977>
##contig=<ID=gs5815,length=3205>
##contig=<ID=gs5816,length=1125>
##contig=<ID=gs5817,length=1842>
##contig=<ID=gs5818,length=1807>
##contig=<ID=gs5819,length=1597>
##contig=<ID=gs5820,length=2415>
##contig=<ID=gs5821,length=1713>
##contig=<ID=gs5822,length=1081>
##contig=<ID=gs5823,length=1973>
##contig=<ID=gs5824,length=3428>
##contig=<ID=gs5825,length=863>
##contig=<ID=gs5826,length=1152>
##contig=<ID=gs5827,length=2119>
##contig=<ID=gs5828,length=1656>
##contig=<ID=gs5829,length=3140>
##contig=<ID=gs5830,length=1504>
##contig=<ID=gs5831,length=2030>
##contig=<ID=gs5832,length=1654>
##contig=<ID=gs5833,length=1545>
##contig=<ID=gs5834,length=1455>
##contig=<ID=gs5835,length=1576>
##contig=<ID=gs5836,length=931>
##contig=<ID=gs5837,length=1197>
##contig=<ID=gs5838,length=2226>
##contig=<ID=gs5839,length=1059>
##contig=<ID=gs5840,length=1411>
##contig=<ID=gs5841,length=855>
##contig=<ID=gs5842,length=4007>
##contig=<ID=gs5843,length=1137>
##contig=<ID=gs5844,length=3338>
##contig=<ID=gs5845,length=1454>
##contig=<ID=gs5846,length=1497>
##contig=<ID=gs5847,length=2897>
##contig=<ID=gs5848,length=602>
##contig=<ID=gs5849,length=1688>
##contig=<ID=gs5850,length=1440>
##contig=<ID=gs5851,length=1698>
##contig=<ID=gs5852,length=2105>
##contig=<ID=gs5853,length=1887>
##contig=<ID=gs5854,length=827>
##contig=<ID=gs5855,length=1389>
##contig=<ID=gs5856,length=886>
##contig=<ID=gs5857,length=1207>
##contig=<ID=gs5858,length=2096>
##contig=<ID=gs5859,length=1865>
##contig=<ID=gs5860,length=771>
##contig=<ID=gs5861,length=1100>
##contig=<ID=gs5862,length=946>
##contig=<ID=gs5863,length=3027>
##contig=<ID=gs5864,length=1007>
##contig=<ID=gs5865,length=1346>
##contig=<ID=gs5866,length=2136>
##contig=<ID=gs5867,length=1060>
##contig=<ID=gs5868,length=591>
##contig=<ID=gs5869,length=2133>
##contig=<ID=gs5870,length=1683>
##contig=<ID=gs5871,length=1777>
##contig=<ID=gs5872,length=1662>
##contig=<ID=gs5873,length=939>
##contig=<ID=gs5874,length=2667>
##contig=<ID=gs5875,length=2209>
##contig=<ID=gs5876,length=972>
##contig=<ID=gs5877,length=2304>
##contig=<ID=gs5878,length=2106>
##contig=<ID=gs5879,length=1933>
##contig=<ID=gs5880,length=2462>
##contig=<ID=gs5881,length=1497>
##contig=<ID=gs5882,length=1193>
##contig=<ID=gs5883,length=2634>
##contig=<ID=gs5884,length=781>
##contig=<ID=gs5885,length=913>
##contig=<ID=gs5886,length=553>
##contig=<ID=gs5887,length=1617>
##contig=<ID=gs5888,length=1057>
##contig=<ID=gs5889,length=1472>
##contig=<ID=gs5890,length=1869>
##contig=<ID=gs5891,length=1661>
##contig=<ID=gs5892,length=1103>
##contig=<ID=gs5893,length=1453>
##contig=<ID=gs5894,length=3185>
##contig=<ID=gs5895,length=1672>
##contig=<ID=gs5896,length=932>
##contig=<ID=gs5897,length=1635>
##contig=<ID=gs5898,length=2027>
##contig=<ID=gs5899,length=3573>
##contig=<ID=gs5900,length=1906>
##contig=<ID=gs5901,length=2227>
##contig=<ID=gs5902,length=2762>
##contig=<ID=gs5903,length=865>
##contig=<ID=gs5904,length=1105>
##contig=<ID=gs5905,length=2333>
##contig=<ID=gs5906,length=2553>
##contig=<ID=gs5907,length=2791>
##contig=<ID=gs5908,length=2329>
##contig=<ID=gs5909,length=1274>
##contig=<ID=gs5910,length=1047>
##contig=<ID=gs5911,length=1493>
##contig=<ID=gs5912,length=1980>
##contig=<ID=gs5913,length=1582>
##contig=<ID=gs5914,length=1899>
##contig=<ID=gs5915,length=1314>
##contig=<ID=gs5916,length=2107>
##contig=<ID=gs5917,length=2029>
##contig=<ID=gs5918,length=1001>
##contig=<ID=gs5919,length=2757>
##contig=<ID=gs5920,length=1852>
##contig=<ID=gs5921,length=1038>
##contig=<ID=gs5922,length=1321>
##contig=<ID=gs5923,length=1177>
##contig=<ID=gs5924,length=689>
##contig=<ID=gs5925,length=1864>
##contig=<ID=gs5926,length=980>
##contig=<ID=gs5927,length=3574>
##contig=<ID=gs5928,length=1445>
##contig=<ID=gs5929,length=658>
##contig=<ID=gs5930,length=1203>
##contig=<ID=gs5931,length=934>
##contig=<ID=gs5932,length=3263>
##contig=<ID=gs5933,length=911>
##contig=<ID=gs5934,length=1010>
##contig=<ID=gs5935,length=940>
##contig=<ID=gs5936,length=2958>
##contig=<ID=gs5937,length=3795>
##contig=<ID=gs5938,length=974>
##contig=<ID=gs5939,length=945>
##contig=<ID=gs5940,length=1062>
##contig=<ID=gs5941,length=1321>
##contig=<ID=gs5942,length=2825>
##contig=<ID=gs5943,length=2270>
##contig=<ID=gs5944,length=2982>
##contig=<ID=gs5945,length=1298>
##contig=<ID=gs5946,length=1399>
##contig=<ID=gs5947,length=2961>
##contig=<ID=gs5948,length=4549>
##contig=<ID=gs5949,length=1210>
##contig=<ID=gs5950,length=2637>
##contig=<ID=gs5951,length=3643>
##contig=<ID=gs5952,length=1156>
##contig=<ID=gs5953,length=1211>
##contig=<ID=gs5954,length=2771>
##contig=<ID=gs5955,length=2591>
##contig=<ID=gs5956,length=619>
##contig=<ID=gs5957,length=1722>
##contig=<ID=gs5958,length=2296>
##contig=<ID=gs5959,length=1893>
##contig=<ID=gs5960,length=3955>
##contig=<ID=gs5961,length=1296>
##contig=<ID=gs5962,length=1849>
##contig=<ID=gs5963,length=2251>
##contig=<ID=gs5964,length=1567>
##contig=<ID=gs5965,length=1106>
##contig=<ID=gs5966,length=3959>
##contig=<ID=gs5967,length=5141>
##contig=<ID=gs5968,length=1954>
##contig=<ID=gs5969,length=1153>
##contig=<ID=gs5970,length=1419>
##contig=<ID=gs5971,length=3918>
##contig=<ID=gs5972,length=2088>
##contig=<ID=gs5973,length=1116>
##contig=<ID=gs5974,length=2058>
##contig=<ID=gs5975,length=1265>
##contig=<ID=gs5976,length=1321>
##contig=<ID=gs5977,length=1206>
##contig=<ID=gs5978,length=776>
##contig=<ID=gs5979,length=2721>
##contig=<ID=gs5980,length=1311>
##contig=<ID=gs5981,length=2662>
##contig=<ID=gs5982,length=909>
##contig=<ID=gs5983,length=787>
##contig=<ID=gs5984,length=1544>
##contig=<ID=gs5985,length=3090>
##contig=<ID=gs5986,length=3793>
##contig=<ID=gs5987,length=3956>
##contig=<ID=gs5988,length=1128>
##contig=<ID=gs5989,length=1548>
##contig=<ID=gs5990,length=1152>
##contig=<ID=gs5991,length=1721>
##contig=<ID=gs5992,length=1131>
##contig=<ID=gs5993,length=2330>
##contig=<ID=gs5994,length=2783>
##contig=<ID=gs5995,length=1596>
##contig=<ID=gs5996,length=1279>
##contig=<ID=gs5997,length=1179>
##contig=<ID=gs5998,length=2899>
##contig=<ID=gs5999,length=3379>
##contig=<ID=gs6000,length=941>
##contig=<ID=gs6001,length=550>
##contig=<ID=gs6002,length=2891>
##contig=<ID=gs6003,length=905>
##contig=<ID=gs6004,length=1117>
##contig=<ID=gs6005,length=1630>
##contig=<ID=gs6006,length=640>
##contig=<ID=gs6007,length=673>
##contig=<ID=gs6008,length=1795>
##contig=<ID=gs6009,length=1329>
##contig=<ID=gs6010,length=722>
##contig=<ID=gs6011,length=2233>
##contig=<ID=gs6012,length=1003>
##contig=<ID=gs6013,length=2337>
##contig=<ID=gs6014,length=2555>
##contig=<ID=gs6015,length=1829>
##contig=<ID=gs6016,length=1650>
##contig=<ID=gs6017,length=1527>
##contig=<ID=gs6018,length=1280>
##contig=<ID=gs6019,length=1730>
##contig=<ID=gs6020,length=3932>
##contig=<ID=gs6021,length=2274>
##contig=<ID=gs6022,length=2016>
##contig=<ID=gs6023,length=882>
##contig=<ID=gs6024,length=2493>
##contig=<ID=gs6025,length=1284>
##contig=<ID=gs6026,length=4495>
##contig=<ID=gs6027,length=1128>
##contig=<ID=gs6028,length=2367>
##contig=<ID=gs6029,length=1472>
##contig=<ID=gs6030,length=1131>
##contig=<ID=gs6031,length=801>
##contig=<ID=gs6032,length=1896>
##contig=<ID=gs6033,length=2947>
##contig=<ID=gs6034,length=1050>
##contig=<ID=gs6035,length=1688>
##contig=<ID=gs6036,length=3728>
##contig=<ID=gs6037,length=833>
##contig=<ID=gs6038,length=2515>
##contig=<ID=gs6039,length=3057>
##contig=<ID=gs6040,length=1296>
##contig=<ID=gs6041,length=1828>
##contig=<ID=gs6042,length=1575>
##contig=<ID=gs6043,length=712>
##contig=<ID=gs6044,length=2089>
##contig=<ID=gs6045,length=895>
##contig=<ID=gs6046,length=965>
##contig=<ID=gs6047,length=2277>
##contig=<ID=gs6048,length=1288>
##contig=<ID=gs6049,length=686>
##contig=<ID=gs6050,length=1119>
##contig=<ID=gs6051,length=3454>
##contig=<ID=gs6052,length=2504>
##contig=<ID=gs6053,length=1304>
##contig=<ID=gs6054,length=583>
##contig=<ID=gs6055,length=3616>
##contig=<ID=gs6056,length=3139>
##contig=<ID=gs6057,length=987>
##contig=<ID=gs6058,length=1487>
##contig=<ID=gs6059,length=1739>
##contig=<ID=gs6060,length=1715>
##contig=<ID=gs6061,length=1022>
##contig=<ID=gs6062,length=2453>
##contig=<ID=gs6063,length=2455>
##contig=<ID=gs6064,length=1243>
##contig=<ID=gs6065,length=1695>
##contig=<ID=gs6066,length=3196>
##contig=<ID=gs6067,length=2522>
##contig=<ID=gs6068,length=1571>
##contig=<ID=gs6069,length=2827>
##contig=<ID=gs6070,length=2790>
##contig=<ID=gs6071,length=1388>
##contig=<ID=gs6072,length=3734>
##contig=<ID=gs6073,length=1307>
##contig=<ID=gs6074,length=2045>
##contig=<ID=gs6075,length=3010>
##contig=<ID=gs6076,length=1172>
##contig=<ID=gs6077,length=689>
##contig=<ID=gs6078,length=2460>
##contig=<ID=gs6079,length=2421>
##contig=<ID=gs6080,length=756>
##contig=<ID=gs6081,length=1080>
##contig=<ID=gs6082,length=718>
##contig=<ID=gs6083,length=999>
##contig=<ID=gs6084,length=1570>
##contig=<ID=gs6085,length=1899>
##contig=<ID=gs6086,length=732>
##contig=<ID=gs6087,length=2615>
##contig=<ID=gs6088,length=5443>
##contig=<ID=gs6089,length=1112>
##contig=<ID=gs6090,length=1491>
##contig=<ID=gs6091,length=802>
##contig=<ID=gs6092,length=1202>
##contig=<ID=gs6093,length=2261>
##contig=<ID=gs6094,length=1303>
##contig=<ID=gs6095,length=597>
##contig=<ID=gs6096,length=4080>
##contig=<ID=gs6097,length=1378>
##contig=<ID=gs6098,length=765>
##contig=<ID=gs6099,length=1764>
##contig=<ID=gs6100,length=1130>
##contig=<ID=gs6101,length=2263>
##contig=<ID=gs6102,length=1761>
##contig=<ID=gs6103,length=3032>
##contig=<ID=gs6104,length=963>
##contig=<ID=gs6105,length=1776>
##contig=<ID=gs6106,length=1795>
##contig=<ID=gs6107,length=1060>
##contig=<ID=gs6108,length=1923>
##contig=<ID=gs6109,length=1029>
##contig=<ID=gs6110,length=3283>
##contig=<ID=gs6111,length=3132>
##contig=<ID=gs6112,length=893>
##contig=<ID=gs6113,length=831>
##contig=<ID=gs6114,length=1338>
##contig=<ID=gs6115,length=1085>
##contig=<ID=gs6116,length=2178>
##contig=<ID=gs6117,length=1780>
##contig=<ID=gs6118,length=1762>
##contig=<ID=gs6119,length=1749>
##contig=<ID=gs6120,length=766>
##contig=<ID=gs6121,length=2246>
##contig=<ID=gs6122,length=1551>
##contig=<ID=gs6123,length=2633>
##contig=<ID=gs6124,length=1048>
##contig=<ID=gs6125,length=2115>
##contig=<ID=gs6126,length=1144>
##contig=<ID=gs6127,length=884>
##contig=<ID=gs6128,length=2268>
##contig=<ID=gs6129,length=1711>
##contig=<ID=gs6130,length=2170>
##contig=<ID=gs6131,length=1047>
##contig=<ID=gs6132,length=649>
##contig=<ID=gs6133,length=2204>
##contig=<ID=gs6134,length=1821>
##contig=<ID=gs6135,length=1666>
##contig=<ID=gs6136,length=1614>
##contig=<ID=gs6137,length=4569>
##contig=<ID=gs6138,length=2774>
##contig=<ID=gs6139,length=1677>
##contig=<ID=gs6140,length=3132>
##contig=<ID=gs6141,length=1006>
##contig=<ID=gs6142,length=2019>
##contig=<ID=gs6143,length=1123>
##contig=<ID=gs6144,length=3084>
##contig=<ID=gs6145,length=1164>
##contig=<ID=gs6146,length=1197>
##contig=<ID=gs6147,length=1772>
##contig=<ID=gs6148,length=1311>
##contig=<ID=gs6149,length=1724>
##contig=<ID=gs6150,length=3717>
##contig=<ID=gs6151,length=2075>
##contig=<ID=gs6152,length=1950>
##contig=<ID=gs6153,length=4208>
##contig=<ID=gs6154,length=2957>
##contig=<ID=gs6155,length=1332>
##contig=<ID=gs6156,length=754>
##contig=<ID=gs6157,length=750>
##contig=<ID=gs6158,length=1032>
##contig=<ID=gs6159,length=939>
##contig=<ID=gs6160,length=1001>
##contig=<ID=gs6161,length=1753>
##contig=<ID=gs6162,length=1104>
##contig=<ID=gs6163,length=1617>
##contig=<ID=gs6164,length=1049>
##contig=<ID=gs6165,length=1761>
##contig=<ID=gs6166,length=1205>
##contig=<ID=gs6167,length=2627>
##contig=<ID=gs6168,length=2162>
##contig=<ID=gs6169,length=1196>
##contig=<ID=gs6170,length=1899>
##contig=<ID=gs6171,length=1950>
##contig=<ID=gs6172,length=738>
##contig=<ID=gs6173,length=521>
##contig=<ID=gs6174,length=762>
##contig=<ID=gs6175,length=995>
##contig=<ID=gs6176,length=2059>
##contig=<ID=gs6177,length=1138>
##contig=<ID=gs6178,length=1517>
##contig=<ID=gs6179,length=2176>
##contig=<ID=gs6180,length=4006>
##contig=<ID=gs6181,length=2292>
##contig=<ID=gs6182,length=1414>
##contig=<ID=gs6183,length=2349>
##contig=<ID=gs6184,length=1582>
##contig=<ID=gs6185,length=2301>
##contig=<ID=gs6186,length=2224>
##contig=<ID=gs6187,length=5959>
##contig=<ID=gs6188,length=1694>
##contig=<ID=gs6189,length=2102>
##contig=<ID=gs6190,length=1286>
##contig=<ID=gs6191,length=1598>
##contig=<ID=gs6192,length=2077>
##contig=<ID=gs6193,length=971>
##contig=<ID=gs6194,length=1286>
##contig=<ID=gs6195,length=1597>
##contig=<ID=gs6196,length=1039>
##contig=<ID=gs6197,length=1507>
##contig=<ID=gs6198,length=4339>
##contig=<ID=gs6199,length=708>
##contig=<ID=gs6200,length=1138>
##contig=<ID=gs6201,length=4819>
##contig=<ID=gs6202,length=4123>
##contig=<ID=gs6203,length=1292>
##contig=<ID=gs6204,length=3425>
##contig=<ID=gs6205,length=2461>
##contig=<ID=gs6206,length=2281>
##contig=<ID=gs6207,length=3425>
##contig=<ID=gs6208,length=2341>
##contig=<ID=gs6209,length=2138>
##contig=<ID=gs6210,length=3650>
##contig=<ID=gs6211,length=1570>
##contig=<ID=gs6212,length=3059>
##contig=<ID=gs6213,length=878>
##contig=<ID=gs6214,length=835>
##contig=<ID=gs6215,length=1640>
##contig=<ID=gs6216,length=4180>
##contig=<ID=gs6217,length=4366>
##contig=<ID=gs6218,length=2563>
##contig=<ID=gs6219,length=5291>
##contig=<ID=gs6220,length=2721>
##contig=<ID=gs6221,length=2930>
##contig=<ID=gs6222,length=2859>
##contig=<ID=gs6223,length=5945>
##contig=<ID=gs6224,length=3329>
##contig=<ID=gs6225,length=2609>
##contig=<ID=gs6226,length=4225>
##contig=<ID=gs6227,length=3654>
##contig=<ID=gs6228,length=3075>
##contig=<ID=gs6229,length=2951>
##contig=<ID=gs6230,length=3631>
##contig=<ID=gs6231,length=5769>
##contig=<ID=gs6232,length=8054>
##contig=<ID=gs6233,length=3825>
##contig=<ID=gs6234,length=2452>
##contig=<ID=gs6235,length=2529>
##contig=<ID=gs6236,length=5557>
##contig=<ID=gs6237,length=5405>
##contig=<ID=gs6238,length=2848>
##contig=<ID=gs6239,length=3338>
##contig=<ID=gs6240,length=4835>
##contig=<ID=gs6241,length=4284>
##contig=<ID=gs6242,length=2873>
##contig=<ID=gs6243,length=2790>
##contig=<ID=gs6244,length=3666>
##contig=<ID=gs6245,length=3775>
##contig=<ID=gs6246,length=2819>
##contig=<ID=gs6247,length=3236>
##contig=<ID=gs6248,length=3577>
##contig=<ID=gs6249,length=3212>
##contig=<ID=gs6250,length=3344>
##contig=<ID=gs6251,length=2504>
##contig=<ID=gs6252,length=3823>
##contig=<ID=gs6253,length=3128>
##contig=<ID=gs6254,length=2566>
##contig=<ID=gs6255,length=3768>
##contig=<ID=gs6256,length=2384>
##contig=<ID=gs6257,length=2784>
##contig=<ID=gs6258,length=9560>
##contig=<ID=gs6259,length=4760>
##contig=<ID=gs6260,length=2627>
##contig=<ID=gs6261,length=4487>
##contig=<ID=gs6262,length=2860>
##contig=<ID=gs6263,length=2540>
##contig=<ID=gs6264,length=2497>
##contig=<ID=gs6265,length=3546>
##contig=<ID=gs6266,length=3614>
##contig=<ID=gs6267,length=3730>
##contig=<ID=gs6268,length=3564>
##contig=<ID=gs6269,length=7152>
##contig=<ID=gs6270,length=3318>
##contig=<ID=gs6271,length=3502>
##contig=<ID=gs6272,length=2682>
##contig=<ID=gs6273,length=4238>
##contig=<ID=gs6274,length=2535>
##contig=<ID=gs6275,length=3543>
##contig=<ID=gs6276,length=3164>
##contig=<ID=gs6277,length=2518>
##contig=<ID=gs6278,length=4931>
##contig=<ID=gs6279,length=2239>
##contig=<ID=gs6280,length=2658>
##contig=<ID=gs6281,length=4300>
##contig=<ID=gs6282,length=2895>
##contig=<ID=gs6283,length=2456>
##contig=<ID=gs6284,length=3940>
##contig=<ID=gs6285,length=4818>
##contig=<ID=gs6286,length=2678>
##contig=<ID=gs6287,length=2984>
##contig=<ID=gs6288,length=6176>
##contig=<ID=gs6289,length=2709>
##contig=<ID=gs6290,length=3870>
##contig=<ID=gs6291,length=2468>
##contig=<ID=gs6292,length=3346>
##contig=<ID=gs6293,length=2773>
##contig=<ID=gs6294,length=2461>
##contig=<ID=gs6295,length=3139>
##contig=<ID=gs6296,length=6646>
##contig=<ID=gs6297,length=3179>
##contig=<ID=gs6298,length=2186>
##contig=<ID=gs6299,length=2847>
##contig=<ID=gs6300,length=3615>
##contig=<ID=gs6301,length=2265>
##contig=<ID=gs6302,length=4101>
##contig=<ID=gs6303,length=4123>
##contig=<ID=gs6304,length=2929>
##contig=<ID=gs6305,length=3259>
##contig=<ID=gs6306,length=2157>
##contig=<ID=gs6307,length=2131>
##contig=<ID=gs6308,length=2315>
##contig=<ID=gs6309,length=2116>
##contig=<ID=gs6310,length=3318>
##contig=<ID=gs6311,length=2998>
##contig=<ID=gs6312,length=2663>
##contig=<ID=gs6313,length=3710>
##contig=<ID=gs6314,length=4109>
##contig=<ID=gs6315,length=3311>
##contig=<ID=gs6316,length=2914>
##contig=<ID=gs6317,length=2242>
##contig=<ID=gs6318,length=2565>
##contig=<ID=gs6319,length=2877>
##contig=<ID=gs6320,length=3304>
##contig=<ID=gs6321,length=2861>
##contig=<ID=gs6322,length=2604>
##contig=<ID=gs6323,length=2481>
##contig=<ID=gs6324,length=5023>
##contig=<ID=gs6325,length=2803>
##contig=<ID=gs6326,length=4429>
##contig=<ID=gs6327,length=3688>
##contig=<ID=gs6328,length=2609>
##contig=<ID=gs6329,length=2971>
##contig=<ID=gs6330,length=4153>
##contig=<ID=gs6331,length=3062>
##contig=<ID=gs6332,length=2125>
##contig=<ID=gs6333,length=3667>
##contig=<ID=gs6334,length=3798>
##contig=<ID=gs6335,length=3323>
##contig=<ID=gs6336,length=2216>
##contig=<ID=gs6337,length=2113>
##contig=<ID=gs6338,length=6824>
##contig=<ID=gs6339,length=3066>
##contig=<ID=gs6340,length=3267>
##contig=<ID=gs6341,length=2108>
##contig=<ID=gs6342,length=2050>
##contig=<ID=gs6343,length=3535>
##contig=<ID=gs6344,length=2130>
##contig=<ID=gs6345,length=3217>
##contig=<ID=gs6346,length=3525>
##contig=<ID=gs6347,length=2268>
##contig=<ID=gs6348,length=2261>
##contig=<ID=gs6349,length=2986>
##contig=<ID=gs6350,length=2377>
##contig=<ID=gs6351,length=2301>
##contig=<ID=gs6352,length=2512>
##contig=<ID=gs6353,length=1973>
##contig=<ID=gs6354,length=3877>
##contig=<ID=gs6355,length=2846>
##contig=<ID=gs6356,length=3824>
##contig=<ID=gs6357,length=2202>
##contig=<ID=gs6358,length=2005>
##contig=<ID=gs6359,length=2238>
##contig=<ID=gs6360,length=2780>
##contig=<ID=gs6361,length=2231>
##contig=<ID=gs6362,length=4105>
##contig=<ID=gs6363,length=6539>
##contig=<ID=gs6364,length=6415>
##contig=<ID=gs6365,length=2326>
##contig=<ID=gs6366,length=2406>
##contig=<ID=gs6367,length=3517>
##contig=<ID=gs6368,length=2857>
##contig=<ID=gs6369,length=2837>
##contig=<ID=gs6370,length=2037>
##contig=<ID=gs6371,length=3930>
##contig=<ID=gs6372,length=3220>
##contig=<ID=gs6373,length=2140>
##contig=<ID=gs6374,length=1935>
##contig=<ID=gs6375,length=3002>
##contig=<ID=gs6376,length=2797>
##contig=<ID=gs6377,length=2035>
##contig=<ID=gs6378,length=2104>
##contig=<ID=gs6379,length=6021>
##contig=<ID=gs6380,length=2049>
##contig=<ID=gs6381,length=6509>
##contig=<ID=gs6382,length=3074>
##contig=<ID=gs6383,length=3740>
##contig=<ID=gs6384,length=2392>
##contig=<ID=gs6385,length=2274>
##contig=<ID=gs6386,length=2275>
##contig=<ID=gs6387,length=2357>
##contig=<ID=gs6388,length=2210>
##contig=<ID=gs6389,length=3940>
##contig=<ID=gs6390,length=3095>
##contig=<ID=gs6391,length=2306>
##contig=<ID=gs6392,length=4463>
##contig=<ID=gs6393,length=1887>
##contig=<ID=gs6394,length=3268>
##contig=<ID=gs6395,length=2243>
##contig=<ID=gs6396,length=3790>
##contig=<ID=gs6397,length=1852>
##contig=<ID=gs6398,length=2370>
##contig=<ID=gs6399,length=4641>
##contig=<ID=gs6400,length=1873>
##contig=<ID=gs6401,length=2515>
##contig=<ID=gs6402,length=1960>
##contig=<ID=gs6403,length=2492>
##contig=<ID=gs6404,length=2225>
##contig=<ID=gs6405,length=2906>
##contig=<ID=gs6406,length=3591>
##contig=<ID=gs6407,length=2249>
##contig=<ID=gs6408,length=3306>
##contig=<ID=gs6409,length=2262>
##contig=<ID=gs6410,length=2252>
##contig=<ID=gs6411,length=3070>
##contig=<ID=gs6412,length=3084>
##contig=<ID=gs6413,length=3379>
##contig=<ID=gs6414,length=6136>
##contig=<ID=gs6415,length=8241>
##contig=<ID=gs6416,length=3067>
##contig=<ID=gs6417,length=2694>
##contig=<ID=gs6418,length=2238>
##contig=<ID=gs6419,length=2167>
##contig=<ID=gs6420,length=2520>
##contig=<ID=gs6421,length=1832>
##contig=<ID=gs6422,length=6308>
##contig=<ID=gs6423,length=2371>
##contig=<ID=gs6424,length=2511>
##contig=<ID=gs6425,length=2177>
##contig=<ID=gs6426,length=1821>
##contig=<ID=gs6427,length=5977>
##contig=<ID=gs6428,length=4815>
##contig=<ID=gs6429,length=1919>
##contig=<ID=gs6430,length=4798>
##contig=<ID=gs6431,length=3349>
##contig=<ID=gs6432,length=10795>
##contig=<ID=gs6433,length=4458>
##contig=<ID=gs6434,length=5867>
##contig=<ID=gs6435,length=3898>
##contig=<ID=gs6436,length=2429>
##contig=<ID=gs6437,length=2261>
##contig=<ID=gs6438,length=2947>
##contig=<ID=gs6439,length=2955>
##contig=<ID=gs6440,length=2006>
##contig=<ID=gs6441,length=2076>
##contig=<ID=gs6442,length=2616>
##contig=<ID=gs6443,length=2333>
##contig=<ID=gs6444,length=6299>
##contig=<ID=gs6445,length=2278>
##contig=<ID=gs6446,length=3884>
##contig=<ID=gs6447,length=3198>
##contig=<ID=gs6448,length=2324>
##contig=<ID=gs6449,length=2249>
##contig=<ID=gs6450,length=3226>
##contig=<ID=gs6451,length=1788>
##contig=<ID=gs6452,length=1885>
##contig=<ID=gs6453,length=1754>
##contig=<ID=gs6454,length=6269>
##contig=<ID=gs6455,length=2272>
##contig=<ID=gs6456,length=3978>
##contig=<ID=gs6457,length=3736>
##contig=<ID=gs6458,length=2001>
##contig=<ID=gs6459,length=4203>
##contig=<ID=gs6460,length=1876>
##contig=<ID=gs6461,length=2058>
##contig=<ID=gs6462,length=2147>
##contig=<ID=gs6463,length=1809>
##contig=<ID=gs6464,length=3403>
##contig=<ID=gs6465,length=3959>
##contig=<ID=gs6466,length=2537>
##contig=<ID=gs6467,length=2782>
##contig=<ID=gs6468,length=2596>
##contig=<ID=gs6469,length=4382>
##contig=<ID=gs6470,length=1796>
##contig=<ID=gs6471,length=1985>
##contig=<ID=gs6472,length=2383>
##contig=<ID=gs6473,length=2256>
##contig=<ID=gs6474,length=3640>
##contig=<ID=gs6475,length=1947>
##contig=<ID=gs6476,length=2800>
##contig=<ID=gs6477,length=3054>
##contig=<ID=gs6478,length=3426>
##contig=<ID=gs6479,length=2998>
##contig=<ID=gs6480,length=3028>
##contig=<ID=gs6481,length=2662>
##contig=<ID=gs6482,length=1734>
##contig=<ID=gs6483,length=3103>
##contig=<ID=gs6484,length=3993>
##contig=<ID=gs6485,length=1870>
##contig=<ID=gs6486,length=1889>
##contig=<ID=gs6487,length=2396>
##contig=<ID=gs6488,length=2531>
##contig=<ID=gs6489,length=2078>
##contig=<ID=gs6490,length=4227>
##contig=<ID=gs6491,length=3057>
##contig=<ID=gs6492,length=2358>
##contig=<ID=gs6493,length=2232>
##contig=<ID=gs6494,length=2793>
##contig=<ID=gs6495,length=2396>
##contig=<ID=gs6496,length=2059>
##contig=<ID=gs6497,length=2141>
##contig=<ID=gs6498,length=3941>
##contig=<ID=gs6499,length=2742>
##contig=<ID=gs6500,length=2539>
##contig=<ID=gs6501,length=2206>
##contig=<ID=gs6502,length=2213>
##contig=<ID=gs6503,length=3606>
##contig=<ID=gs6504,length=1905>
##contig=<ID=gs6505,length=1805>
##contig=<ID=gs6506,length=2840>
##contig=<ID=gs6507,length=6315>
##contig=<ID=gs6508,length=1810>
##contig=<ID=gs6509,length=1919>
##contig=<ID=gs6510,length=2659>
##contig=<ID=gs6511,length=3452>
##contig=<ID=gs6512,length=3351>
##contig=<ID=gs6513,length=1992>
##contig=<ID=gs6514,length=3977>
##contig=<ID=gs6515,length=2007>
##contig=<ID=gs6516,length=1870>
##contig=<ID=gs6517,length=2559>
##contig=<ID=gs6518,length=2364>
##contig=<ID=gs6519,length=2376>
##contig=<ID=gs6520,length=2128>
##contig=<ID=gs6521,length=2081>
##contig=<ID=gs6522,length=2812>
##contig=<ID=gs6523,length=2349>
##contig=<ID=gs6524,length=1770>
##contig=<ID=gs6525,length=2275>
##contig=<ID=gs6526,length=1730>
##contig=<ID=gs6527,length=2489>
##contig=<ID=gs6528,length=1869>
##contig=<ID=gs6529,length=2969>
##contig=<ID=gs6530,length=3147>
##contig=<ID=gs6531,length=4339>
##contig=<ID=gs6532,length=3012>
##contig=<ID=gs6533,length=1791>
##contig=<ID=gs6534,length=3067>
##contig=<ID=gs6535,length=2046>
##contig=<ID=gs6536,length=1913>
##contig=<ID=gs6537,length=4381>
##contig=<ID=gs6538,length=1664>
##contig=<ID=gs6539,length=7233>
##contig=<ID=gs6540,length=2444>
##contig=<ID=gs6541,length=2751>
##contig=<ID=gs6542,length=2217>
##contig=<ID=gs6543,length=1634>
##contig=<ID=gs6544,length=1922>
##contig=<ID=gs6545,length=1786>
##contig=<ID=gs6546,length=3311>
##contig=<ID=gs6547,length=2122>
##contig=<ID=gs6548,length=1706>
##contig=<ID=gs6549,length=2573>
##contig=<ID=gs6550,length=2556>
##contig=<ID=gs6551,length=2118>
##contig=<ID=gs6552,length=2418>
##contig=<ID=gs6553,length=2051>
##contig=<ID=gs6554,length=1802>
##contig=<ID=gs6555,length=1975>
##contig=<ID=gs6556,length=1732>
##contig=<ID=gs6557,length=1632>
##contig=<ID=gs6558,length=2891>
##contig=<ID=gs6559,length=1815>
##contig=<ID=gs6560,length=1695>
##contig=<ID=gs6561,length=1614>
##contig=<ID=gs6562,length=1670>
##contig=<ID=gs6563,length=1764>
##contig=<ID=gs6564,length=3044>
##contig=<ID=gs6565,length=2610>
##contig=<ID=gs6566,length=3357>
##contig=<ID=gs6567,length=3146>
##contig=<ID=gs6568,length=6491>
##contig=<ID=gs6569,length=1787>
##contig=<ID=gs6570,length=4219>
##contig=<ID=gs6571,length=1954>
##contig=<ID=gs6572,length=1909>
##contig=<ID=gs6573,length=2463>
##contig=<ID=gs6574,length=2859>
##contig=<ID=gs6575,length=2656>
##contig=<ID=gs6576,length=3612>
##contig=<ID=gs6577,length=1813>
##contig=<ID=gs6578,length=3479>
##contig=<ID=gs6579,length=1773>
##contig=<ID=gs6580,length=2182>
##contig=<ID=gs6581,length=3233>
##contig=<ID=gs6582,length=3323>
##contig=<ID=gs6583,length=2691>
##contig=<ID=gs6584,length=2053>
##contig=<ID=gs6585,length=4206>
##contig=<ID=gs6586,length=2905>
##contig=<ID=gs6587,length=2445>
##contig=<ID=gs6588,length=2468>
##contig=<ID=gs6589,length=2455>
##contig=<ID=gs6590,length=4263>
##contig=<ID=gs6591,length=2884>
##contig=<ID=gs6592,length=2679>
##contig=<ID=gs6593,length=1765>
##contig=<ID=gs6594,length=2651>
##contig=<ID=gs6595,length=1681>
##contig=<ID=gs6596,length=2235>
##contig=<ID=gs6597,length=2203>
##contig=<ID=gs6598,length=2771>
##contig=<ID=gs6599,length=2879>
##contig=<ID=gs6600,length=1808>
##contig=<ID=gs6601,length=1721>
##contig=<ID=gs6602,length=1845>
##contig=<ID=gs6603,length=3445>
##contig=<ID=gs6604,length=1761>
##contig=<ID=gs6605,length=2199>
##contig=<ID=gs6606,length=2604>
##contig=<ID=gs6607,length=3342>
##contig=<ID=gs6608,length=2241>
##contig=<ID=gs6609,length=4818>
##contig=<ID=gs6610,length=1928>
##contig=<ID=gs6611,length=3157>
##contig=<ID=gs6612,length=1888>
##contig=<ID=gs6613,length=1616>
##contig=<ID=gs6614,length=1767>
##contig=<ID=gs6615,length=2197>
##contig=<ID=gs6616,length=2011>
##contig=<ID=gs6617,length=2644>
##contig=<ID=gs6618,length=2102>
##contig=<ID=gs6619,length=5850>
##contig=<ID=gs6620,length=1977>
##contig=<ID=gs6621,length=1746>
##contig=<ID=gs6622,length=2432>
##contig=<ID=gs6623,length=1902>
##contig=<ID=gs6624,length=7183>
##contig=<ID=gs6625,length=2886>
##contig=<ID=gs6626,length=1688>
##contig=<ID=gs6627,length=2355>
##contig=<ID=gs6628,length=3051>
##contig=<ID=gs6629,length=2038>
##contig=<ID=gs6630,length=6069>
##contig=<ID=gs6631,length=2047>
##contig=<ID=gs6632,length=1731>
##contig=<ID=gs6633,length=4051>
##contig=<ID=gs6634,length=3343>
##contig=<ID=gs6635,length=2188>
##contig=<ID=gs6636,length=2515>
##contig=<ID=gs6637,length=1875>
##contig=<ID=gs6638,length=1919>
##contig=<ID=gs6639,length=1787>
##contig=<ID=gs6640,length=1886>
##contig=<ID=gs6641,length=1789>
##contig=<ID=gs6642,length=3966>
##contig=<ID=gs6643,length=2345>
##contig=<ID=gs6644,length=1689>
##contig=<ID=gs6645,length=2128>
##contig=<ID=gs6646,length=3018>
##contig=<ID=gs6647,length=2538>
##contig=<ID=gs6648,length=3270>
##contig=<ID=gs6649,length=1711>
##contig=<ID=gs6650,length=1857>
##contig=<ID=gs6651,length=3310>
##contig=<ID=gs6652,length=1729>
##contig=<ID=gs6653,length=1848>
##contig=<ID=gs6654,length=1712>
##contig=<ID=gs6655,length=2220>
##contig=<ID=gs6656,length=1808>
##contig=<ID=gs6657,length=3112>
##contig=<ID=gs6658,length=1913>
##contig=<ID=gs6659,length=2540>
##contig=<ID=gs6660,length=1652>
##contig=<ID=gs6661,length=3378>
##contig=<ID=gs6662,length=3333>
##contig=<ID=gs6663,length=3040>
##contig=<ID=gs6664,length=2036>
##contig=<ID=gs6665,length=4616>
##contig=<ID=gs6666,length=1927>
##contig=<ID=gs6667,length=1619>
##contig=<ID=gs6668,length=1826>
##contig=<ID=gs6669,length=2180>
##contig=<ID=gs6670,length=1590>
##contig=<ID=gs6671,length=3175>
##contig=<ID=gs6672,length=1815>
##contig=<ID=gs6673,length=2929>
##contig=<ID=gs6674,length=3628>
##contig=<ID=gs6675,length=2321>
##contig=<ID=gs6676,length=1733>
##contig=<ID=gs6677,length=3338>
##contig=<ID=gs6678,length=2346>
##contig=<ID=gs6679,length=2459>
##contig=<ID=gs6680,length=2042>
##contig=<ID=gs6681,length=1963>
##contig=<ID=gs6682,length=1887>
##contig=<ID=gs6683,length=2040>
##contig=<ID=gs6684,length=1912>
##contig=<ID=gs6685,length=2533>
##contig=<ID=gs6686,length=1812>
##contig=<ID=gs6687,length=2315>
##contig=<ID=gs6688,length=3927>
##contig=<ID=gs6689,length=2884>
##contig=<ID=gs6690,length=1721>
##contig=<ID=gs6691,length=2202>
##contig=<ID=gs6692,length=3676>
##contig=<ID=gs6693,length=2406>
##contig=<ID=gs6694,length=3763>
##contig=<ID=gs6695,length=1816>
##contig=<ID=gs6696,length=2788>
##contig=<ID=gs6697,length=1501>
##contig=<ID=gs6698,length=2464>
##contig=<ID=gs6699,length=2341>
##contig=<ID=gs6700,length=1737>
##contig=<ID=gs6701,length=2152>
##contig=<ID=gs6702,length=2447>
##contig=<ID=gs6703,length=1539>
##contig=<ID=gs6704,length=2333>
##contig=<ID=gs6705,length=2624>
##contig=<ID=gs6706,length=1655>
##contig=<ID=gs6707,length=2252>
##contig=<ID=gs6708,length=1582>
##contig=<ID=gs6709,length=1955>
##contig=<ID=gs6710,length=2424>
##contig=<ID=gs6711,length=3609>
##contig=<ID=gs6712,length=1599>
##contig=<ID=gs6713,length=2422>
##contig=<ID=gs6714,length=3290>
##contig=<ID=gs6715,length=2747>
##contig=<ID=gs6716,length=6703>
##contig=<ID=gs6717,length=2379>
##contig=<ID=gs6718,length=1921>
##contig=<ID=gs6719,length=5095>
##contig=<ID=gs6720,length=1480>
##contig=<ID=gs6721,length=2040>
##contig=<ID=gs6722,length=5918>
##contig=<ID=gs6723,length=3383>
##contig=<ID=gs6724,length=2399>
##contig=<ID=gs6725,length=2592>
##contig=<ID=gs6726,length=2885>
##contig=<ID=gs6727,length=2240>
##contig=<ID=gs6728,length=2075>
##contig=<ID=gs6729,length=3578>
##contig=<ID=gs6730,length=1739>
##contig=<ID=gs6731,length=2027>
##contig=<ID=gs6732,length=1944>
##contig=<ID=gs6733,length=3418>
##contig=<ID=gs6734,length=2925>
##contig=<ID=gs6735,length=2435>
##contig=<ID=gs6736,length=2565>
##contig=<ID=gs6737,length=1946>
##contig=<ID=gs6738,length=3372>
##contig=<ID=gs6739,length=3988>
##contig=<ID=gs6740,length=1516>
##contig=<ID=gs6741,length=2630>
##contig=<ID=gs6742,length=2273>
##contig=<ID=gs6743,length=2459>
##contig=<ID=gs6744,length=3800>
##contig=<ID=gs6745,length=2252>
##contig=<ID=gs6746,length=2561>
##contig=<ID=gs6747,length=2288>
##contig=<ID=gs6748,length=2791>
##contig=<ID=gs6749,length=2567>
##contig=<ID=gs6750,length=3647>
##contig=<ID=gs6751,length=3054>
##contig=<ID=gs6752,length=2654>
##contig=<ID=gs6753,length=1482>
##contig=<ID=gs6754,length=1546>
##contig=<ID=gs6755,length=1999>
##contig=<ID=gs6756,length=9522>
##contig=<ID=gs6757,length=2609>
##contig=<ID=gs6758,length=1464>
##contig=<ID=gs6759,length=2357>
##contig=<ID=gs6760,length=3378>
##contig=<ID=gs6761,length=2119>
##contig=<ID=gs6762,length=1969>
##contig=<ID=gs6763,length=1773>
##contig=<ID=gs6764,length=2420>
##contig=<ID=gs6765,length=2534>
##contig=<ID=gs6766,length=6893>
##contig=<ID=gs6767,length=2707>
##contig=<ID=gs6768,length=2983>
##contig=<ID=gs6769,length=1865>
##contig=<ID=gs6770,length=2626>
##contig=<ID=gs6771,length=2111>
##contig=<ID=gs6772,length=1462>
##contig=<ID=gs6773,length=1481>
##contig=<ID=gs6774,length=2407>
##contig=<ID=gs6775,length=1751>
##contig=<ID=gs6776,length=3287>
##contig=<ID=gs6777,length=2370>
##contig=<ID=gs6778,length=3345>
##contig=<ID=gs6779,length=1865>
##contig=<ID=gs6780,length=2872>
##contig=<ID=gs6781,length=4085>
##contig=<ID=gs6782,length=1837>
##contig=<ID=gs6783,length=1591>
##contig=<ID=gs6784,length=3154>
##contig=<ID=gs6785,length=3119>
##contig=<ID=gs6786,length=1883>
##contig=<ID=gs6787,length=1451>
##contig=<ID=gs6788,length=1897>
##contig=<ID=gs6789,length=3057>
##contig=<ID=gs6790,length=3662>
##contig=<ID=gs6791,length=1560>
##contig=<ID=gs6792,length=3028>
##contig=<ID=gs6793,length=1610>
##contig=<ID=gs6794,length=3665>
##contig=<ID=gs6795,length=2242>
##contig=<ID=gs6796,length=1543>
##contig=<ID=gs6797,length=2010>
##contig=<ID=gs6798,length=1845>
##contig=<ID=gs6799,length=1627>
##contig=<ID=gs6800,length=2321>
##contig=<ID=gs6801,length=1533>
##contig=<ID=gs6802,length=1690>
##contig=<ID=gs6803,length=2466>
##contig=<ID=gs6804,length=3681>
##contig=<ID=gs6805,length=2378>
##contig=<ID=gs6806,length=1846>
##contig=<ID=gs6807,length=1990>
##contig=<ID=gs6808,length=3160>
##contig=<ID=gs6809,length=3346>
##contig=<ID=gs6810,length=2603>
##contig=<ID=gs6811,length=2319>
##contig=<ID=gs6812,length=4090>
##contig=<ID=gs6813,length=2967>
##contig=<ID=gs6814,length=1649>
##contig=<ID=gs6815,length=3329>
##contig=<ID=gs6816,length=2429>
##contig=<ID=gs6817,length=1830>
##contig=<ID=gs6818,length=1507>
##contig=<ID=gs6819,length=5817>
##contig=<ID=gs6820,length=2870>
##contig=<ID=gs6821,length=2989>
##contig=<ID=gs6822,length=3185>
##contig=<ID=gs6823,length=1380>
##contig=<ID=gs6824,length=2190>
##contig=<ID=gs6825,length=3570>
##contig=<ID=gs6826,length=2069>
##contig=<ID=gs6827,length=1942>
##contig=<ID=gs6828,length=1397>
##contig=<ID=gs6829,length=2675>
##contig=<ID=gs6830,length=2155>
##contig=<ID=gs6831,length=4600>
##contig=<ID=gs6832,length=2725>
##contig=<ID=gs6833,length=1955>
##contig=<ID=gs6834,length=1897>
##contig=<ID=gs6835,length=3377>
##contig=<ID=gs6836,length=1691>
##contig=<ID=gs6837,length=1689>
##contig=<ID=gs6838,length=2362>
##contig=<ID=gs6839,length=2836>
##contig=<ID=gs6840,length=1633>
##contig=<ID=gs6841,length=2114>
##contig=<ID=gs6842,length=1860>
##contig=<ID=gs6843,length=2650>
##contig=<ID=gs6844,length=2810>
##contig=<ID=gs6845,length=1593>
##contig=<ID=gs6846,length=1400>
##contig=<ID=gs6847,length=2005>
##contig=<ID=gs6848,length=2749>
##contig=<ID=gs6849,length=2799>
##contig=<ID=gs6850,length=1767>
##contig=<ID=gs6851,length=2203>
##contig=<ID=gs6852,length=1906>
##contig=<ID=gs6853,length=2130>
##contig=<ID=gs6854,length=1466>
##contig=<ID=gs6855,length=1808>
##contig=<ID=gs6856,length=2527>
##contig=<ID=gs6857,length=2324>
##contig=<ID=gs6858,length=2122>
##contig=<ID=gs6859,length=2152>
##contig=<ID=gs6860,length=2444>
##contig=<ID=gs6861,length=2391>
##contig=<ID=gs6862,length=2879>
##contig=<ID=gs6863,length=3547>
##contig=<ID=gs6864,length=1980>
##contig=<ID=gs6865,length=2277>
##contig=<ID=gs6866,length=1562>
##contig=<ID=gs6867,length=2769>
##contig=<ID=gs6868,length=2989>
##contig=<ID=gs6869,length=4433>
##contig=<ID=gs6870,length=2554>
##contig=<ID=gs6871,length=1816>
##contig=<ID=gs6872,length=2399>
##contig=<ID=gs6873,length=1980>
##contig=<ID=gs6874,length=2079>
##contig=<ID=gs6875,length=1806>
##contig=<ID=gs6876,length=1595>
##contig=<ID=gs6877,length=1561>
##contig=<ID=gs6878,length=2839>
##contig=<ID=gs6879,length=2005>
##contig=<ID=gs6880,length=2269>
##contig=<ID=gs6881,length=1731>
##contig=<ID=gs6882,length=2390>
##contig=<ID=gs6883,length=1373>
##contig=<ID=gs6884,length=1738>
##contig=<ID=gs6885,length=1519>
##contig=<ID=gs6886,length=1599>
##contig=<ID=gs6887,length=4513>
##contig=<ID=gs6888,length=2646>
##contig=<ID=gs6889,length=1515>
##contig=<ID=gs6890,length=1877>
##contig=<ID=gs6891,length=1868>
##contig=<ID=gs6892,length=1589>
##contig=<ID=gs6893,length=2059>
##contig=<ID=gs6894,length=4336>
##contig=<ID=gs6895,length=3512>
##contig=<ID=gs6896,length=2534>
##contig=<ID=gs6897,length=2717>
##contig=<ID=gs6898,length=1892>
##contig=<ID=gs6899,length=2672>
##contig=<ID=gs6900,length=2019>
##contig=<ID=gs6901,length=1376>
##contig=<ID=gs6902,length=2536>
##contig=<ID=gs6903,length=2451>
##contig=<ID=gs6904,length=2107>
##contig=<ID=gs6905,length=4368>
##contig=<ID=gs6906,length=1543>
##contig=<ID=gs6907,length=2187>
##contig=<ID=gs6908,length=1940>
##contig=<ID=gs6909,length=1687>
##contig=<ID=gs6910,length=1717>
##contig=<ID=gs6911,length=2901>
##contig=<ID=gs6912,length=1390>
##contig=<ID=gs6913,length=2790>
##contig=<ID=gs6914,length=3444>
##contig=<ID=gs6915,length=1688>
##contig=<ID=gs6916,length=1762>
##contig=<ID=gs6917,length=2571>
##contig=<ID=gs6918,length=15595>
##contig=<ID=gs6919,length=1584>
##contig=<ID=gs6920,length=2446>
##contig=<ID=gs6921,length=2675>
##contig=<ID=gs6922,length=2909>
##contig=<ID=gs6923,length=1968>
##contig=<ID=gs6924,length=1453>
##contig=<ID=gs6925,length=2102>
##contig=<ID=gs6926,length=3206>
##contig=<ID=gs6927,length=2246>
##contig=<ID=gs6928,length=2351>
##contig=<ID=gs6929,length=1754>
##contig=<ID=gs6930,length=2026>
##contig=<ID=gs6931,length=2818>
##contig=<ID=gs6932,length=2973>
##contig=<ID=gs6933,length=3115>
##contig=<ID=gs6934,length=2356>
##contig=<ID=gs6935,length=2462>
##contig=<ID=gs6936,length=2749>
##contig=<ID=gs6937,length=4670>
##contig=<ID=gs6938,length=1988>
##contig=<ID=gs6939,length=1764>
##contig=<ID=gs6940,length=1662>
##contig=<ID=gs6941,length=1919>
##contig=<ID=gs6942,length=1926>
##contig=<ID=gs6943,length=1606>
##contig=<ID=gs6944,length=3549>
##contig=<ID=gs6945,length=1569>
##contig=<ID=gs6946,length=6825>
##contig=<ID=gs6947,length=3518>
##contig=<ID=gs6948,length=1308>
##contig=<ID=gs6949,length=3405>
##contig=<ID=gs6950,length=2643>
##contig=<ID=gs6951,length=3789>
##contig=<ID=gs6952,length=2514>
##contig=<ID=gs6953,length=1506>
##contig=<ID=gs6954,length=1732>
##contig=<ID=gs6955,length=1562>
##contig=<ID=gs6956,length=1323>
##contig=<ID=gs6957,length=2104>
##contig=<ID=gs6958,length=2244>
##contig=<ID=gs6959,length=2664>
##contig=<ID=gs6960,length=1738>
##contig=<ID=gs6961,length=2062>
##contig=<ID=gs6962,length=3253>
##contig=<ID=gs6963,length=1290>
##contig=<ID=gs6964,length=2086>
##contig=<ID=gs6965,length=2454>
##contig=<ID=gs6966,length=1297>
##contig=<ID=gs6967,length=3098>
##contig=<ID=gs6968,length=1604>
##contig=<ID=gs6969,length=1638>
##contig=<ID=gs6970,length=3190>
##contig=<ID=gs6971,length=2013>
##contig=<ID=gs6972,length=2977>
##contig=<ID=gs6973,length=2128>
##contig=<ID=gs6974,length=2402>
##contig=<ID=gs6975,length=3040>
##contig=<ID=gs6976,length=3062>
##contig=<ID=gs6977,length=2048>
##contig=<ID=gs6978,length=2377>
##contig=<ID=gs6979,length=3042>
##contig=<ID=gs6980,length=1368>
##contig=<ID=gs6981,length=1673>
##contig=<ID=gs6982,length=1576>
##contig=<ID=gs6983,length=2991>
##contig=<ID=gs6984,length=1610>
##contig=<ID=gs6985,length=2041>
##contig=<ID=gs6986,length=1924>
##contig=<ID=gs6987,length=2242>
##contig=<ID=gs6988,length=2850>
##contig=<ID=gs6989,length=3379>
##contig=<ID=gs6990,length=3289>
##contig=<ID=gs6991,length=1876>
##contig=<ID=gs6992,length=1827>
##contig=<ID=gs6993,length=3257>
##contig=<ID=gs6994,length=1272>
##contig=<ID=gs6995,length=1791>
##contig=<ID=gs6996,length=1808>
##contig=<ID=gs6997,length=3683>
##contig=<ID=gs6998,length=3624>
##contig=<ID=gs6999,length=3080>
##contig=<ID=gs7000,length=1568>
##contig=<ID=gs7001,length=3213>
##contig=<ID=gs7002,length=2068>
##contig=<ID=gs7003,length=3141>
##contig=<ID=gs7004,length=2135>
##contig=<ID=gs7005,length=1983>
##contig=<ID=gs7006,length=2481>
##contig=<ID=gs7007,length=2682>
##contig=<ID=gs7008,length=1503>
##contig=<ID=gs7009,length=3545>
##contig=<ID=gs7010,length=1402>
##contig=<ID=gs7011,length=1367>
##contig=<ID=gs7012,length=1369>
##contig=<ID=gs7013,length=1726>
##contig=<ID=gs7014,length=3213>
##contig=<ID=gs7015,length=1994>
##contig=<ID=gs7016,length=4615>
##contig=<ID=gs7017,length=2140>
##contig=<ID=gs7018,length=1634>
##contig=<ID=gs7019,length=2414>
##contig=<ID=gs7020,length=1293>
##contig=<ID=gs7021,length=2185>
##contig=<ID=gs7022,length=1975>
##contig=<ID=gs7023,length=2346>
##contig=<ID=gs7024,length=1888>
##contig=<ID=gs7025,length=2127>
##contig=<ID=gs7026,length=1996>
##contig=<ID=gs7027,length=2288>
##contig=<ID=gs7028,length=2023>
##contig=<ID=gs7029,length=3515>
##contig=<ID=gs7030,length=1266>
##contig=<ID=gs7031,length=1239>
##contig=<ID=gs7032,length=1712>
##contig=<ID=gs7033,length=4438>
##contig=<ID=gs7034,length=1955>
##contig=<ID=gs7035,length=2644>
##contig=<ID=gs7036,length=2591>
##contig=<ID=gs7037,length=1602>
##contig=<ID=gs7038,length=1764>
##contig=<ID=gs7039,length=1774>
##contig=<ID=gs7040,length=2048>
##contig=<ID=gs7041,length=1946>
##contig=<ID=gs7042,length=1801>
##contig=<ID=gs7043,length=1717>
##contig=<ID=gs7044,length=2366>
##contig=<ID=gs7045,length=1222>
##contig=<ID=gs7046,length=1555>
##contig=<ID=gs7047,length=1477>
##contig=<ID=gs7048,length=4210>
##contig=<ID=gs7049,length=2866>
##contig=<ID=gs7050,length=1632>
##contig=<ID=gs7051,length=1641>
##contig=<ID=gs7052,length=1805>
##contig=<ID=gs7053,length=1582>
##contig=<ID=gs7054,length=5151>
##contig=<ID=gs7055,length=1784>
##contig=<ID=gs7056,length=2199>
##contig=<ID=gs7057,length=1528>
##contig=<ID=gs7058,length=4129>
##contig=<ID=gs7059,length=2019>
##contig=<ID=gs7060,length=2969>
##contig=<ID=gs7061,length=2121>
##contig=<ID=gs7062,length=3513>
##contig=<ID=gs7063,length=3237>
##contig=<ID=gs7064,length=3132>
##contig=<ID=gs7065,length=2579>
##contig=<ID=gs7066,length=3461>
##contig=<ID=gs7067,length=1503>
##contig=<ID=gs7068,length=2860>
##contig=<ID=gs7069,length=2576>
##contig=<ID=gs7070,length=2502>
##contig=<ID=gs7071,length=1439>
##contig=<ID=gs7072,length=2302>
##contig=<ID=gs7073,length=2075>
##contig=<ID=gs7074,length=3484>
##contig=<ID=gs7075,length=1677>
##contig=<ID=gs7076,length=2124>
##contig=<ID=gs7077,length=1814>
##contig=<ID=gs7078,length=1620>
##contig=<ID=gs7079,length=2244>
##contig=<ID=gs7080,length=1722>
##contig=<ID=gs7081,length=1685>
##contig=<ID=gs7082,length=1583>
##contig=<ID=gs7083,length=3729>
##contig=<ID=gs7084,length=1402>
##contig=<ID=gs7085,length=3422>
##contig=<ID=gs7086,length=1929>
##contig=<ID=gs7087,length=2117>
##contig=<ID=gs7088,length=2438>
##contig=<ID=gs7089,length=1530>
##contig=<ID=gs7090,length=1711>
##contig=<ID=gs7091,length=1462>
##contig=<ID=gs7092,length=2597>
##contig=<ID=gs7093,length=2122>
##contig=<ID=gs7094,length=2342>
##contig=<ID=gs7095,length=2593>
##contig=<ID=gs7096,length=3752>
##contig=<ID=gs7097,length=3014>
##contig=<ID=gs7098,length=2339>
##contig=<ID=gs7099,length=1916>
##contig=<ID=gs7100,length=2232>
##contig=<ID=gs7101,length=1746>
##contig=<ID=gs7102,length=2053>
##contig=<ID=gs7103,length=1829>
##contig=<ID=gs7104,length=5235>
##contig=<ID=gs7105,length=4075>
##contig=<ID=gs7106,length=1998>
##contig=<ID=gs7107,length=2356>
##contig=<ID=gs7108,length=1664>
##contig=<ID=gs7109,length=4069>
##contig=<ID=gs7110,length=2227>
##contig=<ID=gs7111,length=2515>
##contig=<ID=gs7112,length=1901>
##contig=<ID=gs7113,length=2115>
##contig=<ID=gs7114,length=1920>
##contig=<ID=gs7115,length=1649>
##contig=<ID=gs7116,length=2727>
##contig=<ID=gs7117,length=2124>
##contig=<ID=gs7118,length=3600>
##contig=<ID=gs7119,length=2272>
##contig=<ID=gs7120,length=2058>
##contig=<ID=gs7121,length=1876>
##contig=<ID=gs7122,length=1931>
##contig=<ID=gs7123,length=1588>
##contig=<ID=gs7124,length=1610>
##contig=<ID=gs7125,length=1514>
##contig=<ID=gs7126,length=2195>
##contig=<ID=gs7127,length=3514>
##contig=<ID=gs7128,length=3114>
##contig=<ID=gs7129,length=1432>
##contig=<ID=gs7130,length=2363>
##contig=<ID=gs7131,length=1458>
##contig=<ID=gs7132,length=1976>
##contig=<ID=gs7133,length=1347>
##contig=<ID=gs7134,length=1354>
##contig=<ID=gs7135,length=1667>
##contig=<ID=gs7136,length=2658>
##contig=<ID=gs7137,length=1697>
##contig=<ID=gs7138,length=3292>
##contig=<ID=gs7139,length=1887>
##contig=<ID=gs7140,length=3823>
##contig=<ID=gs7141,length=1323>
##contig=<ID=gs7142,length=1571>
##contig=<ID=gs7143,length=2045>
##contig=<ID=gs7144,length=3039>
##contig=<ID=gs7145,length=2221>
##contig=<ID=gs7146,length=2365>
##contig=<ID=gs7147,length=2042>
##contig=<ID=gs7148,length=1874>
##contig=<ID=gs7149,length=1370>
##contig=<ID=gs7150,length=3249>
##contig=<ID=gs7151,length=1186>
##contig=<ID=gs7152,length=2393>
##contig=<ID=gs7153,length=1974>
##contig=<ID=gs7154,length=2053>
##contig=<ID=gs7155,length=1750>
##contig=<ID=gs7156,length=2425>
##contig=<ID=gs7157,length=2196>
##contig=<ID=gs7158,length=2480>
##contig=<ID=gs7159,length=2281>
##contig=<ID=gs7160,length=2823>
##contig=<ID=gs7161,length=1372>
##contig=<ID=gs7162,length=2954>
##contig=<ID=gs7163,length=4036>
##contig=<ID=gs7164,length=1963>
##contig=<ID=gs7165,length=1366>
##contig=<ID=gs7166,length=2249>
##contig=<ID=gs7167,length=1634>
##contig=<ID=gs7168,length=1568>
##contig=<ID=gs7169,length=1514>
##contig=<ID=gs7170,length=3487>
##contig=<ID=gs7171,length=1938>
##contig=<ID=gs7172,length=4164>
##contig=<ID=gs7173,length=1652>
##contig=<ID=gs7174,length=1999>
##contig=<ID=gs7175,length=2717>
##contig=<ID=gs7176,length=1735>
##contig=<ID=gs7177,length=2983>
##contig=<ID=gs7178,length=2920>
##contig=<ID=gs7179,length=1271>
##contig=<ID=gs7180,length=1895>
##contig=<ID=gs7181,length=1982>
##contig=<ID=gs7182,length=2496>
##contig=<ID=gs7183,length=1624>
##contig=<ID=gs7184,length=2842>
##contig=<ID=gs7185,length=2802>
##contig=<ID=gs7186,length=1865>
##contig=<ID=gs7187,length=2709>
##contig=<ID=gs7188,length=2695>
##contig=<ID=gs7189,length=2934>
##contig=<ID=gs7190,length=2410>
##contig=<ID=gs7191,length=2576>
##contig=<ID=gs7192,length=1611>
##contig=<ID=gs7193,length=2337>
##contig=<ID=gs7194,length=2754>
##contig=<ID=gs7195,length=3092>
##contig=<ID=gs7196,length=2424>
##contig=<ID=gs7197,length=2080>
##contig=<ID=gs7198,length=2731>
##contig=<ID=gs7199,length=3586>
##contig=<ID=gs7200,length=1713>
##contig=<ID=gs7201,length=2302>
##contig=<ID=gs7202,length=1684>
##contig=<ID=gs7203,length=2663>
##contig=<ID=gs7204,length=2525>
##contig=<ID=gs7205,length=2357>
##contig=<ID=gs7206,length=1587>
##contig=<ID=gs7207,length=1468>
##contig=<ID=gs7208,length=2277>
##contig=<ID=gs7209,length=1360>
##contig=<ID=gs7210,length=3045>
##contig=<ID=gs7211,length=3412>
##contig=<ID=gs7212,length=1970>
##contig=<ID=gs7213,length=2759>
##contig=<ID=gs7214,length=2832>
##contig=<ID=gs7215,length=1745>
##contig=<ID=gs7216,length=2200>
##contig=<ID=gs7217,length=1676>
##contig=<ID=gs7218,length=1493>
##contig=<ID=gs7219,length=1950>
##contig=<ID=gs7220,length=2642>
##contig=<ID=gs7221,length=2325>
##contig=<ID=gs7222,length=2221>
##contig=<ID=gs7223,length=3233>
##contig=<ID=gs7224,length=2546>
##contig=<ID=gs7225,length=1423>
##contig=<ID=gs7226,length=1802>
##contig=<ID=gs7227,length=2039>
##contig=<ID=gs7228,length=1648>
##contig=<ID=gs7229,length=1943>
##contig=<ID=gs7230,length=2087>
##contig=<ID=gs7231,length=3667>
##contig=<ID=gs7232,length=1662>
##contig=<ID=gs7233,length=1453>
##contig=<ID=gs7234,length=2146>
##contig=<ID=gs7235,length=5923>
##contig=<ID=gs7236,length=1181>
##contig=<ID=gs7237,length=1837>
##contig=<ID=gs7238,length=2340>
##contig=<ID=gs7239,length=1966>
##contig=<ID=gs7240,length=1733>
##contig=<ID=gs7241,length=1794>
##contig=<ID=gs7242,length=2007>
##contig=<ID=gs7243,length=1323>
##contig=<ID=gs7244,length=3283>
##contig=<ID=gs7245,length=2424>
##contig=<ID=gs7246,length=2039>
##contig=<ID=gs7247,length=2518>
##contig=<ID=gs7248,length=3092>
##contig=<ID=gs7249,length=3483>
##contig=<ID=gs7250,length=2799>
##contig=<ID=gs7251,length=1280>
##contig=<ID=gs7252,length=1727>
##contig=<ID=gs7253,length=1687>
##contig=<ID=gs7254,length=1591>
##contig=<ID=gs7255,length=1872>
##contig=<ID=gs7256,length=1383>
##contig=<ID=gs7257,length=1246>
##contig=<ID=gs7258,length=5986>
##contig=<ID=gs7259,length=2433>
##contig=<ID=gs7260,length=2380>
##contig=<ID=gs7261,length=1562>
##contig=<ID=gs7262,length=1652>
##contig=<ID=gs7263,length=1194>
##contig=<ID=gs7264,length=2001>
##contig=<ID=gs7265,length=3581>
##contig=<ID=gs7266,length=1563>
##contig=<ID=gs7267,length=2334>
##contig=<ID=gs7268,length=3568>
##contig=<ID=gs7269,length=1279>
##contig=<ID=gs7270,length=1659>
##contig=<ID=gs7271,length=1805>
##contig=<ID=gs7272,length=1372>
##contig=<ID=gs7273,length=1794>
##contig=<ID=gs7274,length=1431>
##contig=<ID=gs7275,length=1507>
##contig=<ID=gs7276,length=3498>
##contig=<ID=gs7277,length=2755>
##contig=<ID=gs7278,length=1919>
##contig=<ID=gs7279,length=1871>
##contig=<ID=gs7280,length=2988>
##contig=<ID=gs7281,length=3151>
##contig=<ID=gs7282,length=1759>
##contig=<ID=gs7283,length=1480>
##contig=<ID=gs7284,length=1303>
##contig=<ID=gs7285,length=1121>
##contig=<ID=gs7286,length=2766>
##contig=<ID=gs7287,length=1198>
##contig=<ID=gs7288,length=3189>
##contig=<ID=gs7289,length=1822>
##contig=<ID=gs7290,length=2046>
##contig=<ID=gs7291,length=2242>
##contig=<ID=gs7292,length=1301>
##contig=<ID=gs7293,length=2004>
##contig=<ID=gs7294,length=2377>
##contig=<ID=gs7295,length=1682>
##contig=<ID=gs7296,length=1444>
##contig=<ID=gs7297,length=1270>
##contig=<ID=gs7298,length=1818>
##contig=<ID=gs7299,length=1916>
##contig=<ID=gs7300,length=1885>
##contig=<ID=gs7301,length=1307>
##contig=<ID=gs7302,length=1631>
##contig=<ID=gs7303,length=1846>
##contig=<ID=gs7304,length=1847>
##contig=<ID=gs7305,length=2029>
##contig=<ID=gs7306,length=3274>
##contig=<ID=gs7307,length=1889>
##contig=<ID=gs7308,length=1150>
##contig=<ID=gs7309,length=1642>
##contig=<ID=gs7310,length=3226>
##contig=<ID=gs7311,length=1756>
##contig=<ID=gs7312,length=2318>
##contig=<ID=gs7313,length=2448>
##contig=<ID=gs7314,length=2738>
##contig=<ID=gs7315,length=1588>
##contig=<ID=gs7316,length=2276>
##contig=<ID=gs7317,length=2252>
##contig=<ID=gs7318,length=1380>
##contig=<ID=gs7319,length=1675>
##contig=<ID=gs7320,length=1371>
##contig=<ID=gs7321,length=2426>
##contig=<ID=gs7322,length=2768>
##contig=<ID=gs7323,length=1389>
##contig=<ID=gs7324,length=1786>
##contig=<ID=gs7325,length=3677>
##contig=<ID=gs7326,length=1249>
##contig=<ID=gs7327,length=1154>
##contig=<ID=gs7328,length=1137>
##contig=<ID=gs7329,length=1788>
##contig=<ID=gs7330,length=1532>
##contig=<ID=gs7331,length=1095>
##contig=<ID=gs7332,length=3062>
##contig=<ID=gs7333,length=1672>
##contig=<ID=gs7334,length=2537>
##contig=<ID=gs7335,length=1410>
##contig=<ID=gs7336,length=1345>
##contig=<ID=gs7337,length=3212>
##contig=<ID=gs7338,length=1977>
##contig=<ID=gs7339,length=2696>
##contig=<ID=gs7340,length=4654>
##contig=<ID=gs7341,length=1832>
##contig=<ID=gs7342,length=2667>
##contig=<ID=gs7343,length=2013>
##contig=<ID=gs7344,length=2328>
##contig=<ID=gs7345,length=1922>
##contig=<ID=gs7346,length=2187>
##contig=<ID=gs7347,length=3928>
##contig=<ID=gs7348,length=3902>
##contig=<ID=gs7349,length=2054>
##contig=<ID=gs7350,length=1506>
##contig=<ID=gs7351,length=1519>
##contig=<ID=gs7352,length=2382>
##contig=<ID=gs7353,length=2355>
##contig=<ID=gs7354,length=3626>
##contig=<ID=gs7355,length=1298>
##contig=<ID=gs7356,length=1353>
##contig=<ID=gs7357,length=1571>
##contig=<ID=gs7358,length=1883>
##contig=<ID=gs7359,length=1799>
##contig=<ID=gs7360,length=1735>
##contig=<ID=gs7361,length=2422>
##contig=<ID=gs7362,length=1992>
##contig=<ID=gs7363,length=1713>
##contig=<ID=gs7364,length=3525>
##contig=<ID=gs7365,length=3314>
##contig=<ID=gs7366,length=4255>
##contig=<ID=gs7367,length=2082>
##contig=<ID=gs7368,length=2585>
##contig=<ID=gs7369,length=2242>
##contig=<ID=gs7370,length=1667>
##contig=<ID=gs7371,length=1061>
##contig=<ID=gs7372,length=1219>
##contig=<ID=gs7373,length=1541>
##contig=<ID=gs7374,length=2669>
##contig=<ID=gs7375,length=2884>
##contig=<ID=gs7376,length=2339>
##contig=<ID=gs7377,length=1781>
##contig=<ID=gs7378,length=1623>
##contig=<ID=gs7379,length=2189>
##contig=<ID=gs7380,length=4430>
##contig=<ID=gs7381,length=2089>
##contig=<ID=gs7382,length=2454>
##contig=<ID=gs7383,length=7377>
##contig=<ID=gs7384,length=4714>
##contig=<ID=gs7385,length=4524>
##contig=<ID=gs7386,length=1777>
##contig=<ID=gs7387,length=1633>
##contig=<ID=gs7388,length=2349>
##contig=<ID=gs7389,length=2823>
##contig=<ID=gs7390,length=4847>
##contig=<ID=gs7391,length=2101>
##contig=<ID=gs7392,length=3370>
##contig=<ID=gs7393,length=1051>
##contig=<ID=gs7394,length=2305>
##contig=<ID=gs7395,length=1831>
##contig=<ID=gs7396,length=2662>
##contig=<ID=gs7397,length=1700>
##contig=<ID=gs7398,length=2469>
##contig=<ID=gs7399,length=2647>
##contig=<ID=gs7400,length=1480>
##contig=<ID=gs7401,length=1233>
##contig=<ID=gs7402,length=2350>
##contig=<ID=gs7403,length=2913>
##contig=<ID=gs7404,length=1200>
##contig=<ID=gs7405,length=1825>
##contig=<ID=gs7406,length=2317>
##contig=<ID=gs7407,length=2970>
##contig=<ID=gs7408,length=2101>
##contig=<ID=gs7409,length=3381>
##contig=<ID=gs7410,length=2955>
##contig=<ID=gs7411,length=1301>
##contig=<ID=gs7412,length=1950>
##contig=<ID=gs7413,length=1229>
##contig=<ID=gs7414,length=1890>
##contig=<ID=gs7415,length=1556>
##contig=<ID=gs7416,length=2215>
##contig=<ID=gs7417,length=3204>
##contig=<ID=gs7418,length=4272>
##contig=<ID=gs7419,length=1934>
##contig=<ID=gs7420,length=1654>
##contig=<ID=gs7421,length=2597>
##contig=<ID=gs7422,length=5811>
##contig=<ID=gs7423,length=2078>
##contig=<ID=gs7424,length=3249>
##contig=<ID=gs7425,length=1049>
##contig=<ID=gs7426,length=4086>
##contig=<ID=gs7427,length=2588>
##contig=<ID=gs7428,length=1371>
##contig=<ID=gs7429,length=1244>
##contig=<ID=gs7430,length=1092>
##contig=<ID=gs7431,length=1728>
##contig=<ID=gs7432,length=1777>
##contig=<ID=gs7433,length=2856>
##contig=<ID=gs7434,length=1695>
##contig=<ID=gs7435,length=1188>
##contig=<ID=gs7436,length=1100>
##contig=<ID=gs7437,length=1775>
##contig=<ID=gs7438,length=2417>
##contig=<ID=gs7439,length=1793>
##contig=<ID=gs7440,length=6765>
##contig=<ID=gs7441,length=2826>
##contig=<ID=gs7442,length=3765>
##contig=<ID=gs7443,length=1074>
##contig=<ID=gs7444,length=2637>
##contig=<ID=gs7445,length=2754>
##contig=<ID=gs7446,length=1233>
##contig=<ID=gs7447,length=2741>
##contig=<ID=gs7448,length=2170>
##contig=<ID=gs7449,length=2230>
##contig=<ID=gs7450,length=3135>
##contig=<ID=gs7451,length=2134>
##contig=<ID=gs7452,length=3920>
##contig=<ID=gs7453,length=1699>
##contig=<ID=gs7454,length=1681>
##contig=<ID=gs7455,length=1630>
##contig=<ID=gs7456,length=2006>
##contig=<ID=gs7457,length=1081>
##contig=<ID=gs7458,length=2502>
##contig=<ID=gs7459,length=1233>
##contig=<ID=gs7460,length=1052>
##contig=<ID=gs7461,length=1397>
##contig=<ID=gs7462,length=2285>
##contig=<ID=gs7463,length=1069>
##contig=<ID=gs7464,length=1665>
##contig=<ID=gs7465,length=2850>
##contig=<ID=gs7466,length=2706>
##contig=<ID=gs7467,length=1985>
##contig=<ID=gs7468,length=1328>
##contig=<ID=gs7469,length=3698>
##contig=<ID=gs7470,length=2852>
##contig=<ID=gs7471,length=2783>
##contig=<ID=gs7472,length=1304>
##contig=<ID=gs7473,length=2754>
##contig=<ID=gs7474,length=2012>
##contig=<ID=gs7475,length=1243>
##contig=<ID=gs7476,length=2150>
##contig=<ID=gs7477,length=1990>
##contig=<ID=gs7478,length=1898>
##contig=<ID=gs7479,length=2285>
##contig=<ID=gs7480,length=2039>
##contig=<ID=gs7481,length=2867>
##contig=<ID=gs7482,length=3754>
##contig=<ID=gs7483,length=1177>
##contig=<ID=gs7484,length=2060>
##contig=<ID=gs7485,length=1403>
##contig=<ID=gs7486,length=1797>
##contig=<ID=gs7487,length=1416>
##contig=<ID=gs7488,length=2127>
##contig=<ID=gs7489,length=1745>
##contig=<ID=gs7490,length=1691>
##contig=<ID=gs7491,length=2145>
##contig=<ID=gs7492,length=1738>
##contig=<ID=gs7493,length=1701>
##contig=<ID=gs7494,length=4321>
##contig=<ID=gs7495,length=2052>
##contig=<ID=gs7496,length=2610>
##contig=<ID=gs7497,length=3235>
##contig=<ID=gs7498,length=3454>
##contig=<ID=gs7499,length=1030>
##contig=<ID=gs7500,length=1773>
##contig=<ID=gs7501,length=2117>
##contig=<ID=gs7502,length=1574>
##contig=<ID=gs7503,length=1051>
##contig=<ID=gs7504,length=1603>
##contig=<ID=gs7505,length=3901>
##contig=<ID=gs7506,length=2912>
##contig=<ID=gs7507,length=1920>
##contig=<ID=gs7508,length=1924>
##contig=<ID=gs7509,length=1588>
##contig=<ID=gs7510,length=1638>
##contig=<ID=gs7511,length=1385>
##contig=<ID=gs7512,length=1721>
##contig=<ID=gs7513,length=1585>
##contig=<ID=gs7514,length=2788>
##contig=<ID=gs7515,length=3465>
##contig=<ID=gs7516,length=2115>
##contig=<ID=gs7517,length=1058>
##contig=<ID=gs7518,length=1917>
##contig=<ID=gs7519,length=1666>
##contig=<ID=gs7520,length=1432>
##contig=<ID=gs7521,length=1704>
##contig=<ID=gs7522,length=4305>
##contig=<ID=gs7523,length=1511>
##contig=<ID=gs7524,length=1657>
##contig=<ID=gs7525,length=2090>
##contig=<ID=gs7526,length=2909>
##contig=<ID=gs7527,length=2049>
##contig=<ID=gs7528,length=1949>
##contig=<ID=gs7529,length=2096>
##contig=<ID=gs7530,length=1563>
##contig=<ID=gs7531,length=1669>
##contig=<ID=gs7532,length=1852>
##contig=<ID=gs7533,length=686>
##contig=<ID=gs7534,length=431>
##contig=<ID=gs7535,length=1746>
##contig=<ID=gs7536,length=852>
##contig=<ID=gs7537,length=567>
##contig=<ID=gs7538,length=1334>
##contig=<ID=gs7539,length=349>
##contig=<ID=gs7540,length=517>
##contig=<ID=gs7541,length=403>
##contig=<ID=gs7542,length=852>
##contig=<ID=gs7543,length=940>
##contig=<ID=gs7544,length=314>
##contig=<ID=gs7545,length=419>
##contig=<ID=gs7546,length=227>
##contig=<ID=gs7547,length=958>
##contig=<ID=gs7548,length=878>
##contig=<ID=gs7549,length=936>
##contig=<ID=gs7550,length=1265>
##contig=<ID=gs7551,length=903>
##contig=<ID=gs7552,length=1455>
##contig=<ID=gs7553,length=660>
##contig=<ID=gs7554,length=1038>
##contig=<ID=gs7555,length=491>
##contig=<ID=gs7556,length=392>
##contig=<ID=gs7557,length=449>
##contig=<ID=gs7558,length=268>
##contig=<ID=gs7559,length=538>
##contig=<ID=gs7560,length=921>
##contig=<ID=gs7561,length=253>
##contig=<ID=gs7562,length=912>
##contig=<ID=gs7563,length=352>
##contig=<ID=gs7564,length=392>
##contig=<ID=gs7565,length=850>
##contig=<ID=gs7566,length=359>
##contig=<ID=gs7567,length=413>
##contig=<ID=gs7568,length=773>
##contig=<ID=gs7569,length=603>
##contig=<ID=gs7570,length=1347>
##contig=<ID=gs7571,length=361>
##contig=<ID=gs7572,length=351>
##contig=<ID=gs7573,length=565>
##contig=<ID=gs7574,length=587>
##contig=<ID=gs7575,length=1097>
##contig=<ID=gs7576,length=1230>
##contig=<ID=gs7577,length=946>
##contig=<ID=gs7578,length=865>
##contig=<ID=gs7579,length=1227>
##contig=<ID=gs7580,length=3302>
##contig=<ID=gs7581,length=682>
##contig=<ID=gs7582,length=1032>
##contig=<ID=gs7583,length=584>
##contig=<ID=gs7584,length=519>
##contig=<ID=gs7585,length=632>
##contig=<ID=gs7586,length=309>
##contig=<ID=gs7587,length=749>
##contig=<ID=gs7588,length=1242>
##contig=<ID=gs7589,length=1269>
##contig=<ID=gs7590,length=1002>
##contig=<ID=gs7591,length=218>
##contig=<ID=gs7592,length=391>
##contig=<ID=gs7593,length=559>
##contig=<ID=gs7594,length=852>
##contig=<ID=gs7595,length=1423>
##contig=<ID=gs7596,length=780>
##contig=<ID=gs7597,length=1041>
##contig=<ID=gs7598,length=447>
##contig=<ID=gs7599,length=352>
##contig=<ID=gs7600,length=336>
##contig=<ID=gs7601,length=521>
##contig=<ID=gs7602,length=858>
##contig=<ID=gs7603,length=835>
##contig=<ID=gs7604,length=1249>
##contig=<ID=gs7605,length=532>
##contig=<ID=gs7606,length=648>
##contig=<ID=gs7607,length=1404>
##contig=<ID=gs7608,length=709>
##contig=<ID=gs7609,length=549>
##contig=<ID=gs7610,length=1111>
##contig=<ID=gs7611,length=480>
##contig=<ID=gs7612,length=634>
##contig=<ID=gs7613,length=512>
##contig=<ID=gs7614,length=604>
##contig=<ID=gs7615,length=370>
##contig=<ID=gs7616,length=539>
##contig=<ID=gs7617,length=405>
##contig=<ID=gs7618,length=337>
##contig=<ID=gs7619,length=368>
##contig=<ID=gs7620,length=371>
##contig=<ID=gs7621,length=465>
##contig=<ID=gs7622,length=393>
##contig=<ID=gs7623,length=354>
##contig=<ID=gs7624,length=1098>
##contig=<ID=gs7625,length=549>
##contig=<ID=gs7626,length=920>
##contig=<ID=gs7627,length=728>
##contig=<ID=gs7628,length=676>
##contig=<ID=gs7629,length=827>
##contig=<ID=gs7630,length=1619>
##contig=<ID=gs7631,length=1109>
##contig=<ID=gs7632,length=477>
##contig=<ID=gs7633,length=2541>
##contig=<ID=gs7634,length=656>
##contig=<ID=gs7635,length=1141>
##contig=<ID=gs7636,length=611>
##contig=<ID=gs7637,length=592>
##contig=<ID=gs7638,length=847>
##contig=<ID=gs7639,length=2650>
##contig=<ID=gs7640,length=807>
##contig=<ID=gs7641,length=852>
##contig=<ID=gs7642,length=1532>
##contig=<ID=gs7643,length=719>
##contig=<ID=gs7644,length=1194>
##contig=<ID=gs7645,length=1265>
##contig=<ID=gs7646,length=807>
##contig=<ID=gs7647,length=964>
##contig=<ID=gs7648,length=398>
##contig=<ID=gs7649,length=1127>
##contig=<ID=gs7650,length=1318>
##contig=<ID=gs7651,length=654>
##contig=<ID=gs7652,length=465>
##contig=<ID=gs7653,length=679>
##contig=<ID=gs7654,length=222>
##contig=<ID=gs7655,length=616>
##contig=<ID=gs7656,length=1515>
##contig=<ID=gs7657,length=1220>
##contig=<ID=gs7658,length=737>
##contig=<ID=gs7659,length=464>
##contig=<ID=gs7660,length=513>
##contig=<ID=gs7661,length=870>
##contig=<ID=gs7662,length=546>
##contig=<ID=gs7663,length=1001>
##contig=<ID=gs7664,length=476>
##contig=<ID=gs7665,length=753>
##contig=<ID=gs7666,length=865>
##contig=<ID=gs7667,length=688>
##contig=<ID=gs7668,length=806>
##contig=<ID=gs7669,length=216>
##contig=<ID=gs7670,length=409>
##contig=<ID=gs7671,length=430>
##contig=<ID=gs7672,length=301>
##contig=<ID=gs7673,length=535>
##contig=<ID=gs7674,length=773>
##contig=<ID=gs7675,length=548>
##contig=<ID=gs7676,length=783>
##contig=<ID=gs7677,length=713>
##contig=<ID=gs7678,length=300>
##contig=<ID=gs7679,length=834>
##contig=<ID=gs7680,length=930>
##contig=<ID=gs7681,length=920>
##contig=<ID=gs7682,length=637>
##contig=<ID=gs7683,length=1081>
##contig=<ID=gs7684,length=579>
##contig=<ID=gs7685,length=446>
##contig=<ID=gs7686,length=426>
##contig=<ID=gs7687,length=2266>
##contig=<ID=gs7688,length=567>
##contig=<ID=gs7689,length=488>
##contig=<ID=gs7690,length=256>
##contig=<ID=gs7691,length=426>
##contig=<ID=gs7692,length=859>
##contig=<ID=gs7693,length=992>
##contig=<ID=gs7694,length=1093>
##contig=<ID=gs7695,length=937>
##contig=<ID=gs7696,length=400>
##contig=<ID=gs7697,length=743>
##contig=<ID=gs7698,length=1321>
##contig=<ID=gs7699,length=954>
##contig=<ID=gs7700,length=1044>
##contig=<ID=gs7701,length=982>
##contig=<ID=gs7702,length=453>
##contig=<ID=gs7703,length=1252>
##contig=<ID=gs7704,length=563>
##contig=<ID=gs7705,length=989>
##contig=<ID=gs7706,length=727>
##contig=<ID=gs7707,length=882>
##contig=<ID=gs7708,length=576>
##contig=<ID=gs7709,length=1007>
##contig=<ID=gs7710,length=527>
##contig=<ID=gs7711,length=467>
##contig=<ID=gs7712,length=692>
##contig=<ID=gs7713,length=993>
##contig=<ID=gs7714,length=739>
##contig=<ID=gs7715,length=510>
##contig=<ID=gs7716,length=917>
##contig=<ID=gs7717,length=1097>
##contig=<ID=gs7718,length=640>
##contig=<ID=gs7719,length=479>
##contig=<ID=gs7720,length=736>
##contig=<ID=gs7721,length=1112>
##contig=<ID=gs7722,length=274>
##contig=<ID=gs7723,length=1066>
##contig=<ID=gs7724,length=1811>
##contig=<ID=gs7725,length=805>
##contig=<ID=gs7726,length=1468>
##contig=<ID=gs7727,length=1161>
##contig=<ID=gs7728,length=428>
##contig=<ID=gs7729,length=952>
##contig=<ID=gs7730,length=492>
##contig=<ID=gs7731,length=1099>
##contig=<ID=gs7732,length=1432>
##contig=<ID=gs7733,length=1753>
##contig=<ID=gs7734,length=381>
##contig=<ID=gs7735,length=397>
##contig=<ID=gs7736,length=964>
##contig=<ID=gs7737,length=727>
##contig=<ID=gs7738,length=739>
##contig=<ID=gs7739,length=708>
##contig=<ID=gs7740,length=668>
##contig=<ID=gs7741,length=753>
##contig=<ID=gs7742,length=751>
##contig=<ID=gs7743,length=705>
##contig=<ID=gs7744,length=1216>
##contig=<ID=gs7745,length=783>
##contig=<ID=gs7746,length=928>
##contig=<ID=gs7747,length=417>
##contig=<ID=gs7748,length=825>
##contig=<ID=gs7749,length=651>
##contig=<ID=gs7750,length=430>
##contig=<ID=gs7751,length=889>
##contig=<ID=gs7752,length=575>
##contig=<ID=gs7753,length=1093>
##contig=<ID=gs7754,length=1261>
##contig=<ID=gs7755,length=1135>
##contig=<ID=gs7756,length=2565>
##contig=<ID=gs7757,length=2496>
##contig=<ID=gs7758,length=2529>
##contig=<ID=gs7759,length=1231>
##contig=<ID=gs7760,length=1107>
##contig=<ID=gs7761,length=750>
##contig=<ID=gs7762,length=1217>
##contig=<ID=gs7763,length=511>
##contig=<ID=gs7764,length=932>
##contig=<ID=gs7765,length=1409>
##contig=<ID=gs7766,length=936>
##contig=<ID=gs7767,length=430>
##contig=<ID=gs7768,length=1176>
##contig=<ID=gs7769,length=580>
##contig=<ID=gs7770,length=1069>
##contig=<ID=gs7771,length=1468>
##contig=<ID=gs7772,length=1403>
##contig=<ID=gs7773,length=888>
##contig=<ID=gs7774,length=491>
##contig=<ID=gs7775,length=460>
##contig=<ID=gs7776,length=479>
##contig=<ID=gs7777,length=650>
##contig=<ID=gs7778,length=1298>
##contig=<ID=gs7779,length=447>
##contig=<ID=gs7780,length=820>
##contig=<ID=gs7781,length=709>
##contig=<ID=gs7782,length=607>
##contig=<ID=gs7783,length=1116>
##contig=<ID=gs7784,length=798>
##contig=<ID=gs7785,length=831>
##contig=<ID=gs7786,length=760>
##contig=<ID=gs7787,length=1467>
##contig=<ID=gs7788,length=870>
##contig=<ID=gs7789,length=1488>
##contig=<ID=gs7790,length=958>
##contig=<ID=gs7791,length=645>
##contig=<ID=gs7792,length=1064>
##contig=<ID=gs7793,length=703>
##contig=<ID=gs7794,length=634>
##contig=<ID=gs7795,length=472>
##contig=<ID=gs7796,length=439>
##contig=<ID=gs7797,length=646>
##contig=<ID=gs7798,length=619>
##contig=<ID=gs7799,length=1527>
##contig=<ID=gs7800,length=1040>
##contig=<ID=gs7801,length=1100>
##contig=<ID=gs7802,length=1106>
##contig=<ID=gs7803,length=715>
##contig=<ID=gs7804,length=937>
##contig=<ID=gs7805,length=893>
##contig=<ID=gs7806,length=552>
##contig=<ID=gs7807,length=678>
##contig=<ID=gs7808,length=742>
##contig=<ID=gs7809,length=1247>
##contig=<ID=gs7810,length=1945>
##contig=<ID=gs7811,length=1692>
##contig=<ID=gs7812,length=377>
##contig=<ID=gs7813,length=1138>
##contig=<ID=gs7814,length=1370>
##contig=<ID=gs7815,length=1263>
##contig=<ID=gs7816,length=1065>
##contig=<ID=gs7817,length=633>
##contig=<ID=gs7818,length=666>
##contig=<ID=gs7819,length=1030>
##contig=<ID=gs7820,length=642>
##contig=<ID=gs7821,length=851>
##contig=<ID=gs7822,length=1401>
##contig=<ID=gs7823,length=2664>
##contig=<ID=gs7824,length=448>
##contig=<ID=gs7825,length=687>
##contig=<ID=gs7826,length=525>
##contig=<ID=gs7827,length=2042>
##contig=<ID=gs7828,length=701>
##contig=<ID=gs7829,length=921>
##contig=<ID=gs7830,length=1374>
##contig=<ID=gs7831,length=612>
##contig=<ID=gs7832,length=750>
##contig=<ID=gs7833,length=1646>
##contig=<ID=gs7834,length=462>
##contig=<ID=gs7835,length=1515>
##contig=<ID=gs7836,length=618>
##contig=<ID=gs7837,length=712>
##contig=<ID=gs7838,length=485>
##contig=<ID=gs7839,length=729>
##contig=<ID=gs7840,length=1627>
##contig=<ID=gs7841,length=588>
##contig=<ID=gs7842,length=750>
##contig=<ID=gs7843,length=538>
##contig=<ID=gs7844,length=1138>
##contig=<ID=gs7845,length=423>
##contig=<ID=gs7846,length=1026>
##contig=<ID=gs7847,length=1094>
##contig=<ID=gs7848,length=323>
##contig=<ID=gs7849,length=979>
##contig=<ID=gs7850,length=1208>
##contig=<ID=gs7851,length=1203>
##contig=<ID=gs7852,length=778>
##contig=<ID=gs7853,length=572>
##contig=<ID=gs7854,length=1041>
##contig=<ID=gs7855,length=1294>
##contig=<ID=gs7856,length=1573>
##contig=<ID=gs7857,length=942>
##contig=<ID=gs7858,length=768>
##contig=<ID=gs7859,length=428>
##contig=<ID=gs7860,length=1427>
##contig=<ID=gs7861,length=1382>
##contig=<ID=gs7862,length=561>
##contig=<ID=gs7863,length=998>
##contig=<ID=gs7864,length=432>
##contig=<ID=gs7865,length=840>
##contig=<ID=gs7866,length=1596>
##contig=<ID=gs7867,length=856>
##contig=<ID=gs7868,length=1542>
##contig=<ID=gs7869,length=574>
##contig=<ID=gs7870,length=819>
##contig=<ID=gs7871,length=1182>
##contig=<ID=gs7872,length=1168>
##contig=<ID=gs7873,length=875>
##contig=<ID=gs7874,length=1434>
##contig=<ID=gs7875,length=1146>
##contig=<ID=gs7876,length=1890>
##contig=<ID=gs7877,length=895>
##contig=<ID=gs7878,length=833>
##contig=<ID=gs7879,length=1094>
##contig=<ID=gs7880,length=1414>
##contig=<ID=gs7881,length=1435>
##contig=<ID=gs7882,length=745>
##contig=<ID=gs7883,length=696>
##contig=<ID=gs7884,length=924>
##contig=<ID=gs7885,length=1153>
##contig=<ID=gs7886,length=916>
##contig=<ID=gs7887,length=407>
##contig=<ID=gs7888,length=660>
##contig=<ID=gs7889,length=1647>
##contig=<ID=gs7890,length=2145>
##contig=<ID=gs7891,length=390>
##contig=<ID=gs7892,length=1469>
##contig=<ID=gs7893,length=1219>
##contig=<ID=gs7894,length=1755>
##contig=<ID=gs7895,length=731>
##contig=<ID=gs7896,length=2668>
##contig=<ID=gs7897,length=628>
##contig=<ID=gs7898,length=1205>
##contig=<ID=gs7899,length=708>
##contig=<ID=gs7900,length=1785>
##contig=<ID=gs7901,length=683>
##contig=<ID=gs7902,length=641>
##contig=<ID=gs7903,length=1968>
##contig=<ID=gs7904,length=1371>
##contig=<ID=gs7905,length=427>
##contig=<ID=gs7906,length=1024>
##contig=<ID=gs7907,length=1208>
##contig=<ID=gs7908,length=868>
##contig=<ID=gs7909,length=1149>
##contig=<ID=gs7910,length=1078>
##contig=<ID=gs7911,length=552>
##contig=<ID=gs7912,length=659>
##contig=<ID=gs7913,length=979>
##contig=<ID=gs7914,length=1150>
##contig=<ID=gs7915,length=992>
##contig=<ID=gs7916,length=523>
##contig=<ID=gs7917,length=650>
##contig=<ID=gs7918,length=762>
##contig=<ID=gs7919,length=256>
##contig=<ID=gs7920,length=470>
##contig=<ID=gs7921,length=830>
##contig=<ID=gs7922,length=1090>
##contig=<ID=gs7923,length=365>
##contig=<ID=gs7924,length=785>
##contig=<ID=gs7925,length=390>
##contig=<ID=gs7926,length=447>
##contig=<ID=gs7927,length=1151>
##contig=<ID=gs7928,length=862>
##contig=<ID=gs7929,length=1436>
##contig=<ID=gs7930,length=465>
##contig=<ID=gs7931,length=367>
##contig=<ID=gs7932,length=755>
##contig=<ID=gs7933,length=585>
##contig=<ID=gs7934,length=1572>
##contig=<ID=gs7935,length=1078>
##contig=<ID=gs7936,length=2465>
##contig=<ID=gs7937,length=544>
##contig=<ID=gs7938,length=555>
##contig=<ID=gs7939,length=688>
##contig=<ID=gs7940,length=1157>
##contig=<ID=gs7941,length=799>
##contig=<ID=gs7942,length=1047>
##contig=<ID=gs7943,length=972>
##contig=<ID=gs7944,length=722>
##contig=<ID=gs7945,length=720>
##contig=<ID=gs7946,length=446>
##contig=<ID=gs7947,length=549>
##contig=<ID=gs7948,length=1020>
##contig=<ID=gs7949,length=557>
##contig=<ID=gs7950,length=1045>
##contig=<ID=gs7951,length=518>
##contig=<ID=gs7952,length=6315>
##contig=<ID=gs7953,length=755>
##contig=<ID=gs7954,length=798>
##contig=<ID=gs7955,length=1381>
##contig=<ID=gs7956,length=1457>
##contig=<ID=gs7957,length=852>
##contig=<ID=gs7958,length=1134>
##contig=<ID=gs7959,length=602>
##contig=<ID=gs7960,length=852>
##contig=<ID=gs7961,length=556>
##contig=<ID=gs7962,length=1555>
##contig=<ID=gs7963,length=548>
##contig=<ID=gs7964,length=348>
##contig=<ID=gs7965,length=1233>
##contig=<ID=gs7966,length=648>
##contig=<ID=gs7967,length=1027>
##contig=<ID=gs7968,length=2221>
##contig=<ID=gs7969,length=1445>
##contig=<ID=gs7970,length=1679>
##contig=<ID=gs7971,length=1274>
##contig=<ID=gs7972,length=2168>
##contig=<ID=gs7973,length=1532>
##contig=<ID=gs7974,length=369>
##contig=<ID=gs7975,length=1400>
##contig=<ID=gs7976,length=496>
##contig=<ID=gs7977,length=1333>
##contig=<ID=gs7978,length=464>
##contig=<ID=gs7979,length=1043>
##contig=<ID=gs7980,length=1206>
##contig=<ID=gs7981,length=645>
##contig=<ID=gs7982,length=729>
##contig=<ID=gs7983,length=1287>
##contig=<ID=gs7984,length=644>
##contig=<ID=gs7985,length=1533>
##contig=<ID=gs7986,length=325>
##contig=<ID=gs7987,length=839>
##contig=<ID=gs7988,length=830>
##contig=<ID=gs7989,length=965>
##contig=<ID=gs7990,length=874>
##contig=<ID=gs7991,length=1045>
##contig=<ID=gs7992,length=1217>
##contig=<ID=gs7993,length=436>
##contig=<ID=gs7994,length=850>
##contig=<ID=gs7995,length=1246>
##contig=<ID=gs7996,length=1346>
##contig=<ID=gs7997,length=1012>
##contig=<ID=gs7998,length=968>
##contig=<ID=gs7999,length=608>
##contig=<ID=gs8000,length=338>
##contig=<ID=gs8001,length=544>
##contig=<ID=gs8002,length=347>
##contig=<ID=gs8003,length=813>
##contig=<ID=gs8004,length=591>
##contig=<ID=gs8005,length=549>
##contig=<ID=gs8006,length=549>
##contig=<ID=gs8007,length=578>
##contig=<ID=gs8008,length=2056>
##contig=<ID=gs8009,length=1756>
##contig=<ID=gs8010,length=665>
##contig=<ID=gs8011,length=685>
##contig=<ID=gs8012,length=1481>
##contig=<ID=gs8013,length=1394>
##contig=<ID=gs8014,length=863>
##contig=<ID=gs8015,length=1380>
##contig=<ID=gs8016,length=461>
##contig=<ID=gs8017,length=708>
##contig=<ID=gs8018,length=497>
##contig=<ID=gs8019,length=2048>
##contig=<ID=gs8020,length=1209>
##contig=<ID=gs8021,length=1549>
##contig=<ID=gs8022,length=1715>
##contig=<ID=gs8023,length=1097>
##contig=<ID=gs8024,length=743>
##contig=<ID=gs8025,length=1495>
##contig=<ID=gs8026,length=1461>
##contig=<ID=gs8027,length=892>
##contig=<ID=gs8028,length=1217>
##contig=<ID=gs8029,length=774>
##contig=<ID=gs8030,length=429>
##contig=<ID=gs8031,length=1149>
##contig=<ID=gs8032,length=915>
##contig=<ID=gs8033,length=1063>
##contig=<ID=gs8034,length=1302>
##contig=<ID=gs8035,length=942>
##contig=<ID=gs8036,length=1047>
##contig=<ID=gs8037,length=1230>
##contig=<ID=gs8038,length=1168>
##contig=<ID=gs8039,length=568>
##contig=<ID=gs8040,length=542>
##contig=<ID=gs8041,length=854>
##contig=<ID=gs8042,length=738>
##contig=<ID=gs8043,length=563>
##contig=<ID=gs8044,length=1561>
##contig=<ID=gs8045,length=775>
##contig=<ID=gs8046,length=1219>
##contig=<ID=gs8047,length=918>
##contig=<ID=gs8048,length=2399>
##contig=<ID=gs8049,length=552>
##contig=<ID=gs8050,length=713>
##contig=<ID=gs8051,length=418>
##contig=<ID=gs8052,length=1027>
##contig=<ID=gs8053,length=1606>
##contig=<ID=gs8054,length=1459>
##contig=<ID=gs8055,length=608>
##contig=<ID=gs8056,length=2351>
##contig=<ID=gs8057,length=724>
##contig=<ID=gs8058,length=1100>
##contig=<ID=gs8059,length=1168>
##contig=<ID=gs8060,length=1474>
##contig=<ID=gs8061,length=1623>
##contig=<ID=gs8062,length=1620>
##contig=<ID=gs8063,length=1004>
##contig=<ID=gs8064,length=325>
##contig=<ID=gs8065,length=1017>
##contig=<ID=gs8066,length=634>
##contig=<ID=gs8067,length=1337>
##contig=<ID=gs8068,length=865>
##contig=<ID=gs8069,length=968>
##contig=<ID=gs8070,length=1730>
##contig=<ID=gs8071,length=1079>
##contig=<ID=gs8072,length=1553>
##contig=<ID=gs8073,length=2440>
##contig=<ID=gs8074,length=494>
##contig=<ID=gs8075,length=912>
##contig=<ID=gs8076,length=681>
##contig=<ID=gs8077,length=1817>
##contig=<ID=gs8078,length=1567>
##contig=<ID=gs8079,length=3264>
##contig=<ID=gs8080,length=2041>
##contig=<ID=gs8081,length=1224>
##contig=<ID=gs8082,length=619>
##contig=<ID=gs8083,length=718>
##contig=<ID=gs8084,length=981>
##contig=<ID=gs8085,length=558>
##contig=<ID=gs8086,length=1822>
##contig=<ID=gs8087,length=628>
##contig=<ID=gs8088,length=1118>
##contig=<ID=gs8089,length=1325>
##contig=<ID=gs8090,length=1365>
##contig=<ID=gs8091,length=864>
##contig=<ID=gs8092,length=2163>
##contig=<ID=gs8093,length=619>
##contig=<ID=gs8094,length=751>
##contig=<ID=gs8095,length=751>
##contig=<ID=gs8096,length=1258>
##contig=<ID=gs8097,length=944>
##contig=<ID=gs8098,length=728>
##contig=<ID=gs8099,length=435>
##contig=<ID=gs8100,length=232>
##contig=<ID=gs8101,length=885>
##contig=<ID=gs8102,length=931>
##contig=<ID=gs8103,length=958>
##contig=<ID=gs8104,length=932>
##contig=<ID=gs8105,length=974>
##contig=<ID=gs8106,length=595>
##contig=<ID=gs8107,length=2658>
##contig=<ID=gs8108,length=1607>
##contig=<ID=gs8109,length=951>
##contig=<ID=gs8110,length=963>
##contig=<ID=gs8111,length=713>
##contig=<ID=gs8112,length=1118>
##contig=<ID=gs8113,length=532>
##contig=<ID=gs8114,length=1404>
##contig=<ID=gs8115,length=824>
##contig=<ID=gs8116,length=653>
##contig=<ID=gs8117,length=647>
##contig=<ID=gs8118,length=929>
##contig=<ID=gs8119,length=1717>
##contig=<ID=gs8120,length=502>
##contig=<ID=gs8121,length=358>
##contig=<ID=gs8122,length=1058>
##contig=<ID=gs8123,length=831>
##contig=<ID=gs8124,length=1558>
##contig=<ID=gs8125,length=978>
##contig=<ID=gs8126,length=2251>
##contig=<ID=gs8127,length=1844>
##contig=<ID=gs8128,length=1910>
##contig=<ID=gs8129,length=1492>
##contig=<ID=gs8130,length=400>
##contig=<ID=gs8131,length=624>
##contig=<ID=gs8132,length=1553>
##contig=<ID=gs8133,length=631>
##contig=<ID=gs8134,length=1177>
##contig=<ID=gs8135,length=693>
##contig=<ID=gs8136,length=365>
##contig=<ID=gs8137,length=1090>
##contig=<ID=gs8138,length=1258>
##contig=<ID=gs8139,length=1074>
##contig=<ID=gs8140,length=602>
##contig=<ID=gs8141,length=699>
##contig=<ID=gs8142,length=546>
##contig=<ID=gs8143,length=872>
##contig=<ID=gs8144,length=367>
##contig=<ID=gs8145,length=1096>
##contig=<ID=gs8146,length=667>
##contig=<ID=gs8147,length=239>
##contig=<ID=gs8148,length=1451>
##contig=<ID=gs8149,length=527>
##contig=<ID=gs8150,length=1165>
##contig=<ID=gs8151,length=1856>
##contig=<ID=gs8152,length=1088>
##contig=<ID=gs8153,length=558>
##contig=<ID=gs8154,length=1823>
##contig=<ID=gs8155,length=2847>
##contig=<ID=gs8156,length=909>
##contig=<ID=gs8157,length=987>
##contig=<ID=gs8158,length=1265>
##contig=<ID=gs8159,length=1880>
##contig=<ID=gs8160,length=1495>
##contig=<ID=gs8161,length=870>
##contig=<ID=gs8162,length=902>
##contig=<ID=gs8163,length=712>
##contig=<ID=gs8164,length=686>
##contig=<ID=gs8165,length=522>
##contig=<ID=gs8166,length=1458>
##contig=<ID=gs8167,length=1324>
##contig=<ID=gs8168,length=1043>
##contig=<ID=gs8169,length=752>
##contig=<ID=gs8170,length=872>
##contig=<ID=gs8171,length=774>
##contig=<ID=gs8172,length=828>
##contig=<ID=gs8173,length=599>
##contig=<ID=gs8174,length=745>
##contig=<ID=gs8175,length=887>
##contig=<ID=gs8176,length=1514>
##contig=<ID=gs8177,length=1095>
##contig=<ID=gs8178,length=1329>
##contig=<ID=gs8179,length=1257>
##contig=<ID=gs8180,length=944>
##contig=<ID=gs8181,length=1253>
##contig=<ID=gs8182,length=1372>
##contig=<ID=gs8183,length=1023>
##contig=<ID=gs8184,length=921>
##contig=<ID=gs8185,length=1142>
##contig=<ID=gs8186,length=1684>
##contig=<ID=gs8187,length=662>
##contig=<ID=gs8188,length=1498>
##contig=<ID=gs8189,length=1145>
##contig=<ID=gs8190,length=2452>
##contig=<ID=gs8191,length=1739>
##contig=<ID=gs8192,length=540>
##contig=<ID=gs8193,length=847>
##contig=<ID=gs8194,length=1320>
##contig=<ID=gs8195,length=1318>
##contig=<ID=gs8196,length=591>
##contig=<ID=gs8197,length=953>
##contig=<ID=gs8198,length=1761>
##contig=<ID=gs8199,length=1321>
##contig=<ID=gs8200,length=750>
##contig=<ID=gs8201,length=833>
##contig=<ID=gs8202,length=1067>
##contig=<ID=gs8203,length=627>
##contig=<ID=gs8204,length=2240>
##contig=<ID=gs8205,length=1027>
##contig=<ID=gs8206,length=928>
##contig=<ID=gs8207,length=911>
##contig=<ID=gs8208,length=959>
##contig=<ID=gs8209,length=1039>
##contig=<ID=gs8210,length=617>
##contig=<ID=gs8211,length=1556>
##contig=<ID=gs8212,length=519>
##contig=<ID=gs8213,length=757>
##contig=<ID=gs8214,length=895>
##contig=<ID=gs8215,length=1251>
##contig=<ID=gs8216,length=1261>
##contig=<ID=gs8217,length=630>
##contig=<ID=gs8218,length=1351>
##contig=<ID=gs8219,length=525>
##contig=<ID=gs8220,length=1624>
##contig=<ID=gs8221,length=410>
##contig=<ID=gs8222,length=4771>
##contig=<ID=gs8223,length=727>
##contig=<ID=gs8224,length=1242>
##contig=<ID=gs8225,length=976>
##contig=<ID=gs8226,length=1017>
##contig=<ID=gs8227,length=1795>
##contig=<ID=gs8228,length=604>
##contig=<ID=gs8229,length=1203>
##contig=<ID=gs8230,length=1056>
##contig=<ID=gs8231,length=802>
##contig=<ID=gs8232,length=1082>
##contig=<ID=gs8233,length=1010>
##contig=<ID=gs8234,length=1659>
##contig=<ID=gs8235,length=2174>
##contig=<ID=gs8236,length=1949>
##contig=<ID=gs8237,length=1000>
##contig=<ID=gs8238,length=752>
##contig=<ID=gs8239,length=754>
##contig=<ID=gs8240,length=1726>
##contig=<ID=gs8241,length=1234>
##contig=<ID=gs8242,length=860>
##contig=<ID=gs8243,length=1422>
##contig=<ID=gs8244,length=930>
##contig=<ID=gs8245,length=856>
##contig=<ID=gs8246,length=1213>
##contig=<ID=gs8247,length=695>
##contig=<ID=gs8248,length=2004>
##contig=<ID=gs8249,length=3591>
##contig=<ID=gs8250,length=388>
##contig=<ID=gs8251,length=1836>
##contig=<ID=gs8252,length=1599>
##contig=<ID=gs8253,length=1435>
##contig=<ID=gs8254,length=671>
##contig=<ID=gs8255,length=945>
##contig=<ID=gs8256,length=1613>
##contig=<ID=gs8257,length=973>
##contig=<ID=gs8258,length=978>
##contig=<ID=gs8259,length=1267>
##contig=<ID=gs8260,length=2520>
##contig=<ID=gs8261,length=773>
##contig=<ID=gs8262,length=872>
##contig=<ID=gs8263,length=984>
##contig=<ID=gs8264,length=2211>
##contig=<ID=gs8265,length=1282>
##contig=<ID=gs8266,length=676>
##contig=<ID=gs8267,length=1349>
##contig=<ID=gs8268,length=1518>
##contig=<ID=gs8269,length=1833>
##contig=<ID=gs8270,length=945>
##contig=<ID=gs8271,length=1015>
##contig=<ID=gs8272,length=2648>
##contig=<ID=gs8273,length=1374>
##contig=<ID=gs8274,length=2219>
##contig=<ID=gs8275,length=416>
##contig=<ID=gs8276,length=422>
##contig=<ID=gs8277,length=855>
##contig=<ID=gs8278,length=684>
##contig=<ID=gs8279,length=1548>
##contig=<ID=gs8280,length=1060>
##contig=<ID=gs8281,length=765>
##contig=<ID=gs8282,length=1629>
##contig=<ID=gs8283,length=1100>
##contig=<ID=gs8284,length=1099>
##contig=<ID=gs8285,length=1599>
##contig=<ID=gs8286,length=716>
##contig=<ID=gs8287,length=812>
##contig=<ID=gs8288,length=927>
##contig=<ID=gs8289,length=611>
##contig=<ID=gs8290,length=995>
##contig=<ID=gs8291,length=1049>
##contig=<ID=gs8292,length=1297>
##contig=<ID=gs8293,length=1372>
##contig=<ID=gs8294,length=1352>
##contig=<ID=gs8295,length=901>
##contig=<ID=gs8296,length=865>
##contig=<ID=gs8297,length=1235>
##contig=<ID=gs8298,length=1439>
##contig=<ID=gs8299,length=2188>
##contig=<ID=gs8300,length=675>
##contig=<ID=gs8301,length=884>
##contig=<ID=gs8302,length=2007>
##contig=<ID=gs8303,length=998>
##contig=<ID=gs8304,length=1381>
##contig=<ID=gs8305,length=1869>
##contig=<ID=gs8306,length=1322>
##contig=<ID=gs8307,length=1139>
##contig=<ID=gs8308,length=785>
##contig=<ID=gs8309,length=1437>
##contig=<ID=gs8310,length=515>
##contig=<ID=gs8311,length=495>
##contig=<ID=gs8312,length=931>
##contig=<ID=gs8313,length=1078>
##contig=<ID=gs8314,length=888>
##contig=<ID=gs8315,length=1217>
##contig=<ID=gs8316,length=1307>
##contig=<ID=gs8317,length=2144>
##contig=<ID=gs8318,length=1365>
##contig=<ID=gs8319,length=298>
##contig=<ID=gs8320,length=1664>
##contig=<ID=gs8321,length=557>
##contig=<ID=gs8322,length=4096>
##contig=<ID=gs8323,length=1552>
##contig=<ID=gs8324,length=1116>
##contig=<ID=gs8325,length=600>
##contig=<ID=gs8326,length=1389>
##contig=<ID=gs8327,length=991>
##contig=<ID=gs8328,length=746>
##contig=<ID=gs8329,length=1339>
##contig=<ID=gs8330,length=1159>
##contig=<ID=gs8331,length=1030>
##contig=<ID=gs8332,length=991>
##contig=<ID=gs8333,length=1566>
##contig=<ID=gs8334,length=1237>
##contig=<ID=gs8335,length=615>
##contig=<ID=gs8336,length=1144>
##contig=<ID=gs8337,length=1243>
##contig=<ID=gs8338,length=637>
##contig=<ID=gs8339,length=1281>
##contig=<ID=gs8340,length=1319>
##contig=<ID=gs8341,length=740>
##contig=<ID=gs8342,length=1254>
##contig=<ID=gs8343,length=491>
##contig=<ID=gs8344,length=1590>
##contig=<ID=gs8345,length=1027>
##contig=<ID=gs8346,length=1022>
##contig=<ID=gs8347,length=968>
##contig=<ID=gs8348,length=881>
##contig=<ID=gs8349,length=1508>
##contig=<ID=gs8350,length=1150>
##contig=<ID=gs8351,length=1111>
##contig=<ID=gs8352,length=1075>
##contig=<ID=gs8353,length=1202>
##contig=<ID=gs8354,length=2498>
##contig=<ID=gs8355,length=1562>
##contig=<ID=gs8356,length=552>
##contig=<ID=gs8357,length=3031>
##contig=<ID=gs8358,length=1907>
##contig=<ID=gs8359,length=1467>
##contig=<ID=gs8360,length=1506>
##contig=<ID=gs8361,length=1552>
##contig=<ID=gs8362,length=1029>
##contig=<ID=gs8363,length=1046>
##contig=<ID=gs8364,length=1662>
##contig=<ID=gs8365,length=1444>
##contig=<ID=gs8366,length=1046>
##contig=<ID=gs8367,length=1176>
##contig=<ID=gs8368,length=2074>
##contig=<ID=gs8369,length=961>
##contig=<ID=gs8370,length=708>
##contig=<ID=gs8371,length=1838>
##contig=<ID=gs8372,length=1508>
##contig=<ID=gs8373,length=1439>
##contig=<ID=gs8374,length=1013>
##contig=<ID=gs8375,length=1041>
##contig=<ID=gs8376,length=1187>
##contig=<ID=gs8377,length=1246>
##contig=<ID=gs8378,length=1788>
##contig=<ID=gs8379,length=866>
##contig=<ID=gs8380,length=823>
##contig=<ID=gs8381,length=843>
##contig=<ID=gs8382,length=1011>
##contig=<ID=gs8383,length=1824>
##contig=<ID=gs8384,length=879>
##contig=<ID=gs8385,length=1914>
##contig=<ID=gs8386,length=2347>
##contig=<ID=gs8387,length=864>
##contig=<ID=gs8388,length=1789>
##contig=<ID=gs8389,length=665>
##contig=<ID=gs8390,length=1187>
##contig=<ID=gs8391,length=1283>
##contig=<ID=gs8392,length=1230>
##contig=<ID=gs8393,length=430>
##contig=<ID=gs8394,length=996>
##contig=<ID=gs8395,length=1297>
##contig=<ID=gs8396,length=1140>
##contig=<ID=gs8397,length=775>
##contig=<ID=gs8398,length=1640>
##contig=<ID=gs8399,length=1361>
##contig=<ID=gs8400,length=1060>
##contig=<ID=gs8401,length=1560>
##contig=<ID=gs8402,length=1404>
##contig=<ID=gs8403,length=1382>
##contig=<ID=gs8404,length=1763>
##contig=<ID=gs8405,length=1507>
##contig=<ID=gs8406,length=1573>
##contig=<ID=gs8407,length=1486>
##contig=<ID=gs8408,length=1528>
##contig=<ID=gs8409,length=1719>
##contig=<ID=gs8410,length=1411>
##contig=<ID=gs8411,length=1014>
##contig=<ID=gs8412,length=1314>
##contig=<ID=gs8413,length=1018>
##contig=<ID=gs8414,length=1130>
##contig=<ID=gs8415,length=1625>
##contig=<ID=gs8416,length=349>
##contig=<ID=gs8417,length=1250>
##contig=<ID=gs8418,length=1492>
##contig=<ID=gs8419,length=1507>
##contig=<ID=gs8420,length=1904>
##contig=<ID=gs8421,length=1088>
##contig=<ID=gs8422,length=1695>
##contig=<ID=gs8423,length=1229>
##contig=<ID=gs8424,length=1709>
##contig=<ID=gs8425,length=1460>
##contig=<ID=gs8426,length=3126>
##contig=<ID=gs8427,length=1528>
##contig=<ID=gs8428,length=570>
##contig=<ID=gs8429,length=657>
##contig=<ID=gs8430,length=842>
##contig=<ID=gs8431,length=1565>
##contig=<ID=gs8432,length=1364>
##contig=<ID=gs8433,length=1381>
##contig=<ID=gs8434,length=2079>
##contig=<ID=gs8435,length=1609>
##contig=<ID=gs8436,length=1586>
##contig=<ID=gs8437,length=1580>
##contig=<ID=gs8438,length=1265>
##contig=<ID=gs8439,length=1541>
##contig=<ID=gs8440,length=1285>
##contig=<ID=gs8441,length=2090>
##contig=<ID=gs8442,length=1409>
##contig=<ID=gs8443,length=685>
##contig=<ID=gs8444,length=1006>
##contig=<ID=gs8445,length=1314>
##contig=<ID=gs8446,length=2556>
##contig=<ID=gs8447,length=1374>
##contig=<ID=gs8448,length=1501>
##contig=<ID=gs8449,length=1172>
##contig=<ID=gs8450,length=786>
##contig=<ID=gs8451,length=1974>
##contig=<ID=gs8452,length=1234>
##contig=<ID=gs8453,length=743>
##contig=<ID=gs8454,length=933>
##contig=<ID=gs8455,length=546>
##contig=<ID=gs8456,length=2034>
##contig=<ID=gs8457,length=2077>
##contig=<ID=gs8458,length=1627>
##contig=<ID=gs8459,length=1654>
##contig=<ID=gs8460,length=754>
##contig=<ID=gs8461,length=597>
##contig=<ID=gs8462,length=1895>
##contig=<ID=gs8463,length=1955>
##contig=<ID=gs8464,length=2153>
##contig=<ID=gs8465,length=2095>
##contig=<ID=gs8466,length=2532>
##contig=<ID=gs8467,length=1769>
##contig=<ID=gs8468,length=1581>
##contig=<ID=gs8469,length=1763>
##contig=<ID=gs8470,length=1439>
##contig=<ID=gs8471,length=1527>
##contig=<ID=gs8472,length=1686>
##contig=<ID=gs8473,length=1267>
##contig=<ID=gs8474,length=2270>
##contig=<ID=gs8475,length=1840>
##contig=<ID=gs8476,length=2178>
##contig=<ID=gs8477,length=1831>
##contig=<ID=gs8478,length=1606>
##contig=<ID=gs8479,length=877>
##contig=<ID=gs8480,length=1949>
##contig=<ID=gs8481,length=2654>
##contig=<ID=gs8482,length=1644>
##contig=<ID=gs8483,length=1497>
##contig=<ID=gs8484,length=1211>
##contig=<ID=gs8485,length=1132>
##contig=<ID=gs8486,length=1360>
##contig=<ID=gs8487,length=1462>
##contig=<ID=gs8488,length=2562>
##contig=<ID=gs8489,length=2905>
##contig=<ID=gs8490,length=2977>
##contig=<ID=gs8491,length=2495>
##contig=<ID=gs8492,length=2449>
##contig=<ID=gs8493,length=2373>
##contig=<ID=gs8494,length=2993>
##contig=<ID=gs8495,length=2586>
##contig=<ID=gs8496,length=2526>
##contig=<ID=gs8497,length=2138>
##contig=<ID=gs8498,length=794>
##contig=<ID=gs8499,length=1587>
##contig=<ID=gs8500,length=2152>
##contig=<ID=gs8501,length=1194>
##contig=<ID=gs8502,length=2048>
##contig=<ID=gs8503,length=1612>
##contig=<ID=gs8504,length=2786>
##contig=<ID=gs8505,length=1808>
##contig=<ID=gs8506,length=817>
##contig=<ID=gs8507,length=1801>
##contig=<ID=gs8508,length=1061>
##contig=<ID=gs8509,length=2516>
##contig=<ID=gs8510,length=2764>
##contig=<ID=gs8511,length=712>
##contig=<ID=gs8512,length=2153>
##contig=<ID=gs8513,length=1034>
##contig=<ID=gs8514,length=2300>
##contig=<ID=gs8515,length=1893>
##contig=<ID=gs8516,length=1439>
##contig=<ID=gs8517,length=2594>
##contig=<ID=gs8518,length=1374>
##contig=<ID=gs8519,length=1772>
##contig=<ID=gs8520,length=2235>
##contig=<ID=gs8521,length=1715>
##contig=<ID=gs8522,length=1819>
##contig=<ID=gs8523,length=1674>
##contig=<ID=gs8524,length=2547>
##contig=<ID=gs8525,length=2102>
##contig=<ID=gs8526,length=1924>
##contig=<ID=gs8527,length=1924>
##contig=<ID=gs8528,length=1558>
##contig=<ID=gs8529,length=1678>
##contig=<ID=gs8530,length=1897>
##contig=<ID=gs8531,length=929>
##contig=<ID=gs8532,length=2610>
##contig=<ID=gs8533,length=1849>
##contig=<ID=gs8534,length=2690>
##contig=<ID=gs8535,length=1621>
##contig=<ID=gs8536,length=2341>
##contig=<ID=gs8537,length=1414>
##contig=<ID=gs8538,length=1599>
##contig=<ID=gs8539,length=1757>
##contig=<ID=gs8540,length=2844>
##contig=<ID=gs8541,length=1125>
##contig=<ID=gs8542,length=2107>
##contig=<ID=gs8543,length=3594>
##contig=<ID=gs8544,length=2910>
##contig=<ID=gs8545,length=1732>
##contig=<ID=gs8546,length=2079>
##contig=<ID=gs8547,length=1766>
##contig=<ID=gs8548,length=2045>
##contig=<ID=gs8549,length=1942>
##contig=<ID=gs8550,length=2755>
##contig=<ID=gs8551,length=2240>
##contig=<ID=gs8552,length=2138>
##contig=<ID=gs8553,length=3027>
##contig=<ID=gs8554,length=2230>
##contig=<ID=gs8555,length=2171>
##contig=<ID=gs8556,length=3209>
##contig=<ID=gs8557,length=3059>
##contig=<ID=gs8558,length=2749>
##contig=<ID=gs8559,length=1512>
##contig=<ID=gs8560,length=1549>
##contig=<ID=gs8561,length=2158>
##contig=<ID=gs8562,length=1333>
##contig=<ID=gs8563,length=1177>
##contig=<ID=gs8564,length=1801>
##contig=<ID=gs8565,length=2211>
##contig=<ID=gs8566,length=2674>
##contig=<ID=gs8567,length=2096>
##contig=<ID=gs8568,length=2681>
##contig=<ID=gs8569,length=1721>
##contig=<ID=gs8570,length=2296>
##contig=<ID=gs8571,length=922>
##contig=<ID=gs8572,length=2205>
##contig=<ID=gs8573,length=4610>
##contig=<ID=gs8574,length=1811>
##contig=<ID=gs8575,length=1152>
##contig=<ID=gs8576,length=840>
##contig=<ID=gs8577,length=4517>
##contig=<ID=gs8578,length=531>
##contig=<ID=gs8579,length=2197>
##contig=<ID=gs8580,length=2417>
##contig=<ID=gs8581,length=1158>
##contig=<ID=gs8582,length=1000>
##contig=<ID=gs8583,length=509>
##contig=<ID=gs8584,length=917>
##contig=<ID=gs8585,length=612>
##contig=<ID=gs8586,length=388>
##contig=<ID=gs8587,length=945>
##contig=<ID=gs8588,length=2936>
##contig=<ID=gs8589,length=503>
##contig=<ID=gs8590,length=862>
##contig=<ID=gs8591,length=1323>
##contig=<ID=gs8592,length=563>
##contig=<ID=gs8593,length=429>
##contig=<ID=gs8594,length=656>
##contig=<ID=gs8595,length=887>
##contig=<ID=gs8596,length=490>
##contig=<ID=gs8597,length=1399>
##contig=<ID=gs8598,length=552>
##contig=<ID=gs8599,length=2075>
##contig=<ID=gs8600,length=2318>
##contig=<ID=gs8601,length=1114>
##contig=<ID=gs8602,length=447>
##contig=<ID=gs8603,length=650>
##contig=<ID=gs8604,length=1065>
##contig=<ID=gs8605,length=502>
##contig=<ID=gs8606,length=716>
##contig=<ID=gs8607,length=488>
##contig=<ID=gs8608,length=599>
##contig=<ID=gs8609,length=819>
##contig=<ID=gs8610,length=202>
##contig=<ID=gs8611,length=640>
##contig=<ID=gs8612,length=410>
##contig=<ID=gs8613,length=821>
##contig=<ID=gs8614,length=1111>
##contig=<ID=gs8615,length=1356>
##contig=<ID=gs8616,length=493>
##contig=<ID=gs8617,length=351>
##contig=<ID=gs8618,length=809>
##contig=<ID=gs8619,length=886>
##contig=<ID=gs8620,length=301>
##contig=<ID=gs8621,length=1338>
##contig=<ID=gs8622,length=879>
##contig=<ID=gs8623,length=817>
##contig=<ID=gs8624,length=380>
##contig=<ID=gs8625,length=428>
##contig=<ID=gs8626,length=396>
##contig=<ID=gs8627,length=378>
##contig=<ID=gs8628,length=925>
##contig=<ID=gs8629,length=843>
##contig=<ID=gs8630,length=334>
##contig=<ID=gs8631,length=1552>
##contig=<ID=gs8632,length=558>
##contig=<ID=gs8633,length=718>
##contig=<ID=gs8634,length=525>
##contig=<ID=gs8635,length=358>
##contig=<ID=gs8636,length=540>
##contig=<ID=gs8637,length=1527>
##contig=<ID=gs8638,length=589>
##contig=<ID=gs8639,length=403>
##contig=<ID=gs8640,length=1680>
##contig=<ID=gs8641,length=1119>
##contig=<ID=gs8642,length=631>
##contig=<ID=gs8643,length=302>
##contig=<ID=gs8644,length=299>
##contig=<ID=gs8645,length=452>
##contig=<ID=gs8646,length=1446>
##contig=<ID=gs8647,length=391>
##contig=<ID=gs8648,length=448>
##contig=<ID=gs8649,length=365>
##contig=<ID=gs8650,length=827>
##contig=<ID=gs8651,length=430>
##contig=<ID=gs8652,length=696>
##contig=<ID=gs8653,length=492>
##contig=<ID=gs8654,length=229>
##contig=<ID=gs8655,length=617>
##contig=<ID=gs8656,length=943>
##contig=<ID=gs8657,length=457>
##contig=<ID=gs8658,length=742>
##contig=<ID=gs8659,length=777>
##contig=<ID=gs8660,length=1006>
##contig=<ID=gs8661,length=2868>
##contig=<ID=gs8662,length=477>
##contig=<ID=gs8663,length=1810>
##contig=<ID=gs8664,length=843>
##contig=<ID=gs8665,length=662>
##contig=<ID=gs8666,length=212>
##contig=<ID=gs8667,length=563>
##contig=<ID=gs8668,length=744>
##contig=<ID=gs8669,length=1341>
##contig=<ID=gs8670,length=1223>
##contig=<ID=gs8671,length=1163>
##contig=<ID=gs8672,length=831>
##contig=<ID=gs8673,length=1096>
##contig=<ID=gs8674,length=729>
##contig=<ID=gs8675,length=722>
##contig=<ID=gs8676,length=464>
##contig=<ID=gs8677,length=2140>
##contig=<ID=gs8678,length=891>
##contig=<ID=gs8679,length=723>
##contig=<ID=gs8680,length=1246>
##contig=<ID=gs8681,length=936>
##contig=<ID=gs8682,length=1060>
##contig=<ID=gs8683,length=467>
##contig=<ID=gs8684,length=711>
##contig=<ID=gs8685,length=814>
##contig=<ID=gs8686,length=447>
##contig=<ID=gs8687,length=1103>
##contig=<ID=gs8688,length=588>
##contig=<ID=gs8689,length=565>
##contig=<ID=gs8690,length=1555>
##contig=<ID=gs8691,length=696>
##contig=<ID=gs8692,length=1038>
##contig=<ID=gs8693,length=317>
##contig=<ID=gs8694,length=462>
##contig=<ID=gs8695,length=592>
##contig=<ID=gs8696,length=1185>
##contig=<ID=gs8697,length=1080>
##contig=<ID=gs8698,length=720>
##contig=<ID=gs8699,length=613>
##contig=<ID=gs8700,length=976>
##contig=<ID=gs8701,length=444>
##contig=<ID=gs8702,length=805>
##contig=<ID=gs8703,length=1040>
##contig=<ID=gs8704,length=718>
##contig=<ID=gs8705,length=489>
##contig=<ID=gs8706,length=792>
##contig=<ID=gs8707,length=609>
##contig=<ID=gs8708,length=563>
##contig=<ID=gs8709,length=509>
##contig=<ID=gs8710,length=385>
##contig=<ID=gs8711,length=451>
##contig=<ID=gs8712,length=531>
##contig=<ID=gs8713,length=361>
##contig=<ID=gs8714,length=346>
##contig=<ID=gs8715,length=780>
##contig=<ID=gs8716,length=1261>
##contig=<ID=gs8717,length=595>
##contig=<ID=gs8718,length=1184>
##contig=<ID=gs8719,length=823>
##contig=<ID=gs8720,length=321>
##contig=<ID=gs8721,length=785>
##contig=<ID=gs8722,length=1335>
##contig=<ID=gs8723,length=691>
##contig=<ID=gs8724,length=645>
##contig=<ID=gs8725,length=1107>
##contig=<ID=gs8726,length=1756>
##contig=<ID=gs8727,length=953>
##contig=<ID=gs8728,length=904>
##contig=<ID=gs8729,length=1367>
##contig=<ID=gs8730,length=1022>
##contig=<ID=gs8731,length=811>
##contig=<ID=gs8732,length=927>
##contig=<ID=gs8733,length=1089>
##contig=<ID=gs8734,length=544>
##contig=<ID=gs8735,length=1149>
##contig=<ID=gs8736,length=743>
##contig=<ID=gs8737,length=733>
##contig=<ID=gs8738,length=520>
##contig=<ID=gs8739,length=361>
##contig=<ID=gs8740,length=859>
##contig=<ID=gs8741,length=1773>
##contig=<ID=gs8742,length=1006>
##contig=<ID=gs8743,length=695>
##contig=<ID=gs8744,length=1081>
##contig=<ID=gs8745,length=1284>
##contig=<ID=gs8746,length=526>
##contig=<ID=gs8747,length=1407>
##contig=<ID=gs8748,length=617>
##contig=<ID=gs8749,length=1054>
##contig=<ID=gs8750,length=906>
##contig=<ID=gs8751,length=863>
##contig=<ID=gs8752,length=1692>
##contig=<ID=gs8753,length=299>
##contig=<ID=gs8754,length=696>
##contig=<ID=gs8755,length=873>
##contig=<ID=gs8756,length=905>
##contig=<ID=gs8757,length=397>
##contig=<ID=gs8758,length=1200>
##contig=<ID=gs8759,length=699>
##contig=<ID=gs8760,length=845>
##contig=<ID=gs8761,length=1076>
##contig=<ID=gs8762,length=683>
##contig=<ID=gs8763,length=626>
##contig=<ID=gs8764,length=806>
##contig=<ID=gs8765,length=926>
##contig=<ID=gs8766,length=652>
##contig=<ID=gs8767,length=715>
##contig=<ID=gs8768,length=683>
##contig=<ID=gs8769,length=693>
##contig=<ID=gs8770,length=357>
##contig=<ID=gs8771,length=418>
##contig=<ID=gs8772,length=337>
##contig=<ID=gs8773,length=455>
##contig=<ID=gs8774,length=261>
##contig=<ID=gs8775,length=211>
##contig=<ID=gs8776,length=445>
##contig=<ID=gs8777,length=406>
##contig=<ID=gs8778,length=294>
##contig=<ID=gs8779,length=1254>
##contig=<ID=gs8780,length=1268>
##contig=<ID=gs8781,length=708>
##contig=<ID=gs8782,length=1141>
##contig=<ID=gs8783,length=812>
##contig=<ID=gs8784,length=1418>
##contig=<ID=gs8785,length=796>
##contig=<ID=gs8786,length=577>
##contig=<ID=gs8787,length=739>
##contig=<ID=gs8788,length=726>
##contig=<ID=gs8789,length=1251>
##contig=<ID=gs8790,length=875>
##contig=<ID=gs8791,length=297>
##contig=<ID=gs8792,length=812>
##contig=<ID=gs8793,length=530>
##contig=<ID=gs8794,length=760>
##contig=<ID=gs8795,length=657>
##contig=<ID=gs8796,length=831>
##contig=<ID=gs8797,length=437>
##contig=<ID=gs8798,length=762>
##contig=<ID=gs8799,length=1121>
##contig=<ID=gs8800,length=693>
##contig=<ID=gs8801,length=554>
##contig=<ID=gs8802,length=350>
##contig=<ID=gs8803,length=737>
##contig=<ID=gs8804,length=302>
##contig=<ID=gs8805,length=519>
##contig=<ID=gs8806,length=2875>
##contig=<ID=gs8807,length=390>
##contig=<ID=gs8808,length=376>
##contig=<ID=gs8809,length=379>
##contig=<ID=gs8810,length=460>
##contig=<ID=gs8811,length=548>
##contig=<ID=gs8812,length=1675>
##contig=<ID=gs8813,length=2189>
##contig=<ID=gs8814,length=1051>
##contig=<ID=gs8815,length=1208>
##contig=<ID=gs8816,length=1445>
##contig=<ID=gs8817,length=1287>
##contig=<ID=gs8818,length=1136>
##contig=<ID=gs8819,length=960>
##contig=<ID=gs8820,length=1442>
##contig=<ID=gs8821,length=495>
##contig=<ID=gs8822,length=1681>
##contig=<ID=gs8823,length=654>
##contig=<ID=gs8824,length=407>
##contig=<ID=gs8825,length=1074>
##contig=<ID=gs8826,length=1462>
##contig=<ID=gs8827,length=969>
##contig=<ID=gs8828,length=628>
##contig=<ID=gs8829,length=2445>
##contig=<ID=gs8830,length=423>
##contig=<ID=gs8831,length=460>
##contig=<ID=gs8832,length=2577>
##contig=<ID=gs8833,length=947>
##contig=<ID=gs8834,length=1601>
##contig=<ID=gs8835,length=1011>
##contig=<ID=gs8836,length=807>
##contig=<ID=gs8837,length=1788>
##contig=<ID=gs8838,length=1165>
##contig=<ID=gs8839,length=599>
##contig=<ID=gs8840,length=1378>
##contig=<ID=gs8841,length=414>
##contig=<ID=gs8842,length=1845>
##contig=<ID=gs8843,length=1222>
##contig=<ID=gs8844,length=903>
##contig=<ID=gs8845,length=865>
##contig=<ID=gs8846,length=827>
##contig=<ID=gs8847,length=1589>
##contig=<ID=gs8848,length=546>
##contig=<ID=gs8849,length=1560>
##contig=<ID=gs8850,length=684>
##contig=<ID=gs8851,length=1937>
##contig=<ID=gs8852,length=1452>
##contig=<ID=gs8853,length=754>
##contig=<ID=gs8854,length=1024>
##contig=<ID=gs8855,length=1530>
##contig=<ID=gs8856,length=1398>
##contig=<ID=gs8857,length=240>
##contig=<ID=gs8858,length=1606>
##contig=<ID=gs8859,length=1036>
##contig=<ID=gs8860,length=1377>
##contig=<ID=gs8861,length=1014>
##contig=<ID=gs8862,length=1004>
##contig=<ID=gs8863,length=646>
##contig=<ID=gs8864,length=1449>
##contig=<ID=gs8865,length=558>
##contig=<ID=gs8866,length=887>
##contig=<ID=gs8867,length=557>
##contig=<ID=gs8868,length=1062>
##contig=<ID=gs8869,length=783>
##contig=<ID=gs8870,length=710>
##contig=<ID=gs8871,length=1089>
##contig=<ID=gs8872,length=1057>
##contig=<ID=gs8873,length=1379>
##contig=<ID=gs8874,length=2586>
##contig=<ID=gs8875,length=629>
##contig=<ID=gs8876,length=1704>
##contig=<ID=gs8877,length=464>
##contig=<ID=gs8878,length=1607>
##contig=<ID=gs8879,length=806>
##contig=<ID=gs8880,length=1352>
##contig=<ID=gs8881,length=1132>
##contig=<ID=gs8882,length=1602>
##contig=<ID=gs8883,length=2359>
##contig=<ID=gs8884,length=629>
##contig=<ID=gs8885,length=1447>
##contig=<ID=gs8886,length=846>
##contig=<ID=gs8887,length=2746>
##contig=<ID=gs8888,length=858>
##contig=<ID=gs8889,length=660>
##contig=<ID=gs8890,length=655>
##contig=<ID=gs8891,length=1030>
##contig=<ID=gs8892,length=1446>
##contig=<ID=gs8893,length=707>
##contig=<ID=gs8894,length=378>
##contig=<ID=gs8895,length=1144>
##contig=<ID=gs8896,length=534>
##contig=<ID=gs8897,length=294>
##contig=<ID=gs8898,length=1009>
##contig=<ID=gs8899,length=591>
##contig=<ID=gs8900,length=359>
##contig=<ID=gs8901,length=1696>
##contig=<ID=gs8902,length=309>
##contig=<ID=gs8903,length=684>
##contig=<ID=gs8904,length=470>
##contig=<ID=gs8905,length=415>
##contig=<ID=gs8906,length=675>
##contig=<ID=gs8907,length=326>
##contig=<ID=gs8908,length=904>
##contig=<ID=gs8909,length=1450>
##contig=<ID=gs8910,length=1292>
##contig=<ID=gs8911,length=1185>
##contig=<ID=gs8912,length=275>
##contig=<ID=gs8913,length=1069>
##contig=<ID=gs8914,length=607>
##contig=<ID=gs8915,length=2673>
##contig=<ID=gs8916,length=1556>
##contig=<ID=gs8917,length=911>
##contig=<ID=gs8918,length=1502>
##contig=<ID=gs8919,length=867>
##contig=<ID=gs8920,length=763>
##contig=<ID=gs8921,length=1041>
##contig=<ID=gs8922,length=896>
##contig=<ID=gs8923,length=1134>
##contig=<ID=gs8924,length=1621>
##contig=<ID=gs8925,length=542>
##contig=<ID=gs8926,length=460>
##contig=<ID=gs8927,length=1054>
##contig=<ID=gs8928,length=481>
##contig=<ID=gs8929,length=606>
##contig=<ID=gs8930,length=1601>
##contig=<ID=gs8931,length=1642>
##contig=<ID=gs8932,length=874>
##contig=<ID=gs8933,length=589>
##contig=<ID=gs8934,length=1842>
##contig=<ID=gs8935,length=738>
##contig=<ID=gs8936,length=1193>
##contig=<ID=gs8937,length=688>
##contig=<ID=gs8938,length=1207>
##contig=<ID=gs8939,length=495>
##contig=<ID=gs8940,length=382>
##contig=<ID=gs8941,length=405>
##contig=<ID=gs8942,length=590>
##contig=<ID=gs8943,length=752>
##contig=<ID=gs8944,length=1044>
##contig=<ID=gs8945,length=719>
##contig=<ID=gs8946,length=1248>
##contig=<ID=gs8947,length=852>
##contig=<ID=gs8948,length=634>
##contig=<ID=gs8949,length=614>
##contig=<ID=gs8950,length=831>
##contig=<ID=gs8951,length=826>
##contig=<ID=gs8952,length=547>
##contig=<ID=gs8953,length=918>
##contig=<ID=gs8954,length=572>
##contig=<ID=gs8955,length=1558>
##contig=<ID=gs8956,length=389>
##contig=<ID=gs8957,length=756>
##contig=<ID=gs8958,length=433>
##contig=<ID=gs8959,length=355>
##contig=<ID=gs8960,length=929>
##contig=<ID=gs8961,length=495>
##contig=<ID=gs8962,length=1381>
##contig=<ID=gs8963,length=799>
##contig=<ID=gs8964,length=615>
##contig=<ID=gs8965,length=674>
##contig=<ID=gs8966,length=510>
##contig=<ID=gs8967,length=1239>
##contig=<ID=gs8968,length=657>
##contig=<ID=gs8969,length=633>
##contig=<ID=gs8970,length=493>
##contig=<ID=gs8971,length=475>
##contig=<ID=gs8972,length=421>
##contig=<ID=gs8973,length=1148>
##contig=<ID=gs8974,length=913>
##contig=<ID=gs8975,length=2102>
##contig=<ID=gs8976,length=771>
##contig=<ID=gs8977,length=339>
##contig=<ID=gs8978,length=1044>
##contig=<ID=gs8979,length=839>
##contig=<ID=gs8980,length=571>
##contig=<ID=gs8981,length=649>
##contig=<ID=gs8982,length=827>
##contig=<ID=gs8983,length=541>
##contig=<ID=gs8984,length=327>
##contig=<ID=gs8985,length=560>
##contig=<ID=gs8986,length=527>
##contig=<ID=gs8987,length=592>
##contig=<ID=gs8988,length=1013>
##contig=<ID=gs8989,length=585>
##contig=<ID=gs8990,length=852>
##contig=<ID=gs8991,length=1043>
##contig=<ID=gs8992,length=722>
##contig=<ID=gs8993,length=554>
##contig=<ID=gs8994,length=2119>
##contig=<ID=gs8995,length=431>
##contig=<ID=gs8996,length=381>
##contig=<ID=gs8997,length=612>
##contig=<ID=gs8998,length=1159>
##contig=<ID=gs8999,length=920>
##contig=<ID=gs9000,length=893>
##contig=<ID=gs9001,length=473>
##contig=<ID=gs9002,length=1181>
##contig=<ID=gs9003,length=482>
##contig=<ID=gs9004,length=544>
##contig=<ID=gs9005,length=659>
##contig=<ID=gs9006,length=486>
##contig=<ID=gs9007,length=589>
##contig=<ID=gs9008,length=372>
##contig=<ID=gs9009,length=982>
##contig=<ID=gs9010,length=1027>
##contig=<ID=gs9011,length=1343>
##contig=<ID=gs9012,length=554>
##contig=<ID=gs9013,length=962>
##contig=<ID=gs9014,length=1509>
##contig=<ID=gs9015,length=1103>
##contig=<ID=gs9016,length=546>
##contig=<ID=gs9017,length=1001>
##contig=<ID=gs9018,length=1194>
##contig=<ID=gs9019,length=761>
##contig=<ID=gs9020,length=451>
##contig=<ID=gs9021,length=1263>
##contig=<ID=gs9022,length=595>
##contig=<ID=gs9023,length=1331>
##contig=<ID=gs9024,length=543>
##contig=<ID=gs9025,length=569>
##contig=<ID=gs9026,length=517>
##contig=<ID=gs9027,length=842>
##contig=<ID=gs9028,length=563>
##contig=<ID=gs9029,length=1195>
##contig=<ID=gs9030,length=643>
##contig=<ID=gs9031,length=417>
##contig=<ID=gs9032,length=598>
##contig=<ID=gs9033,length=789>
##contig=<ID=gs9034,length=658>
##contig=<ID=gs9035,length=986>
##contig=<ID=gs9036,length=382>
##contig=<ID=gs9037,length=392>
##contig=<ID=gs9038,length=1022>
##contig=<ID=gs9039,length=568>
##contig=<ID=gs9040,length=2693>
##contig=<ID=gs9041,length=554>
##contig=<ID=gs9042,length=740>
##contig=<ID=gs9043,length=477>
##contig=<ID=gs9044,length=705>
##contig=<ID=gs9045,length=265>
##contig=<ID=gs9046,length=684>
##contig=<ID=gs9047,length=1265>
##contig=<ID=gs9048,length=460>
##contig=<ID=gs9049,length=576>
##contig=<ID=gs9050,length=732>
##contig=<ID=gs9051,length=647>
##contig=<ID=gs9052,length=450>
##contig=<ID=gs9053,length=1598>
##contig=<ID=gs9054,length=569>
##contig=<ID=gs9055,length=651>
##contig=<ID=gs9056,length=778>
##contig=<ID=gs9057,length=878>
##contig=<ID=gs9058,length=554>
##contig=<ID=gs9059,length=986>
##contig=<ID=gs9060,length=1115>
##contig=<ID=gs9061,length=369>
##contig=<ID=gs9062,length=440>
##contig=<ID=gs9063,length=700>
##contig=<ID=gs9064,length=610>
##contig=<ID=gs9065,length=923>
##contig=<ID=gs9066,length=2102>
##contig=<ID=gs9067,length=1254>
##contig=<ID=gs9068,length=407>
##contig=<ID=gs9069,length=1441>
##contig=<ID=gs9070,length=778>
##contig=<ID=gs9071,length=826>
##contig=<ID=gs9072,length=698>
##contig=<ID=gs9073,length=1848>
##contig=<ID=gs9074,length=525>
##contig=<ID=gs9075,length=744>
##contig=<ID=gs9076,length=629>
##contig=<ID=gs9077,length=345>
##contig=<ID=gs9078,length=848>
##contig=<ID=gs9079,length=977>
##contig=<ID=gs9080,length=425>
##contig=<ID=gs9081,length=641>
##contig=<ID=gs9082,length=829>
##contig=<ID=gs9083,length=498>
##contig=<ID=gs9084,length=628>
##contig=<ID=gs9085,length=501>
##contig=<ID=gs9086,length=597>
##contig=<ID=gs9087,length=1019>
##contig=<ID=gs9088,length=480>
##contig=<ID=gs9089,length=890>
##contig=<ID=gs9090,length=524>
##contig=<ID=gs9091,length=579>
##contig=<ID=gs9092,length=570>
##contig=<ID=gs9093,length=475>
##contig=<ID=gs9094,length=769>
##contig=<ID=gs9095,length=444>
##contig=<ID=gs9096,length=962>
##contig=<ID=gs9097,length=615>
##contig=<ID=gs9098,length=382>
##contig=<ID=gs9099,length=751>
##contig=<ID=gs9100,length=690>
##contig=<ID=gs9101,length=1052>
##contig=<ID=gs9102,length=1877>
##contig=<ID=gs9103,length=1290>
##contig=<ID=gs9104,length=1225>
##contig=<ID=gs9105,length=1208>
##contig=<ID=gs9106,length=718>
##contig=<ID=gs9107,length=1085>
##contig=<ID=gs9108,length=572>
##contig=<ID=gs9109,length=719>
##contig=<ID=gs9110,length=1177>
##contig=<ID=gs9111,length=680>
##contig=<ID=gs9112,length=837>
##contig=<ID=gs9113,length=563>
##contig=<ID=gs9114,length=621>
##contig=<ID=gs9115,length=1110>
##contig=<ID=gs9116,length=681>
##contig=<ID=gs9117,length=365>
##contig=<ID=gs9118,length=641>
##contig=<ID=gs9119,length=900>
##contig=<ID=gs9120,length=613>
##contig=<ID=gs9121,length=880>
##contig=<ID=gs9122,length=464>
##contig=<ID=gs9123,length=1425>
##contig=<ID=gs9124,length=978>
##contig=<ID=gs9125,length=862>
##contig=<ID=gs9126,length=1356>
##contig=<ID=gs9127,length=755>
##contig=<ID=gs9128,length=422>
##contig=<ID=gs9129,length=822>
##contig=<ID=gs9130,length=509>
##contig=<ID=gs9131,length=728>
##contig=<ID=gs9132,length=867>
##contig=<ID=gs9133,length=1221>
##contig=<ID=gs9134,length=390>
##contig=<ID=gs9135,length=569>
##contig=<ID=gs9136,length=1091>
##contig=<ID=gs9137,length=720>
##contig=<ID=gs9138,length=1587>
##contig=<ID=gs9139,length=630>
##contig=<ID=gs9140,length=1094>
##contig=<ID=gs9141,length=536>
##contig=<ID=gs9142,length=1032>
##contig=<ID=gs9143,length=807>
##contig=<ID=gs9144,length=540>
##contig=<ID=gs9145,length=828>
##contig=<ID=gs9146,length=659>
##contig=<ID=gs9147,length=417>
##contig=<ID=gs9148,length=923>
##contig=<ID=gs9149,length=730>
##contig=<ID=gs9150,length=813>
##contig=<ID=gs9151,length=640>
##contig=<ID=gs9152,length=760>
##contig=<ID=gs9153,length=644>
##contig=<ID=gs9154,length=493>
##contig=<ID=gs9155,length=1457>
##contig=<ID=gs9156,length=960>
##contig=<ID=gs9157,length=599>
##contig=<ID=gs9158,length=525>
##contig=<ID=gs9159,length=909>
##contig=<ID=gs9160,length=882>
##contig=<ID=gs9161,length=540>
##contig=<ID=gs9162,length=674>
##contig=<ID=gs9163,length=594>
##contig=<ID=gs9164,length=2274>
##contig=<ID=gs9165,length=943>
##contig=<ID=gs9166,length=726>
##contig=<ID=gs9167,length=770>
##contig=<ID=gs9168,length=429>
##contig=<ID=gs9169,length=454>
##contig=<ID=gs9170,length=647>
##contig=<ID=gs9171,length=867>
##contig=<ID=gs9172,length=1186>
##contig=<ID=gs9173,length=602>
##contig=<ID=gs9174,length=756>
##contig=<ID=gs9175,length=568>
##contig=<ID=gs9176,length=264>
##contig=<ID=gs9177,length=530>
##contig=<ID=gs9178,length=477>
##contig=<ID=gs9179,length=300>
##contig=<ID=gs9180,length=1310>
##contig=<ID=gs9181,length=588>
##contig=<ID=gs9182,length=695>
##contig=<ID=gs9183,length=508>
##contig=<ID=gs9184,length=684>
##contig=<ID=gs9185,length=366>
##contig=<ID=gs9186,length=438>
##contig=<ID=gs9187,length=603>
##contig=<ID=gs9188,length=1409>
##contig=<ID=gs9189,length=537>
##contig=<ID=gs9190,length=364>
##contig=<ID=gs9191,length=506>
##contig=<ID=gs9192,length=355>
##contig=<ID=gs9193,length=374>
##contig=<ID=gs9194,length=523>
##contig=<ID=gs9195,length=358>
##contig=<ID=gs9196,length=823>
##contig=<ID=gs9197,length=1031>
##contig=<ID=gs9198,length=560>
##contig=<ID=gs9199,length=667>
##contig=<ID=gs9200,length=594>
##contig=<ID=gs9201,length=741>
##contig=<ID=gs9202,length=1282>
##contig=<ID=gs9203,length=665>
##contig=<ID=gs9204,length=1192>
##contig=<ID=gs9205,length=892>
##contig=<ID=gs9206,length=645>
##contig=<ID=gs9207,length=908>
##contig=<ID=gs9208,length=644>
##contig=<ID=gs9209,length=450>
##contig=<ID=gs9210,length=917>
##contig=<ID=gs9211,length=517>
##contig=<ID=gs9212,length=685>
##contig=<ID=gs9213,length=758>
##contig=<ID=gs9214,length=1231>
##contig=<ID=gs9215,length=393>
##contig=<ID=gs9216,length=457>
##contig=<ID=gs9217,length=566>
##contig=<ID=gs9218,length=297>
##contig=<ID=gs9219,length=444>
##contig=<ID=gs9220,length=622>
##contig=<ID=gs9221,length=635>
##contig=<ID=gs9222,length=344>
##contig=<ID=gs9223,length=467>
##contig=<ID=gs9224,length=522>
##contig=<ID=gs9225,length=477>
##contig=<ID=gs9226,length=668>
##contig=<ID=gs9227,length=727>
##contig=<ID=gs9228,length=911>
##contig=<ID=gs9229,length=320>
##contig=<ID=gs9230,length=556>
##contig=<ID=gs9231,length=446>
##contig=<ID=gs9232,length=457>
##contig=<ID=gs9233,length=550>
##contig=<ID=gs9234,length=369>
##contig=<ID=gs9235,length=585>
##contig=<ID=gs9236,length=587>
##contig=<ID=gs9237,length=580>
##contig=<ID=gs9238,length=530>
##contig=<ID=gs9239,length=771>
##contig=<ID=gs9240,length=626>
##contig=<ID=gs9241,length=972>
##contig=<ID=gs9242,length=383>
##contig=<ID=gs9243,length=885>
##contig=<ID=gs9244,length=478>
##contig=<ID=gs9245,length=456>
##contig=<ID=gs9246,length=836>
##contig=<ID=gs9247,length=491>
##contig=<ID=gs9248,length=492>
##contig=<ID=gs9249,length=425>
##contig=<ID=gs9250,length=282>
##contig=<ID=gs9251,length=381>
##contig=<ID=gs9252,length=886>
##contig=<ID=gs9253,length=461>
##contig=<ID=gs9254,length=474>
##contig=<ID=gs9255,length=394>
##contig=<ID=gs9256,length=924>
##contig=<ID=gs9257,length=672>
##contig=<ID=gs9258,length=411>
##contig=<ID=gs9259,length=1171>
##contig=<ID=gs9260,length=779>
##contig=<ID=gs9261,length=1091>
##contig=<ID=gs9262,length=445>
##contig=<ID=gs9263,length=644>
##contig=<ID=gs9264,length=284>
##contig=<ID=gs9265,length=504>
##contig=<ID=gs9266,length=528>
##contig=<ID=gs9267,length=338>
##contig=<ID=gs9268,length=689>
##contig=<ID=gs9269,length=415>
##contig=<ID=gs9270,length=799>
##contig=<ID=gs9271,length=727>
##contig=<ID=gs9272,length=1418>
##contig=<ID=gs9273,length=454>
##contig=<ID=gs9274,length=414>
##contig=<ID=gs9275,length=593>
##contig=<ID=gs9276,length=403>
##contig=<ID=gs9277,length=1763>
##contig=<ID=gs9278,length=707>
##contig=<ID=gs9279,length=428>
##contig=<ID=gs9280,length=284>
##contig=<ID=gs9281,length=311>
##contig=<ID=gs9282,length=385>
##contig=<ID=gs9283,length=447>
##contig=<ID=gs9284,length=492>
##contig=<ID=gs9285,length=979>
##contig=<ID=gs9286,length=427>
##contig=<ID=gs9287,length=564>
##contig=<ID=gs9288,length=306>
##contig=<ID=gs9289,length=247>
##contig=<ID=gs9290,length=667>
##contig=<ID=gs9291,length=373>
##contig=<ID=gs9292,length=416>
##contig=<ID=gs9293,length=571>
##contig=<ID=gs9294,length=1038>
##contig=<ID=gs9295,length=321>
##contig=<ID=gs9296,length=304>
##contig=<ID=gs9297,length=423>
##contig=<ID=gs9298,length=337>
##contig=<ID=gs9299,length=429>
##contig=<ID=gs9300,length=415>
##contig=<ID=gs9301,length=357>
##contig=<ID=gs9302,length=500>
##contig=<ID=gs9303,length=272>
##contig=<ID=gs9304,length=345>
##contig=<ID=gs9305,length=471>
##contig=<ID=gs9306,length=933>
##contig=<ID=gs9307,length=523>
##contig=<ID=gs9308,length=1531>
##contig=<ID=gs9309,length=1390>
##contig=<ID=gs9310,length=636>
##contig=<ID=gs9311,length=1012>
##contig=<ID=gs9312,length=536>
##contig=<ID=gs9313,length=1188>
##contig=<ID=gs9314,length=1890>
##contig=<ID=gs9315,length=1349>
##contig=<ID=gs9316,length=917>
##contig=<ID=gs9317,length=563>
##contig=<ID=gs9318,length=1491>
##contig=<ID=gs9319,length=913>
##contig=<ID=gs9320,length=1121>
##contig=<ID=gs9321,length=985>
##contig=<ID=gs9322,length=838>
##contig=<ID=gs9323,length=603>
##contig=<ID=gs9324,length=546>
##contig=<ID=gs9325,length=1015>
##contig=<ID=gs9326,length=752>
##contig=<ID=gs9327,length=1261>
##contig=<ID=gs9328,length=394>
##contig=<ID=gs9329,length=1571>
##contig=<ID=gs9330,length=490>
##contig=<ID=gs9331,length=2184>
##contig=<ID=gs9332,length=1005>
##contig=<ID=gs9333,length=1567>
##contig=<ID=gs9334,length=1560>
##contig=<ID=gs9335,length=1766>
##contig=<ID=gs9336,length=485>
##contig=<ID=gs9337,length=1237>
##contig=<ID=gs9338,length=245>
##contig=<ID=gs9339,length=603>
##contig=<ID=gs9340,length=3565>
##contig=<ID=gs9341,length=1582>
##contig=<ID=gs9342,length=360>
##contig=<ID=gs9343,length=583>
##contig=<ID=gs9344,length=1387>
##contig=<ID=gs9345,length=1131>
##contig=<ID=gs9346,length=2732>
##contig=<ID=gs9347,length=854>
##contig=<ID=gs9348,length=1991>
##contig=<ID=gs9349,length=785>
##contig=<ID=gs9350,length=1349>
##contig=<ID=gs9351,length=817>
##contig=<ID=gs9352,length=586>
##contig=<ID=gs9353,length=1039>
##contig=<ID=gs9354,length=1338>
##contig=<ID=gs9355,length=1260>
##contig=<ID=gs9356,length=794>
##contig=<ID=gs9357,length=983>
##contig=<ID=gs9358,length=1113>
##contig=<ID=gs9359,length=1637>
##contig=<ID=gs9360,length=2143>
##contig=<ID=gs9361,length=1474>
##contig=<ID=gs9362,length=1314>
##contig=<ID=gs9363,length=547>
##contig=<ID=gs9364,length=1737>
##contig=<ID=gs9365,length=662>
##contig=<ID=gs9366,length=915>
##contig=<ID=gs9367,length=1367>
##contig=<ID=gs9368,length=708>
##contig=<ID=gs9369,length=972>
##contig=<ID=gs9370,length=1473>
##contig=<ID=gs9371,length=525>
##contig=<ID=gs9372,length=1542>
##contig=<ID=gs9373,length=719>
##contig=<ID=gs9374,length=1684>
##contig=<ID=gs9375,length=333>
##contig=<ID=gs9376,length=3249>
##contig=<ID=gs9377,length=429>
##contig=<ID=gs9378,length=592>
##contig=<ID=gs9379,length=1047>
##contig=<ID=gs9380,length=712>
##contig=<ID=gs9381,length=599>
##contig=<ID=gs9382,length=870>
##contig=<ID=gs9383,length=1216>
##contig=<ID=gs9384,length=1482>
##contig=<ID=gs9385,length=715>
##contig=<ID=gs9386,length=982>
##contig=<ID=gs9387,length=914>
##contig=<ID=gs9388,length=917>
##contig=<ID=gs9389,length=2000>
##contig=<ID=gs9390,length=888>
##contig=<ID=gs9391,length=2243>
##contig=<ID=gs9392,length=686>
##contig=<ID=gs9393,length=1349>
##contig=<ID=gs9394,length=1660>
##contig=<ID=gs9395,length=1086>
##contig=<ID=gs9396,length=1159>
##contig=<ID=gs9397,length=706>
##contig=<ID=gs9398,length=593>
##contig=<ID=gs9399,length=851>
##contig=<ID=gs9400,length=1150>
##contig=<ID=gs9401,length=870>
##contig=<ID=gs9402,length=1288>
##contig=<ID=gs9403,length=1059>
##contig=<ID=gs9404,length=1913>
##contig=<ID=gs9405,length=285>
##contig=<ID=gs9406,length=949>
##contig=<ID=gs9407,length=776>
##contig=<ID=gs9408,length=631>
##contig=<ID=gs9409,length=497>
##contig=<ID=gs9410,length=587>
##contig=<ID=gs9411,length=669>
##contig=<ID=gs9412,length=1852>
##contig=<ID=gs9413,length=858>
##contig=<ID=gs9414,length=433>
##contig=<ID=gs9415,length=427>
##contig=<ID=gs9416,length=478>
##contig=<ID=gs9417,length=667>
##contig=<ID=gs9418,length=810>
##contig=<ID=gs9419,length=687>
##contig=<ID=gs9420,length=412>
##contig=<ID=gs9421,length=872>
##contig=<ID=gs9422,length=1452>
##contig=<ID=gs9423,length=1267>
##contig=<ID=gs9424,length=396>
##contig=<ID=gs9425,length=655>
##contig=<ID=gs9426,length=853>
##contig=<ID=gs9427,length=3168>
##contig=<ID=gs9428,length=1797>
##contig=<ID=gs9429,length=2778>
##contig=<ID=gs9430,length=494>
##contig=<ID=gs9431,length=1189>
##contig=<ID=gs9432,length=1128>
##contig=<ID=gs9433,length=1512>
##contig=<ID=gs9434,length=554>
##contig=<ID=gs9435,length=872>
##contig=<ID=gs9436,length=603>
##contig=<ID=gs9437,length=1228>
##contig=<ID=gs9438,length=450>
##contig=<ID=gs9439,length=439>
##contig=<ID=gs9440,length=542>
##contig=<ID=gs9441,length=789>
##contig=<ID=gs9442,length=821>
##contig=<ID=gs9443,length=1540>
##contig=<ID=gs9444,length=711>
##contig=<ID=gs9445,length=756>
##reference=file:///work/bfopa/VariantDetection/GATK/9446ref_genepsace.fa
##source=SelectVariants
#CHROM	POS	ID	REF	ALT	QUAL	FILTER	INFO	FORMAT	5.90	77.13	B6	B7	Barthee	C15.50	Diva	FC28	Francine	Frisee	Gabelle	Grosso	Maillette	Matheronne	Ruffinato	YC77
gs0	616	.	A	C	1954.75	PASS	AC=14;AF=0.438;AN=32;BaseQRankSum=0.392;ClippingRankSum=0.00;DP=145;ExcessHet=0.7891;FS=0.000;InbreedingCoeff=0.2201;MLEAC=14;MLEAF=0.438;MQ=60.00;MQRankSum=0.00;QD=21.02;ReadPosRankSum=1.03;SOR=0.721	GT:AD:DP:GQ:PL	0/1:4,6:10:99:224,0,143	0/1:6,4:10:99:142,0,201	0/0:7,0:7:21:0,21,290	0/1:3,4:7:73:157,0,73	1/1:0,6:6:18:262,18,0	0/1:11,4:15:99:127,0,424	0/0:7,0:7:21:0,21,210	1/1:0,9:9:27:387,27,0	0/0:9,0:9:27:0,27,384	1/1:0,5:5:15:214,15,0	0/1:5,3:8:99:108,0,188	0/0:9,0:9:27:0,27,328	0/0:16,0:16:48:0,48,707	0/0:4,0:4:12:0,12,155	0/1:12,5:17:99:172,0,460	1/1:0,6:6:18:253,18,0
gs4	184	.	G	A	4502.66	PASS	AC=16;AF=0.500;AN=32;BaseQRankSum=0.048;ClippingRankSum=0.00;DP=224;ExcessHet=42.6348;FS=2.987;InbreedingCoeff=-0.9906;MLEAC=16;MLEAF=0.500;MQ=60.00;MQRankSum=0.00;QD=20.19;ReadPosRankSum=0.066;SOR=0.778	GT:AD:DP:GQ:PL	0/1:9,14:23:99:541,0,328	0/1:7,5:12:99:182,0,272	0/1:8,10:18:99:373,0,293	0/1:3,8:11:61:311,0,61	0/1:3,3:6:99:116,0,108	0/1:9,8:17:99:286,0,301	0/1:10,11:21:99:380,0,348	0/1:1,10:11:12:388,0,12	0/1:1,2:3:36:81,0,36	0/1:4,8:12:73:304,0,73	0/1:6,7:13:99:258,0,228	0/1:12,8:20:99:291,0,406	0/1:6,3:9:99:102,0,219	0/1:1,5:6:18:192,0,18	0/1:9,14:23:99:477,0,328	0/1:10,8:18:99:284,0,312
gs5	3072	.	T	C	187.20	PASS	AC=1;AF=0.031;AN=32;BaseQRankSum=-2.840e-01;ClippingRankSum=0.00;DP=144;ExcessHet=3.0103;FS=0.000;InbreedingCoeff=-0.0403;MLEAC=1;MLEAF=0.031;MQ=60.00;MQRankSum=0.00;QD=11.01;ReadPosRankSum=0.944;SOR=0.527	GT:AD:DP:GQ:PL	0/0:8,0:8:21:0,21,315	0/0:8,0:8:24:0,24,338	0/0:12,0:12:27:0,27,405	0/0:8,0:8:24:0,24,325	0/0:7,0:7:12:0,12,180	0/0:10,0:10:30:0,30,416	0/0:13,0:13:39:0,39,478	0/0:8,0:8:24:0,24,309	0/0:10,0:10:30:0,30,427	0/0:4,0:4:12:0,12,176	0/0:7,0:7:18:0,18,270	0/1:9,8:17:99:223,0,299	0/0:7,0:7:12:0,12,180	0/0:8,0:8:24:0,24,349	0/0:9,0:9:24:0,24,360	0/0:8,0:8:18:0,18,270
gs6	1757	.	T	A	4064.50	PASS	AC=16;AF=0.500;AN=32;BaseQRankSum=1.05;ClippingRankSum=0.00;DP=206;ExcessHet=42.6348;FS=7.949;InbreedingCoeff=-0.9988;MLEAC=16;MLEAF=0.500;MQ=60.00;MQRankSum=0.00;QD=19.73;ReadPosRankSum=-2.100e-01;SOR=1.189	GT:AD:DP:GQ:PGT:PID:PL	0/1:12,6:18:99:0|1:1757_T_A:216,0,486	0/1:2,2:4:78:0|1:1757_T_A:78,0,78	0/1:9,20:29:99:0|1:1757_T_A:813,0,318	0/1:1,7:8:21:0|1:1757_T_A:291,0,21	0/1:1,3:4:75:0|1:1757_T_A:123,0,75	0/1:7,10:17:99:0|1:1757_T_A:399,0,264	0/1:8,4:12:99:0|1:1757_T_A:144,0,324	0/1:6,8:14:99:0|1:1757_T_A:318,0,228	0/1:5,5:10:99:0|1:1757_T_A:195,0,195	0/1:6,3:9:99:0|1:1757_T_A:108,0,243	0/1:4,4:8:99:0|1:1757_T_A:156,0,156	0/1:14,6:20:99:0|1:1757_T_A:189,0,553	0/1:6,8:14:99:0|1:1757_T_A:315,0,304	0/1:7,5:12:99:0|1:1757_T_A:189,0,279	0/1:11,10:21:99:0|1:1757_T_A:387,0,432	0/1:1,5:6:27:0|1:1757_T_A:207,0,27
gs6	1759	.	T	A	4064.50	PASS	AC=16;AF=0.500;AN=32;BaseQRankSum=0.799;ClippingRankSum=0.00;DP=207;ExcessHet=42.6348;FS=7.867;InbreedingCoeff=-0.9988;MLEAC=16;MLEAF=0.500;MQ=60.00;MQRankSum=0.00;QD=19.64;ReadPosRankSum=-2.100e-01;SOR=1.162	GT:AD:DP:GQ:PGT:PID:PL	0/1:12,6:18:99:0|1:1757_T_A:216,0,486	0/1:2,2:4:78:0|1:1757_T_A:78,0,78	0/1:9,20:29:99:0|1:1757_T_A:813,0,318	0/1:1,7:8:21:0|1:1757_T_A:291,0,21	0/1:1,3:4:75:0|1:1757_T_A:123,0,75	0/1:7,10:17:99:0|1:1757_T_A:399,0,264	0/1:8,4:12:99:0|1:1757_T_A:144,0,324	0/1:6,8:14:99:0|1:1757_T_A:318,0,228	0/1:5,5:10:99:0|1:1757_T_A:195,0,195	0/1:6,3:9:99:0|1:1757_T_A:108,0,243	0/1:4,4:8:99:0|1:1757_T_A:156,0,156	0/1:14,6:20:99:0|1:1757_T_A:189,0,553	0/1:7,8:15:99:0|1:1757_T_A:315,0,304	0/1:7,5:12:99:0|1:1757_T_A:189,0,279	0/1:11,10:21:99:0|1:1757_T_A:387,0,432	0/1:1,5:6:27:0|1:1757_T_A:207,0,27
gs6	1787	.	G	A	4340.55	PASS	AC=16;AF=0.500;AN=32;BaseQRankSum=0.00;ClippingRankSum=0.00;DP=204;ExcessHet=42.6348;FS=10.683;InbreedingCoeff=-0.9961;MLEAC=16;MLEAF=0.500;MQ=60.00;MQRankSum=0.00;QD=21.38;ReadPosRankSum=0.354;SOR=1.316	GT:AD:DP:GQ:PGT:PID:PL	0/1:11,6:17:99:0|1:1787_G_A:261,0,439	0/1:2,4:6:72:0|1:1787_G_A:152,0,72	0/1:8,18:26:99:0|1:1787_G_A:774,0,279	0/1:1,9:10:15:0|1:1787_G_A:375,0,15	0/1:1,4:5:72:0|1:1787_G_A:165,0,72	0/1:10,13:23:99:0|1:1787_G_A:516,0,381	0/1:8,2:10:60:0|1:1787_G_A:60,0,330	0/1:9,9:18:99:0|1:1787_G_A:351,0,351	0/1:4,4:8:99:0|1:1787_G_A:156,0,155	0/1:5,4:9:99:0|1:1787_G_A:237,0,192	0/1:6,5:11:99:0|1:1787_G_A:190,0,237	0/1:10,4:14:99:0|1:1787_G_A:138,0,408	0/1:2,5:7:64:0|1:1787_G_A:204,0,64	0/1:6,4:10:99:0|1:1787_G_A:150,0,240	0/1:12,12:24:99:0|1:1787_G_A:510,0,465	0/1:1,4:5:30:0|1:1787_G_A:165,0,30
gs6	1810	.	T	C	4097.57	PASS	AC=16;AF=0.500;AN=32;BaseQRankSum=0.431;ClippingRankSum=0.00;DP=198;ExcessHet=42.6348;FS=8.357;InbreedingCoeff=-0.9951;MLEAC=16;MLEAF=0.500;MQ=60.00;MQRankSum=0.00;QD=22.15;ReadPosRankSum=0.360;SOR=1.250	GT:AD:DP:GQ:PGT:PID:PL	0/1:7,9:16:99:0|1:1787_G_A:357,0,267	0/1:2,3:5:75:0|1:1787_G_A:120,0,75	0/1:7,17:24:99:0|1:1787_G_A:693,0,243	0/1:1,7:8:21:0|1:1787_G_A:291,0,21	0/1:2,1:3:78:0|1:1787_G_A:78,0,120	0/1:10,16:26:99:0|1:1787_G_A:642,0,372	0/1:9,1:10:15:0|1:1787_G_A:15,0,369	0/1:10,9:19:99:0|1:1787_G_A:348,0,393	0/1:4,2:6:72:0|1:1787_G_A:72,0,160	0/1:7,6:13:99:0|1:1787_G_A:231,0,276	0/1:5,3:8:99:0|1:1787_G_A:153,0,198	0/1:11,5:16:99:0|1:1787_G_A:177,0,447	0/1:2,5:7:69:0|1:1787_G_A:204,0,69	0/1:5,3:8:99:0|1:1787_G_A:108,0,243	0/1:11,14:25:99:0|1:1787_G_A:549,0,498	0/1:1,3:4:33:0|1:1787_G_A:123,0,33
gs6	1896	.	G	T	978.96	PASS	AC=12;AF=0.375;AN=32;BaseQRankSum=0.923;ClippingRankSum=0.00;DP=132;ExcessHet=17.8231;FS=2.683;InbreedingCoeff=-0.6010;MLEAC=12;MLEAF=0.375;MQ=67.02;MQRankSum=0.00;QD=12.39;ReadPosRankSum=-7.430e-01;SOR=0.991	GT:AD:DP:GQ:PL	0/1:9,4:13:99:129,0,339	0/1:2,2:4:63:66,0,63	0/1:6,6:12:99:230,0,215	0/1:1,2:3:36:80,0,36	0/0:9,0:9:27:0,27,397	0/0:6,0:6:18:0,18,248	0/0:10,0:10:30:0,30,360	0/1:13,2:15:44:44,0,504	0/1:4,2:6:71:71,0,156	0/1:4,4:8:99:154,0,139	0/1:4,1:5:30:30,0,163	0/1:6,1:7:24:24,0,249	0/1:3,4:7:99:158,0,114	0/0:6,0:6:18:0,18,239	0/1:9,2:11:46:46,0,359	0/1:8,1:9:18:18,0,315
gs7	2631	.	T	C	181.14	PASS	AC=1;AF=0.031;AN=32;BaseQRankSum=0.026;ClippingRankSum=0.00;DP=169;ExcessHet=3.0103;FS=13.919;InbreedingCoeff=-0.0370;MLEAC=1;MLEAF=0.031;MQ=60.00;MQRankSum=0.00;QD=12.08;ReadPosRankSum=-6.870e-01;SOR=2.213	GT:AD:DP:GQ:PL	0/0:13,0:13:33:0,33,495	0/0:10,0:10:27:0,27,405	0/0:16,0:16:42:0,42,630	0/0:6,0:6:15:0,15,225	0/0:10,0:10:27:0,27,405	0/0:9,0:9:24:0,24,360	0/0:16,0:16:45:0,45,675	0/0:8,0:8:21:0,21,315	0/0:7,0:7:15:0,15,225	0/0:13,0:13:33:0,33,495	0/0:6,0:6:18:0,18,267	0/1:9,6:15:99:217,0,357	0/0:9,0:9:15:0,15,225	0/0:9,0:9:27:0,27,402	0/0:7,0:7:18:0,18,270	0/0:15,0:15:45:0,45,645
gs9	1479	.	A	G	3966.48	PASS	AC=16;AF=0.500;AN=32;BaseQRankSum=0.074;ClippingRankSum=0.00;DP=191;ExcessHet=42.6348;FS=1.129;InbreedingCoeff=-1.0000;MLEAC=16;MLEAF=0.500;MQ=60.00;MQRankSum=0.00;QD=20.88;ReadPosRankSum=0.464;SOR=0.803	GT:AD:DP:GQ:PGT:PID:PL	0/1:2,5:7:69:0|1:1479_A_G:194,0,69	0/1:10,4:14:99:0|1:1479_A_G:138,0,399	0/1:2,2:4:78:0|1:1479_A_G:78,0,78	0/1:4,5:9:99:0|1:1479_A_G:198,0,153	0/1:2,5:7:65:0|1:1479_A_G:204,0,65	0/1:5,5:10:99:0|1:1479_A_G:195,0,195	0/1:7,7:14:99:0|1:1479_A_G:273,0,308	0/1:6,6:12:99:0|1:1479_A_G:231,0,314	0/1:7,3:10:99:0|1:1479_A_G:105,0,284	0/1:6,12:18:99:0|1:1479_A_G:528,0,213	0/1:3,7:10:99:0|1:1479_A_G:327,0,102	0/1:5,5:10:99:.:.:190,0,179	0/1:5,5:10:99:0|1:1479_A_G:195,0,195	0/1:3,6:9:99:0|1:1479_A_G:243,0,108	0/1:12,6:18:99:0|1:1479_A_G:216,0,486	0/1:10,18:28:99:0|1:1479_A_G:715,0,366
gs9	1485	.	T	C	3885.48	PASS	AC=16;AF=0.500;AN=32;BaseQRankSum=0.484;ClippingRankSum=0.00;DP=185;ExcessHet=42.6348;FS=1.151;InbreedingCoeff=-1.0000;MLEAC=16;MLEAF=0.500;MQ=60.00;MQRankSum=0.00;QD=21.12;ReadPosRankSum=0.431;SOR=0.805	GT:AD:DP:GQ:PGT:PID:PL	0/1:2,4:6:69:0|1:1479_A_G:194,0,69	0/1:9,4:13:99:0|1:1479_A_G:141,0,366	0/1:2,2:4:78:0|1:1479_A_G:78,0,78	0/1:4,5:9:99:0|1:1479_A_G:198,0,153	0/1:2,5:7:65:0|1:1479_A_G:204,0,65	0/1:5,5:10:99:0|1:1479_A_G:195,0,195	0/1:6,7:13:99:0|1:1479_A_G:276,0,274	0/1:7,6:13:99:0|1:1479_A_G:231,0,314	0/1:6,3:9:99:0|1:1479_A_G:105,0,284	0/1:6,13:19:99:0|1:1479_A_G:525,0,255	0/1:3,8:11:99:0|1:1479_A_G:327,0,102	0/1:5,3:8:99:.:.:106,0,238	0/1:5,5:10:99:0|1:1479_A_G:195,0,195	0/1:3,6:9:99:0|1:1479_A_G:243,0,108	0/1:12,6:18:99:0|1:1479_A_G:216,0,486	0/1:10,15:25:99:0|1:1479_A_G:715,0,366
gs9	1502	.	T	A	3330.49	PASS	AC=16;AF=0.500;AN=32;BaseQRankSum=0.756;ClippingRankSum=0.00;DP=179;ExcessHet=42.6348;FS=0.555;InbreedingCoeff=-0.9995;MLEAC=16;MLEAF=0.500;MQ=60.00;MQRankSum=0.00;QD=18.61;ReadPosRankSum=0.524;SOR=0.631	GT:AD:DP:GQ:PGT:PID:PL	0/1:1,3:4:24:0|1:1502_T_A:123,0,24	0/1:10,3:13:96:0|1:1502_T_A:96,0,407	0/1:1,2:3:36:0|1:1502_T_A:81,0,36	0/1:9,4:13:99:0|1:1502_T_A:141,0,366	0/1:6,2:8:65:.:.:65,0,244	0/1:3,4:7:99:0|1:1502_T_A:119,0,116	0/1:8,7:15:99:0|1:1502_T_A:244,0,359	0/1:7,6:13:99:0|1:1502_T_A:231,0,366	0/1:5,3:8:99:0|1:1502_T_A:111,0,201	0/1:6,13:19:99:0|1:1502_T_A:528,0,213	0/1:3,9:12:99:0|1:1502_T_A:369,0,99	0/1:3,2:5:75:.:.:75,0,120	0/1:2,4:6:72:0|1:1502_T_A:162,0,72	0/1:4,6:10:99:0|1:1502_T_A:236,0,150	0/1:12,6:18:99:0|1:1502_T_A:216,0,480	0/1:10,15:25:99:0|1:1502_T_A:597,0,417
gs9	1504	.	A	G	3511.49	PASS	AC=16;AF=0.500;AN=32;BaseQRankSum=0.674;ClippingRankSum=0.00;DP=177;ExcessHet=42.6348;FS=0.000;InbreedingCoeff=-0.9995;MLEAC=16;MLEAF=0.500;MQ=60.00;MQRankSum=0.00;QD=19.84;ReadPosRankSum=0.611;SOR=0.692	GT:AD:DP:GQ:PGT:PID:PL	0/1:1,3:4:24:0|1:1502_T_A:123,0,24	0/1:10,3:13:96:0|1:1502_T_A:96,0,407	0/1:1,2:3:36:0|1:1502_T_A:81,0,36	0/1:9,4:13:99:0|1:1502_T_A:141,0,366	0/1:3,5:8:99:.:.:198,0,105	0/1:3,4:7:99:0|1:1502_T_A:119,0,116	0/1:8,7:15:99:0|1:1502_T_A:244,0,359	0/1:7,6:13:99:0|1:1502_T_A:231,0,366	0/1:5,3:8:99:0|1:1502_T_A:111,0,201	0/1:6,13:19:99:0|1:1502_T_A:528,0,213	0/1:3,9:12:99:0|1:1502_T_A:369,0,99	0/1:2,2:4:75:.:.:120,0,75	0/1:2,4:6:72:0|1:1502_T_A:162,0,72	0/1:4,6:10:99:0|1:1502_T_A:236,0,150	0/1:11,6:17:99:0|1:1502_T_A:216,0,480	0/1:10,15:25:99:0|1:1502_T_A:600,0,375
gs9	1763	.	T	C	4098.52	PASS	AC=16;AF=0.500;AN=32;BaseQRankSum=0.510;ClippingRankSum=0.00;DP=192;ExcessHet=42.6348;FS=37.661;InbreedingCoeff=-0.9974;MLEAC=16;MLEAF=0.500;MQ=60.00;MQRankSum=0.00;QD=21.35;ReadPosRankSum=0.921;SOR=0.128	GT:AD:DP:GQ:PL	0/1:6,7:13:99:271,0,228	0/1:5,8:13:99:267,0,183	0/1:10,15:25:99:558,0,329	0/1:6,2:8:66:66,0,209	0/1:1,3:4:33:121,0,33	0/1:6,3:9:99:106,0,239	0/1:7,8:15:99:274,0,264	0/1:4,4:8:99:151,0,147	0/1:6,6:12:99:219,0,228	0/1:3,9:12:89:322,0,89	0/1:1,3:4:33:121,0,33	0/1:5,14:19:99:553,0,150	0/1:9,11:20:99:428,0,325	0/1:1,8:9:17:322,0,17	0/1:6,5:11:99:189,0,229	0/1:5,5:10:99:194,0,171
gs9	1795	.	G	A	3443.49	PASS	AC=16;AF=0.500;AN=32;BaseQRankSum=0.366;ClippingRankSum=0.00;DP=173;ExcessHet=42.6348;FS=38.147;InbreedingCoeff=-0.9994;MLEAC=16;MLEAF=0.500;MQ=60.00;MQRankSum=0.00;QD=19.90;ReadPosRankSum=0.908;SOR=0.170	GT:AD:DP:GQ:PGT:PID:PL	0/1:7,3:10:99:0|1:1795_G_A:105,0,285	0/1:4,7:11:99:0|1:1795_G_A:282,0,139	0/1:7,12:19:99:0|1:1795_G_A:483,0,232	0/1:4,2:6:72:0|1:1795_G_A:72,0,340	0/1:1,3:4:33:0|1:1795_G_A:123,0,33	0/1:9,3:12:99:0|1:1795_G_A:99,0,635	0/1:4,7:11:99:0|1:1795_G_A:276,0,147	0/1:4,4:8:99:0|1:1795_G_A:156,0,283	0/1:4,6:10:99:0|1:1795_G_A:240,0,150	0/1:3,8:11:99:0|1:1795_G_A:327,0,177	0/1:1,2:3:36:0|1:1795_G_A:81,0,36	0/1:12,8:20:99:0|1:1795_G_A:288,0,480	0/1:13,9:22:99:0|1:1795_G_A:333,0,511	0/1:1,6:7:24:0|1:1795_G_A:249,0,24	0/1:5,5:10:99:0|1:1795_G_A:195,0,364	0/1:4,5:9:99:0|1:1795_G_A:198,0,192
gs9	1800	.	G	C	3380.48	PASS	AC=16;AF=0.500;AN=32;BaseQRankSum=0.387;ClippingRankSum=0.00;DP=165;ExcessHet=42.6348;FS=39.443;InbreedingCoeff=-0.9999;MLEAC=16;MLEAF=0.500;MQ=60.00;MQRankSum=0.00;QD=20.49;ReadPosRankSum=0.618;SOR=0.214	GT:AD:DP:GQ:PGT:PID:PL	0/1:7,3:10:99:0|1:1795_G_A:105,0,285	0/1:3,7:10:99:0|1:1795_G_A:282,0,139	0/1:5,12:17:99:0|1:1795_G_A:489,0,174	0/1:4,2:6:72:0|1:1795_G_A:72,0,340	0/1:1,3:4:33:0|1:1795_G_A:123,0,33	0/1:9,3:12:99:0|1:1795_G_A:99,0,635	0/1:4,6:10:99:0|1:1795_G_A:240,0,150	0/1:4,4:8:99:0|1:1795_G_A:156,0,283	0/1:4,5:9:99:0|1:1795_G_A:237,0,192	0/1:2,8:10:99:0|1:1795_G_A:330,0,140	0/1:1,2:3:36:0|1:1795_G_A:81,0,36	0/1:12,7:19:99:0|1:1795_G_A:258,0,483	0/1:13,7:20:99:0|1:1795_G_A:333,0,519	0/1:2,6:8:66:0|1:1795_G_A:246,0,66	0/1:5,5:10:99:0|1:1795_G_A:195,0,364	0/1:4,5:9:99:0|1:1795_G_A:198,0,192
gs9	1807	.	G	A	3095.48	PASS	AC=16;AF=0.500;AN=32;BaseQRankSum=0.150;ClippingRankSum=0.00;DP=158;ExcessHet=42.6348;FS=41.765;InbreedingCoeff=-1.0000;MLEAC=16;MLEAF=0.500;MQ=60.00;MQRankSum=0.00;QD=19.59;ReadPosRankSum=0.732;SOR=0.309	GT:AD:DP:GQ:PGT:PID:PL	0/1:7,3:10:99:0|1:1795_G_A:105,0,285	0/1:3,6:9:99:0|1:1795_G_A:243,0,108	0/1:5,11:16:99:0|1:1795_G_A:447,0,177	0/1:4,2:6:72:0|1:1795_G_A:72,0,340	0/1:2,3:5:75:0|1:1795_G_A:120,0,75	0/1:9,3:12:99:0|1:1795_G_A:99,0,635	0/1:4,6:10:99:0|1:1795_G_A:240,0,150	0/1:4,3:7:99:0|1:1795_G_A:114,0,286	0/1:5,5:10:99:0|1:1795_G_A:195,0,195	0/1:2,8:10:99:0|1:1795_G_A:330,0,140	0/1:2,2:4:78:0|1:1795_G_A:78,0,78	0/1:11,7:18:99:0|1:1795_G_A:258,0,483	0/1:11,5:16:99:0|1:1795_G_A:216,0,486	0/1:2,6:8:66:0|1:1795_G_A:246,0,66	0/1:4,5:9:99:0|1:1795_G_A:198,0,282	0/1:4,4:8:99:0|1:1795_G_A:198,0,192
gs9	1812	.	T	A	2996.48	PASS	AC=16;AF=0.500;AN=32;BaseQRankSum=0.054;ClippingRankSum=0.00;DP=156;ExcessHet=42.6348;FS=46.663;InbreedingCoeff=-1.0000;MLEAC=16;MLEAF=0.500;MQ=60.00;MQRankSum=0.00;QD=19.21;ReadPosRankSum=0.464;SOR=0.212	GT:AD:DP:GQ:PGT:PID:PL	0/1:7,2:9:99:0|1:1795_G_A:105,0,285	0/1:3,5:8:99:0|1:1795_G_A:243,0,108	0/1:5,8:13:99:0|1:1795_G_A:444,0,199	0/1:4,2:6:72:0|1:1795_G_A:72,0,340	0/1:3,3:6:99:0|1:1795_G_A:117,0,117	0/1:9,3:12:99:0|1:1795_G_A:99,0,635	0/1:5,6:11:99:0|1:1795_G_A:237,0,192	0/1:5,3:8:99:0|1:1795_G_A:111,0,328	0/1:4,5:9:99:0|1:1795_G_A:195,0,195	0/1:2,8:10:99:0|1:1795_G_A:330,0,140	0/1:2,2:4:78:0|1:1795_G_A:78,0,78	0/1:12,7:19:99:0|1:1795_G_A:258,0,483	0/1:12,5:17:99:0|1:1795_G_A:174,0,489	0/1:2,6:8:66:0|1:1795_G_A:246,0,66	0/1:4,5:9:99:0|1:1795_G_A:195,0,289	0/1:4,3:7:99:0|1:1795_G_A:156,0,195
gs9	1815	.	C	G	2747.48	PASS	AC=16;AF=0.500;AN=32;BaseQRankSum=0.431;ClippingRankSum=0.00;DP=156;ExcessHet=42.6348;FS=40.942;InbreedingCoeff=-1.0000;MLEAC=16;MLEAF=0.500;MQ=60.00;MQRankSum=0.00;QD=17.61;ReadPosRankSum=1.10;SOR=0.117	GT:AD:DP:GQ:PGT:PID:PL	0/1:7,2:9:63:0|1:1795_G_A:63,0,288	0/1:3,5:8:99:0|1:1795_G_A:201,0,111	0/1:6,8:14:99:0|1:1795_G_A:318,0,208	0/1:4,2:6:72:0|1:1795_G_A:72,0,340	0/1:3,3:6:99:0|1:1795_G_A:117,0,117	0/1:9,3:12:99:0|1:1795_G_A:99,0,635	0/1:5,6:11:99:0|1:1795_G_A:237,0,192	0/1:5,3:8:99:0|1:1795_G_A:111,0,328	0/1:4,4:8:99:0|1:1795_G_A:198,0,153	0/1:2,8:10:99:0|1:1795_G_A:330,0,140	0/1:2,2:4:78:0|1:1795_G_A:78,0,78	0/1:12,7:19:99:0|1:1795_G_A:258,0,483	0/1:12,5:17:99:0|1:1795_G_A:174,0,489	0/1:2,6:8:66:0|1:1795_G_A:246,0,66	0/1:5,5:10:99:0|1:1795_G_A:195,0,289	0/1:4,2:6:99:0|1:1795_G_A:114,0,198
gs11	316	.	T	C	194.15	PASS	AC=1;AF=0.031;AN=32;BaseQRankSum=0.00;ClippingRankSum=0.00;DP=138;ExcessHet=3.0103;FS=3.680;InbreedingCoeff=-0.0373;MLEAC=1;MLEAF=0.031;MQ=60.00;MQRankSum=0.00;QD=24.27;ReadPosRankSum=1.24;SOR=1.061	GT:AD:DP:GQ:PL	0/0:9,0:9:27:0,27,366	0/0:6,0:6:18:0,18,262	0/0:10,0:10:27:0,27,405	0/0:12,0:12:36:0,36,502	0/0:8,0:8:21:0,21,315	0/0:19,0:19:57:0,57,762	0/0:11,0:11:30:0,30,450	0/0:5,0:5:15:0,15,192	0/0:5,0:5:15:0,15,218	0/0:7,0:7:21:0,21,278	0/0:7,0:7:18:0,18,270	0/1:2,6:8:56:230,0,56	0/0:10,0:10:30:0,30,424	0/0:6,0:6:18:0,18,257	0/0:7,0:7:18:0,18,270	0/0:8,0:8:24:0,24,334
gs12	3318	.	C	T	2836.77	PASS	AC=14;AF=0.438;AN=32;BaseQRankSum=0.180;ClippingRankSum=0.00;DP=159;ExcessHet=26.8085;FS=1.985;InbreedingCoeff=-0.7807;MLEAC=14;MLEAF=0.438;MQ=62.61;MQRankSum=0.00;QD=20.12;ReadPosRankSum=0.155;SOR=0.548	GT:AD:DP:GQ:PL	0/1:7,7:14:99:262,0,261	0/0:5,0:5:15:0,15,184	0/1:1,5:6:27:194,0,27	0/1:3,4:7:64:157,0,64	0/1:4,4:8:99:145,0,151	0/1:3,8:11:99:277,0,100	0/1:2,8:10:58:301,0,58	0/0:8,0:8:24:0,24,322	0/1:5,4:9:99:150,0,180	0/1:5,6:11:99:224,0,191	0/1:4,5:9:99:197,0,153	0/1:8,8:16:99:250,0,214	0/1:4,6:10:99:204,0,145	0/1:6,6:12:99:222,0,224	0/1:10,8:18:99:294,0,371	0/1:3,1:4:28:28,0,119
gs14	232	.	A	G	4780.17	PASS	AC=23;AF=0.719;AN=32;BaseQRankSum=0.140;ClippingRankSum=0.00;DP=153;ExcessHet=3.5286;FS=6.127;InbreedingCoeff=-0.0880;MLEAC=23;MLEAF=0.719;MQ=61.21;MQRankSum=0.00;QD=33.43;ReadPosRankSum=0.00;SOR=0.619	GT:AD:DP:GQ:PGT:PID:PL	1/1:0,16:16:48:.:.:719,48,0	1/1:0,6:6:18:.:.:254,18,0	1/1:0,15:15:45:.:.:626,45,0	0/1:8,2:10:54:.:.:54,0,324	0/0:6,0:6:18:.:.:0,18,269	0/1:2,10:12:54:.:.:320,0,54	1/1:0,14:14:42:.:.:577,42,0	0/1:1,3:4:99:.:.:123,0,114	1/1:0,7:7:21:.:.:307,21,0	1/1:0,8:8:24:.:.:305,24,0	0/1:3,1:4:30:0|1:232_A_G:30,0,122	0/1:5,10:15:99:.:.:432,0,173	0/1:7,3:10:99:.:.:100,0,282	0/1:2,2:4:77:.:.:78,0,77	1/1:0,8:8:24:.:.:355,24,0	1/1:0,14:14:42:.:.:577,42,0
gs14	2074	.	T	A	330.29	PASS	AC=2;AF=0.063;AN=32;BaseQRankSum=0.527;ClippingRankSum=0.00;DP=211;ExcessHet=3.1527;FS=9.899;InbreedingCoeff=-0.0715;MLEAC=2;MLEAF=0.063;MQ=60.00;MQRankSum=0.00;QD=7.51;ReadPosRankSum=1.06;SOR=1.287	GT:AD:DP:GQ:PL	0/0:20,0:20:60:0,60,829	0/0:7,0:7:21:0,21,289	0/1:17,4:21:99:114,0,642	0/0:17,0:17:45:0,45,675	0/0:9,0:9:21:0,21,315	0/0:8,0:8:24:0,24,347	0/0:21,0:21:63:0,63,871	0/0:9,0:9:27:0,27,349	0/0:9,0:9:21:0,21,315	0/0:17,0:17:45:0,45,675	0/0:4,0:4:12:0,12,176	0/1:15,8:23:99:261,0,499	0/0:5,0:5:15:0,15,199	0/0:6,0:6:18:0,18,264	0/0:20,0:20:60:0,60,798	0/0:15,0:15:42:0,42,630
gs17	976	.	C	T	2671.22	PASS	AC=15;AF=0.469;AN=32;BaseQRankSum=0.431;ClippingRankSum=0.00;DP=171;ExcessHet=33.3406;FS=5.657;InbreedingCoeff=-0.8889;MLEAC=15;MLEAF=0.469;MQ=60.00;MQRankSum=0.00;QD=16.19;ReadPosRankSum=0.512;SOR=0.490	GT:AD:DP:GQ:PGT:PID:PL	0/1:8,10:18:99:.:.:372,0,284	0/1:4,4:8:99:0|1:976_C_T:156,0,146	0/1:12,6:18:99:.:.:213,0,459	0/1:4,8:12:99:.:.:319,0,103	0/0:5,0:5:12:.:.:0,12,180	0/1:9,6:15:99:.:.:246,0,308	0/1:7,5:12:99:.:.:142,0,264	0/1:5,4:9:99:.:.:146,0,194	0/1:7,2:9:61:.:.:61,0,245	0/1:7,4:11:99:.:.:146,0,240	0/1:4,2:6:71:.:.:71,0,160	0/1:7,5:12:99:.:.:186,0,267	0/1:3,3:6:99:.:.:116,0,111	0/1:1,3:4:33:.:.:120,0,33	0/1:8,7:15:99:.:.:259,0,247	0/1:5,5:10:99:.:.:184,0,193
gs18	1107	.	G	C,T	4455.38	PASS	AC=12,15;AF=0.375,0.469;AN=32;BaseQRankSum=0.00;ClippingRankSum=0.00;DP=120;ExcessHet=4.5961;FS=1.354;InbreedingCoeff=-0.1826;MLEAC=12,15;MLEAF=0.375,0.469;MQ=60.00;MQRankSum=0.00;QD=28.99;ReadPosRankSum=1.15;SOR=0.728	GT:AD:DP:GQ:PGT:PID:PL	1/2:0,7,8:15:99:.:.:618,333,312,289,0,312	1/2:0,3,2:5:75:.:.:208,84,75,125,0,120	1/2:0,9,2:11:99:.:.:476,126,99,359,0,369	0/2:2,0,3:5:99:0|1:1104_C_A:120,126,342,0,216,207	0/1:1,3,0:4:33:.:.:122,0,33,125,42,167	1/2:2,3,5:10:38:.:.:242,123,198,38,0,153	1/2:0,2,2:4:34:.:.:151,122,117,34,0,75	0/2:2,0,3:5:54:.:.:120,126,174,0,54,120	2/2:0,0,4:4:12:1|1:1104_C_A:180,180,180,12,12,0	1/2:0,2,4:6:72:.:.:251,168,162,84,0,72	0/2:1,1,1:3:23:.:.:36,23,62,0,23,62	2/2:0,0,11:11:33:1|1:1107_G_T:495,495,495,33,33,0	0/1:1,4,0:5:30:.:.:124,0,30,127,42,169	1/2:0,5,0:5:27:.:.:249,42,27,208,0,207	1/2:0,8,14:22:99:.:.:918,626,601,299,0,333	1/1:0,5,0:5:15:.:.:207,15,0,207,15,207
gs20	3003	.	A	G	120.16	PASS	AC=1;AF=0.031;AN=32;BaseQRankSum=0.366;ClippingRankSum=0.00;DP=203;ExcessHet=3.0103;FS=0.000;InbreedingCoeff=-0.0382;MLEAC=1;MLEAF=0.031;MQ=60.00;MQRankSum=0.00;QD=15.02;ReadPosRankSum=-7.440e-01;SOR=1.981	GT:AD:DP:GQ:PGT:PID:PL	0/0:26,0:26:75:.:.:0,75,1125	0/0:15,0:15:39:.:.:0,39,585	0/0:26,0:26:72:.:.:0,72,1080	0/0:8,0:8:24:.:.:0,24,317	0/0:8,0:8:24:.:.:0,24,352	0/0:13,0:13:39:.:.:0,39,527	0/0:16,0:16:45:.:.:0,45,675	0/0:6,0:6:18:.:.:0,18,249	0/0:4,0:4:12:.:.:0,12,156	0/0:18,0:18:45:.:.:0,45,675	0/0:4,0:4:12:.:.:0,12,168	0/1:4,4:8:99:0|1:3003_A_G:156,0,156	0/0:7,0:7:15:.:.:0,15,225	0/0:10,0:10:30:.:.:0,30,436	0/0:24,0:24:69:.:.:0,69,1035	0/0:10,0:10:27:.:.:0,27,405
gs21	199	.	G	A,T	2092.02	PASS	AC=13,3;AF=0.406,0.094;AN=32;BaseQRankSum=0.071;ClippingRankSum=0.00;DP=138;ExcessHet=24.7109;FS=4.205;InbreedingCoeff=-0.7639;MLEAC=13,2;MLEAF=0.406,0.063;MQ=60.00;MQRankSum=0.00;QD=15.73;ReadPosRankSum=0.432;SOR=0.956	GT:AD:DP:GQ:PGT:PID:PL	0/1:8,2,0:10:60:0|1:199_G_A:60,0,324,84,330,414	0/1:2,4,0:6:99:0|1:199_G_A:162,0,113,168,125,293	0/2:1,0,3:4:33:0|1:199_G_T:123,126,168,0,42,33	0/1:6,6,0:12:99:0|1:199_G_A:234,0,335,252,353,605	0/1:4,7,0:11:99:.:.:282,0,190,294,214,550	0/1:4,2,0:6:72:0|1:199_G_A:72,0,200,84,206,290	2/2:0,0,3:3:12:1|1:199_G_T:176,176,176,12,12,0	0/1:7,4,0:11:99:0|1:199_G_A:147,0,282,168,294,462	0/1:11,4,0:15:99:0|1:199_G_A:135,0,450,168,462,630	0/1:9,4,0:13:99:0|1:199_G_A:138,0,573,168,585,752	0/1:6,3,0:9:99:0|1:199_G_A:107,0,243,125,252,377	0/1:4,3,0:7:99:.:.:107,0,147,119,156,275	0/1:5,2,0:7:69:.:.:69,0,278,84,285,410	0/1:8,5,0:13:99:0|1:199_G_A:186,0,313,210,328,538	0/1:2,4,0:6:99:0|1:199_G_A:162,0,251,168,263,431	0/0:5,0,0:5:12:.:.:0,12,180,12,180,180
gs22	241	.	A	G	316.36	PASS	AC=2;AF=0.063;AN=32;BaseQRankSum=1.32;ClippingRankSum=0.00;DP=160;ExcessHet=3.1527;FS=7.521;InbreedingCoeff=-0.0742;MLEAC=2;MLEAF=0.063;MQ=60.00;MQRankSum=0.00;QD=16.65;ReadPosRankSum=0.605;SOR=0.082	GT:AD:DP:GQ:PL	0/0:18,0:18:54:0,54,782	0/0:7,0:7:18:0,18,270	0/0:22,0:22:66:0,66,954	0/0:7,0:7:21:0,21,309	0/0:5,0:5:15:0,15,213	0/0:18,0:18:51:0,51,765	0/1:2,6:8:66:176,0,66	0/0:6,0:6:18:0,18,254	0/0:7,0:7:18:0,18,270	0/0:11,0:11:33:0,33,441	0/0:9,0:9:24:0,24,360	0/0:10,0:10:27:0,27,405	0/1:6,5:11:99:185,0,190	0/0:5,0:5:12:0,12,180	0/0:4,0:4:12:0,12,177	0/0:12,0:12:33:0,33,495
gs22	5678	.	A	G	509.82	PASS	AC=4;AF=0.125;AN=32;BaseQRankSum=0.524;ClippingRankSum=0.00;DP=166;ExcessHet=3.9266;FS=16.971;InbreedingCoeff=-0.1490;MLEAC=4;MLEAF=0.125;MQ=60.00;MQRankSum=0.00;QD=13.42;ReadPosRankSum=1.13;SOR=0.948	GT:AD:DP:GQ:PGT:PID:PL	0/0:20,0:20:60:.:.:0,60,742	0/0:7,0:7:21:.:.:0,21,304	0/1:10,4:14:99:.:.:136,0,455	0/0:6,0:6:18:.:.:0,18,225	0/0:4,0:4:12:.:.:0,12,179	0/0:11,0:11:33:.:.:0,33,460	0/0:13,0:13:36:.:.:0,36,540	0/0:5,0:5:15:.:.:0,15,222	0/0:8,0:8:24:.:.:0,24,300	0/1:5,5:10:99:.:.:158,0,240	0/1:3,5:8:99:0|1:5678_A_G:201,0,154	0/0:15,0:15:45:.:.:0,45,627	0/0:5,0:5:15:.:.:0,15,223	0/1:4,2:6:72:.:.:72,0,162	0/0:19,1:20:39:.:.:0,39,775	0/0:14,0:14:42:.:.:0,42,574
gs25	2522	.	T	C	697.51	PASS	AC=7;AF=0.219;AN=32;BaseQRankSum=1.28;ClippingRankSum=0.00;DP=142;ExcessHet=0.2514;FS=0.000;InbreedingCoeff=0.4212;MLEAC=7;MLEAF=0.219;MQ=60.00;MQRankSum=0.00;QD=22.50;ReadPosRankSum=0.00;SOR=0.910	GT:AD:DP:GQ:PL	0/0:9,0:9:24:0,24,360	0/0:5,0:5:15:0,15,222	0/0:13,0:13:39:0,39,565	1/1:0,7:7:21:304,21,0	0/1:3,3:6:99:116,0,104	1/1:0,5:5:15:220,15,0	0/0:7,0:7:21:0,21,291	0/1:1,2:3:35:77,0,35	0/0:4,0:4:12:0,12,176	0/0:12,0:12:36:0,36,489	0/0:7,0:7:21:0,21,305	0/0:15,0:15:39:0,39,585	0/0:18,0:18:54:0,54,777	0/0:6,0:6:12:0,12,180	0/0:15,0:15:45:0,45,602	0/1:8,2:10:59:59,0,313
gs27	889	.	G	A	83.12	PASS	AC=1;AF=0.031;AN=32;BaseQRankSum=-4.630e-01;ClippingRankSum=0.00;DP=176;ExcessHet=3.0103;FS=2.522;InbreedingCoeff=-0.0359;MLEAC=1;MLEAF=0.031;MQ=60.00;MQRankSum=0.00;QD=6.39;ReadPosRankSum=-2.423e+00;SOR=1.546	GT:AD:DP:GQ:PL	0/0:17,0:17:48:0,48,720	0/0:7,0:7:21:0,21,306	0/0:17,0:17:51:0,51,651	0/0:5,0:5:12:0,12,180	0/0:9,0:9:27:0,27,365	0/0:16,0:16:48:0,48,666	0/0:14,1:15:24:0,24,513	0/0:7,0:7:21:0,21,303	0/0:12,0:12:30:0,30,450	0/0:13,0:13:39:0,39,566	0/0:8,0:8:24:0,24,317	0/1:9,4:13:99:119,0,350	0/0:8,0:8:24:0,24,295	0/0:6,0:6:18:0,18,269	0/0:11,0:11:30:0,30,450	0/0:12,0:12:30:0,30,450
gs28	775	.	A	G	4492.48	PASS	AC=16;AF=0.500;AN=32;BaseQRankSum=0.120;ClippingRankSum=0.00;DP=184;ExcessHet=42.6348;FS=1.191;InbreedingCoeff=-0.9998;MLEAC=16;MLEAF=0.500;MQ=60.00;MQRankSum=0.00;QD=24.68;ReadPosRankSum=0.622;SOR=0.629	GT:AD:DP:GQ:PGT:PID:PL	0/1:3,7:10:99:0|1:745_G_T:285,0,105	0/1:5,4:9:99:0|1:745_G_T:153,0,405	0/1:6,11:17:99:0|1:745_G_T:444,0,375	0/1:1,2:3:36:0|1:745_G_T:81,0,36	0/1:1,4:5:30:0|1:745_G_T:154,0,30	0/1:4,18:22:99:0|1:745_G_T:731,0,109	0/1:8,14:22:99:0|1:745_G_T:561,0,336	0/1:4,5:9:99:0|1:745_G_T:198,0,268	0/1:2,3:5:75:0|1:745_G_T:120,0,75	0/1:6,7:13:99:0|1:745_G_T:256,0,231	0/1:3,3:6:99:0|1:745_G_T:117,0,112	0/1:4,10:14:95:0|1:763_A_T:394,0,95	0/1:3,4:7:40:.:.:147,0,40	0/1:2,3:5:75:0|1:745_G_T:120,0,75	0/1:6,9:15:99:0|1:745_G_T:360,0,452	0/1:9,11:20:99:0|1:745_G_T:435,0,411
gs29	131	.	A	G	5752.78	PASS	AC=17;AF=0.531;AN=32;BaseQRankSum=0.524;ClippingRankSum=0.00;DP=201;ExcessHet=33.3406;FS=7.181;InbreedingCoeff=-0.8822;MLEAC=17;MLEAF=0.531;MQ=60.00;MQRankSum=0.00;QD=28.62;ReadPosRankSum=0.469;SOR=1.064	GT:AD:DP:GQ:PGT:PID:PL	1/1:0,8:8:24:.:.:351,24,0	0/1:7,16:23:99:.:.:615,0,209	0/1:3,14:17:73:.:.:489,0,73	0/1:3,8:11:99:.:.:324,0,101	0/1:6,14:20:99:.:.:516,0,204	0/1:1,17:18:35:.:.:689,0,35	0/1:1,7:8:99:.:.:247,0,138	0/1:5,10:15:99:.:.:357,0,172	0/1:2,7:9:63:0|1:131_A_G:288,0,63	0/1:1,6:7:24:.:.:211,0,24	0/1:7,17:24:99:.:.:681,0,199	0/1:2,4:6:99:.:.:159,0,106	0/1:3,5:8:99:.:.:200,0,148	0/1:5,10:15:99:.:.:372,0,175	0/1:3,5:8:99:.:.:199,0,108	0/1:1,3:4:31:.:.:121,0,31
gs29	152	.	C	A	7832.90	PASS	AC=17;AF=0.531;AN=32;BaseQRankSum=-2.100e-01;ClippingRankSum=0.00;DP=232;ExcessHet=33.3406;FS=2.861;InbreedingCoeff=-0.8759;MLEAC=17;MLEAF=0.531;MQ=60.00;MQRankSum=0.00;QD=33.76;ReadPosRankSum=0.106;SOR=0.964	GT:AD:DP:GQ:PGT:PID:PL	1/1:0,8:8:30:1|1:152_C_A:450,30,0	0/1:5,14:19:99:0|1:152_C_A:573,0,168	0/1:5,15:20:99:0|1:152_C_A:615,0,165	0/1:4,10:14:99:0|1:152_C_A:450,0,223	0/1:6,11:17:99:0|1:152_C_A:444,0,219	0/1:1,18:19:99:0|1:152_C_A:750,0,203	0/1:1,9:10:99:.:.:375,0,136	0/1:5,15:20:99:0|1:152_C_A:657,0,162	0/1:3,9:12:96:0|1:152_C_A:411,0,96	0/1:2,13:15:42:0|1:152_C_A:582,0,42	0/1:4,21:25:99:.:.:870,0,667	0/1:3,10:13:99:0|1:152_C_A:495,0,178	0/1:1,5:6:72:0|1:152_C_A:207,0,72	0/1:4,11:15:99:0|1:152_C_A:450,0,135	0/1:5,4:9:99:0|1:152_C_A:153,0,196	0/1:1,9:10:12:0|1:152_C_A:417,0,12
gs29	158	.	G	T	8398.73	PASS	AC=17;AF=0.531;AN=32;BaseQRankSum=0.386;ClippingRankSum=0.00;DP=244;ExcessHet=33.3406;FS=5.783;InbreedingCoeff=-0.8824;MLEAC=17;MLEAF=0.531;MQ=60.00;MQRankSum=0.00;QD=34.42;ReadPosRankSum=0.439;SOR=1.114	GT:AD:DP:GQ:PGT:PID:PL	1/1:0,11:11:36:1|1:152_C_A:537,36,0	0/1:5,14:19:99:0|1:152_C_A:573,0,168	0/1:5,15:20:99:0|1:152_C_A:657,0,162	0/1:4,11:15:99:0|1:152_C_A:450,0,223	0/1:6,11:17:99:0|1:152_C_A:444,0,219	0/1:2,18:20:99:0|1:152_C_A:792,0,200	0/1:1,9:10:99:0|1:158_G_T:406,0,134	0/1:4,16:20:99:0|1:152_C_A:657,0,162	0/1:3,10:13:96:0|1:152_C_A:411,0,96	0/1:2,14:16:39:0|1:152_C_A:624,0,39	0/1:4,22:26:99:0|1:158_G_T:992,0,659	0/1:3,13:16:99:0|1:152_C_A:537,0,175	0/1:1,5:6:69:0|1:152_C_A:245,0,69	0/1:4,11:15:99:0|1:152_C_A:528,0,129	0/1:4,4:8:99:0|1:152_C_A:156,0,156	0/1:2,10:12:51:0|1:152_C_A:456,0,51
gs29	164	.	C	T	8671.48	PASS	AC=16;AF=0.500;AN=32;BaseQRankSum=0.587;ClippingRankSum=0.00;DP=264;ExcessHet=42.6348;FS=4.704;InbreedingCoeff=-0.9999;MLEAC=16;MLEAF=0.500;MQ=60.00;MQRankSum=0.00;QD=32.85;ReadPosRankSum=0.637;SOR=1.060	GT:AD:DP:GQ:PGT:PID:PL	0/1:1,14:15:31:0|1:152_C_A:571,0,31	0/1:4,14:18:99:0|1:152_C_A:576,0,126	0/1:4,17:21:99:0|1:152_C_A:695,0,159	0/1:4,11:15:99:0|1:152_C_A:450,0,223	0/1:6,11:17:99:0|1:152_C_A:444,0,219	0/1:2,20:22:99:0|1:152_C_A:825,0,237	0/1:1,10:11:99:0|1:158_G_T:406,0,134	0/1:3,16:19:78:0|1:152_C_A:663,0,78	0/1:3,11:14:93:0|1:152_C_A:453,0,93	0/1:2,15:17:39:0|1:152_C_A:624,0,39	0/1:5,24:29:99:0|1:158_G_T:989,0,700	0/1:3,13:16:99:0|1:152_C_A:537,0,175	0/1:1,6:7:69:0|1:152_C_A:245,0,69	0/1:4,14:18:99:0|1:152_C_A:570,0,126	0/1:4,4:8:99:0|1:152_C_A:156,0,156	0/1:3,14:17:76:0|1:152_C_A:531,0,76
gs32	3934	.	G	T	250.17	PASS	AC=1;AF=0.031;AN=32;BaseQRankSum=-1.257e+00;ClippingRankSum=0.00;DP=192;ExcessHet=3.0103;FS=0.000;InbreedingCoeff=-0.0385;MLEAC=1;MLEAF=0.031;MQ=60.00;MQRankSum=0.00;QD=15.64;ReadPosRankSum=2.03;SOR=0.368	GT:AD:DP:GQ:PGT:PID:PL	0/0:21,0:21:57:.:.:0,57,855	0/0:12,0:12:36:.:.:0,36,506	0/0:6,0:6:18:.:.:0,18,261	0/0:6,0:6:18:.:.:0,18,236	0/0:9,0:9:24:.:.:0,24,360	0/0:21,0:21:60:.:.:0,60,900	0/0:25,0:25:75:.:.:0,75,905	0/0:4,0:4:12:.:.:0,12,178	0/0:6,0:6:15:.:.:0,15,225	0/0:15,0:15:39:.:.:0,39,585	0/0:9,0:9:27:.:.:0,27,390	0/1:8,8:16:99:0|1:3934_G_T:286,0,312	0/0:4,0:4:12:.:.:0,12,177	0/0:12,0:12:36:.:.:0,36,515	0/0:11,0:11:33:.:.:0,33,417	0/0:15,0:15:45:.:.:0,45,609
gs32	3938	.	A	G	250.13	PASS	AC=1;AF=0.031;AN=32;BaseQRankSum=0.068;ClippingRankSum=0.00;DP=189;ExcessHet=3.0103;FS=0.000;InbreedingCoeff=-0.0365;MLEAC=1;MLEAF=0.031;MQ=60.00;MQRankSum=0.00;QD=15.63;ReadPosRankSum=1.80;SOR=0.368	GT:AD:DP:GQ:PGT:PID:PL	0/0:21,0:21:57:.:.:0,57,855	0/0:12,0:12:33:.:.:0,33,495	0/0:7,0:7:21:.:.:0,21,279	0/0:7,0:7:21:.:.:0,21,285	0/0:8,0:8:21:.:.:0,21,315	0/0:15,0:15:33:.:.:0,33,495	0/0:26,0:26:78:.:.:0,78,1015	0/0:4,0:4:12:.:.:0,12,177	0/0:6,0:6:15:.:.:0,15,225	0/0:13,0:13:36:.:.:0,36,540	0/0:9,0:9:24:.:.:0,24,360	0/1:8,8:16:99:0|1:3934_G_T:286,0,312	0/0:7,0:7:21:.:.:0,21,304	0/0:12,0:12:36:.:.:0,36,519	0/0:11,0:11:33:.:.:0,33,417	0/0:15,0:15:45:.:.:0,45,560
gs39	1456	.	T	C	2351.01	PASS	AC=14;AF=0.438;AN=32;BaseQRankSum=-3.280e-01;ClippingRankSum=0.00;DP=171;ExcessHet=26.8085;FS=2.853;InbreedingCoeff=-0.7844;MLEAC=14;MLEAF=0.438;MQ=60.00;MQRankSum=0.00;QD=15.27;ReadPosRankSum=0.361;SOR=0.634	GT:AD:DP:GQ:PL	0/1:6,10:16:99:381,0,260	0/0:7,0:7:21:0,21,307	0/1:9,6:15:99:225,0,340	0/1:5,4:9:99:142,0,189	0/0:4,0:4:12:0,12,179	0/1:9,7:16:99:243,0,581	0/1:9,2:11:99:99,0,329	0/1:3,1:4:33:33,0,120	0/1:7,4:11:99:147,0,274	0/1:11,5:16:99:177,0,430	0/1:6,2:8:66:66,0,236	0/1:8,9:17:99:350,0,309	0/1:1,1:2:39:39,0,39	0/1:3,4:7:99:159,0,112	0/1:13,2:15:45:45,0,520	0/1:5,8:13:99:313,0,696
gs40	3067	.	C	T	175.06	PASS	AC=1;AF=0.031;AN=32;BaseQRankSum=-9.080e-01;ClippingRankSum=0.00;DP=362;ExcessHet=3.0103;FS=3.988;InbreedingCoeff=-0.0323;MLEAC=1;MLEAF=0.031;MQ=60.00;MQRankSum=0.00;QD=5.84;ReadPosRankSum=-1.654e+00;SOR=1.579	GT:AD:DP:GQ:PL	0/0:15,0:15:45:0,45,612	0/0:26,0:26:72:0,72,1080	0/0:24,0:24:72:0,72,984	0/0:30,0:30:78:0,78,1170	0/0:18,0:18:54:0,54,737	0/0:21,0:21:63:0,63,825	0/0:25,0:25:75:0,75,979	0/0:15,0:15:45:0,45,588	0/0:22,0:22:63:0,63,945	0/1:23,7:30:99:211,0,945	0/0:21,0:21:54:0,54,810	0/0:29,0:29:78:0,78,1170	0/0:10,0:10:27:0,27,405	0/0:26,0:26:75:0,75,1125	0/0:20,0:20:60:0,60,806	0/0:30,0:30:90:0,90,1237
gs40	3069	.	C	G	7226.62	PASS	AC=18;AF=0.563;AN=32;BaseQRankSum=-4.310e-01;ClippingRankSum=0.00;DP=254;ExcessHet=26.8085;FS=1.026;InbreedingCoeff=-0.7749;MLEAC=18;MLEAF=0.563;MQ=60.00;MQRankSum=0.00;QD=28.45;ReadPosRankSum=-3.440e-01;SOR=0.604	GT:AD:DP:GQ:PGT:PID:PL	1/1:0,10:10:30:.:.:450,30,0	0/1:16,4:20:99:.:.:119,0,1053	0/1:8,12:20:99:.:.:480,0,385	0/1:7,10:17:99:.:.:482,0,258	0/1:5,6:11:99:.:.:236,0,192	0/1:4,9:13:99:.:.:365,0,359	0/1:9,6:15:99:.:.:267,0,347	1/1:0,11:11:33:1|1:3050_T_C:495,33,0	0/1:4,12:16:99:.:.:484,0,172	0/1:3,27:30:36:.:.:1250,0,36	0/1:5,11:16:99:.:.:447,0,177	0/1:2,7:9:63:0|1:3057_C_T:288,0,63	0/1:1,8:9:15:0|1:3069_C_G:375,0,15	0/1:6,16:22:99:.:.:633,0,204	0/1:2,10:12:51:0|1:3069_C_G:456,0,51	0/1:12,11:23:99:.:.:468,0,468
gs40	3092	.	C	T	9829.85	PASS	AC=19;AF=0.594;AN=32;BaseQRankSum=0.810;ClippingRankSum=0.00;DP=282;ExcessHet=21.8025;FS=1.248;InbreedingCoeff=-0.6840;MLEAC=19;MLEAF=0.594;MQ=60.00;MQRankSum=0.00;QD=34.98;ReadPosRankSum=0.742;SOR=0.578	GT:AD:DP:GQ:PGT:PID:PL	0/1:2,13:15:99:.:.:540,0,196	0/1:8,12:20:99:0|1:3092_C_T:480,0,633	0/1:3,22:25:99:0|1:3092_C_T:915,0,145	0/1:3,16:19:78:0|1:3092_C_T:663,0,78	0/1:4,11:15:99:.:.:441,0,219	0/1:4,13:17:99:0|1:3092_C_T:531,0,471	0/1:5,9:14:99:0|1:3092_C_T:363,0,251	1/1:0,10:10:30:1|1:3050_T_C:450,30,0	0/1:3,10:13:95:.:.:408,0,95	1/1:0,32:32:99:1|1:3092_C_T:1485,99,0	0/1:3,12:15:84:0|1:3050_T_C:579,0,84	1/1:0,10:10:30:1|1:3050_T_C:450,30,0	0/1:1,6:7:24:0|1:3069_C_G:249,0,24	0/1:3,21:24:63:0|1:3092_C_T:873,0,63	0/1:4,14:18:99:0|1:3069_C_G:576,0,126	0/1:4,23:27:99:.:.:897,0,99
gs40	3152	.	A	G	5575.14	PASS	AC=19;AF=0.594;AN=32;BaseQRankSum=0.431;ClippingRankSum=0.00;DP=188;ExcessHet=21.8025;FS=0.607;InbreedingCoeff=-0.6880;MLEAC=19;MLEAF=0.594;MQ=60.00;MQRankSum=0.00;QD=29.81;ReadPosRankSum=0.061;SOR=0.768	GT:AD:DP:GQ:PGT:PID:PL	0/1:2,12:14:99:.:.:498,0,184	0/1:9,3:12:89:.:.:89,0,336	0/1:2,12:14:99:.:.:441,0,120	0/1:2,8:10:59:.:.:320,0,59	0/1:4,5:9:99:0|1:3152_A_G:198,0,197	0/1:5,13:18:99:0|1:3152_A_G:531,0,376	0/1:4,6:10:99:0|1:3152_A_G:240,0,218	1/1:0,6:6:18:.:.:244,18,0	0/1:3,4:7:99:0|1:3152_A_G:144,0,120	1/1:1,15:16:44:1|1:3152_A_G:747,44,0	0/1:3,6:9:99:0|1:3152_A_G:229,0,108	1/1:0,5:5:15:1|1:3152_A_G:216,15,0	0/1:1,6:7:24:0|1:3152_A_G:249,0,24	0/1:2,9:11:54:0|1:3152_A_G:412,0,54	0/1:5,13:18:99:0|1:3152_A_G:531,0,171	0/1:7,14:21:99:.:.:556,0,249
gs41	296	.	C	A	234.18	PASS	AC=1;AF=0.031;AN=32;BaseQRankSum=-6.840e-01;ClippingRankSum=0.00;DP=137;ExcessHet=3.0103;FS=2.081;InbreedingCoeff=-0.0394;MLEAC=1;MLEAF=0.031;MQ=60.00;MQRankSum=0.00;QD=15.61;ReadPosRankSum=0.905;SOR=0.697	GT:AD:DP:GQ:PGT:PID:PL	0/0:12,0:12:30:.:.:0,30,450	0/0:5,0:5:15:.:.:0,15,186	0/0:18,0:18:51:.:.:0,51,765	0/0:7,0:7:21:.:.:0,21,313	0/0:6,0:6:15:.:.:0,15,225	0/0:7,0:7:21:.:.:0,21,302	0/0:6,0:6:18:.:.:0,18,217	0/0:7,0:7:18:.:.:0,18,270	0/0:4,0:4:12:.:.:0,12,139	0/0:9,0:9:27:.:.:0,27,396	0/0:11,0:11:30:.:.:0,30,450	0/1:8,7:15:99:0|1:244_GA_G:270,0,315	0/0:6,0:6:18:.:.:0,18,265	0/0:7,0:7:18:.:.:0,18,270	0/0:10,0:10:27:.:.:0,27,405	0/0:7,0:7:21:.:.:0,21,292
gs43	221	.	G	C	219.11	PASS	AC=1;AF=0.031;AN=32;BaseQRankSum=-8.740e-01;ClippingRankSum=0.00;DP=185;ExcessHet=3.0103;FS=2.276;InbreedingCoeff=-0.0352;MLEAC=1;MLEAF=0.031;MQ=60.00;MQRankSum=0.00;QD=15.65;ReadPosRankSum=0.697;SOR=1.535	GT:AD:DP:GQ:PL	0/0:10,0:10:30:0,30,430	0/0:8,0:8:24:0,24,325	0/0:14,0:14:42:0,42,617	0/0:7,0:7:21:0,21,272	0/0:12,0:12:24:0,24,360	0/0:21,0:21:60:0,60,900	0/0:15,0:15:42:0,42,630	0/0:7,0:7:21:0,21,306	0/0:6,0:6:15:0,15,225	0/0:7,0:7:21:0,21,283	0/0:7,0:7:21:0,21,312	0/1:7,7:14:99:255,0,267	0/0:20,0:20:60:0,60,810	0/0:6,0:6:18:0,18,255	0/0:16,0:16:48:0,48,659	0/0:15,0:15:42:0,42,630
gs45	2627	.	C	T	2258.80	PASS	AC=15;AF=0.469;AN=32;BaseQRankSum=0.693;ClippingRankSum=0.00;DP=177;ExcessHet=33.3406;FS=3.632;InbreedingCoeff=-0.8831;MLEAC=15;MLEAF=0.469;MQ=60.00;MQRankSum=0.00;QD=13.86;ReadPosRankSum=0.224;SOR=0.590	GT:AD:DP:GQ:PL	0/1:9,5:14:99:182,0,347	0/1:7,4:11:99:147,0,232	0/1:13,10:23:99:348,0,484	0/1:2,2:4:76:76,0,77	0/0:8,0:8:21:0,21,315	0/1:4,2:6:71:71,0,138	0/1:7,3:10:93:93,0,232	0/1:2,3:5:73:114,0,73	0/1:3,5:8:99:189,0,106	0/1:8,6:14:99:220,0,254	0/1:4,1:5:30:30,0,164	0/1:5,3:8:99:103,0,174	0/1:7,8:15:99:312,0,223	0/1:6,6:12:99:232,0,188	0/1:14,5:19:99:117,0,450	0/1:11,3:14:91:91,0,427
gs45	2670	.	G	A	2310.48	PASS	AC=16;AF=0.500;AN=32;BaseQRankSum=0.524;ClippingRankSum=0.00;DP=150;ExcessHet=42.6348;FS=0.607;InbreedingCoeff=-0.9999;MLEAC=16;MLEAF=0.500;MQ=60.00;MQRankSum=0.00;QD=15.83;ReadPosRankSum=0.311;SOR=0.765	GT:AD:DP:GQ:PGT:PID:PL	0/1:13,5:18:99:0|1:2670_G_A:168,0,573	0/1:7,3:10:99:0|1:2670_G_A:102,0,327	0/1:5,3:8:99:0|1:2670_G_A:108,0,549	0/1:3,2:5:75:0|1:2670_G_A:75,0,120	0/1:3,2:5:75:0|1:2670_G_A:75,0,194	0/1:6,2:8:66:0|1:2670_G_A:66,0,246	0/1:6,3:9:99:0|1:2670_G_A:108,0,392	0/1:2,3:5:75:0|1:2670_G_A:120,0,75	0/1:4,3:7:99:0|1:2670_G_A:114,0,200	0/1:4,8:12:99:0|1:2670_G_A:324,0,144	0/1:5,4:9:99:0|1:2670_G_A:153,0,198	0/1:3,6:9:88:.:.:241,0,88	0/1:2,5:7:69:0|1:2670_G_A:204,0,69	0/1:3,1:4:33:0|1:2670_G_A:33,0,123	0/1:9,7:16:99:0|1:2670_G_A:267,0,401	0/1:12,6:18:99:0|1:2670_G_A:216,0,486
gs45	2677	.	G	A	2180.48	PASS	AC=16;AF=0.500;AN=32;BaseQRankSum=-6.740e-01;ClippingRankSum=0.00;DP=146;ExcessHet=42.6348;FS=1.334;InbreedingCoeff=-0.9999;MLEAC=16;MLEAF=0.500;MQ=60.00;MQRankSum=0.00;QD=15.36;ReadPosRankSum=0.654;SOR=0.683	GT:AD:DP:GQ:PGT:PID:PL	0/1:14,5:19:99:0|1:2670_G_A:168,0,573	0/1:7,3:10:99:0|1:2670_G_A:105,0,285	0/1:5,2:7:99:0|1:2670_G_A:108,0,549	0/1:2,2:4:78:0|1:2670_G_A:78,0,78	0/1:3,2:5:75:0|1:2670_G_A:75,0,194	0/1:7,2:9:63:0|1:2670_G_A:63,0,283	0/1:5,3:8:99:0|1:2670_G_A:111,0,350	0/1:2,3:5:75:0|1:2670_G_A:120,0,75	0/1:4,3:7:99:0|1:2670_G_A:114,0,200	0/1:4,8:12:99:0|1:2670_G_A:324,0,144	0/1:5,4:9:99:0|1:2670_G_A:153,0,198	0/1:7,3:10:99:0|1:2671_G_A:105,0,280	0/1:1,4:5:69:0|1:2670_G_A:204,0,69	0/1:3,1:4:33:0|1:2670_G_A:33,0,123	0/1:7,7:14:99:0|1:2670_G_A:267,0,401	0/1:12,6:18:99:0|1:2670_G_A:216,0,485
gs45	3096	.	T	C	300.07	PASS	AC=1;AF=0.031;AN=32;BaseQRankSum=1.68;ClippingRankSum=0.00;DP=250;ExcessHet=3.0103;FS=1.829;InbreedingCoeff=-0.0330;MLEAC=1;MLEAF=0.031;MQ=60.00;MQRankSum=0.00;QD=15.79;ReadPosRankSum=-2.470e-01;SOR=0.668	GT:AD:DP:GQ:PL	0/0:21,0:21:60:0,60,900	0/0:9,0:9:27:0,27,372	0/0:24,0:24:69:0,69,1035	0/0:11,0:11:24:0,24,360	0/0:8,0:8:24:0,24,339	0/0:34,0:34:93:0,93,1395	0/0:16,0:16:45:0,45,675	0/0:13,0:13:39:0,39,558	0/0:10,0:10:21:0,21,315	0/0:18,0:18:48:0,48,720	0/0:9,0:9:27:0,27,400	0/1:10,9:19:99:336,0,388	0/0:18,0:18:54:0,54,764	0/0:9,0:9:27:0,27,383	0/0:15,0:15:39:0,39,585	0/0:16,0:16:48:0,48,660
gs45	3108	.	G	C	3688.49	PASS	AC=16;AF=0.500;AN=32;BaseQRankSum=0.431;ClippingRankSum=0.00;DP=237;ExcessHet=42.6348;FS=9.374;InbreedingCoeff=-0.9995;MLEAC=16;MLEAF=0.500;MQ=60.00;MQRankSum=0.00;QD=15.56;ReadPosRankSum=0.00;SOR=0.797	GT:AD:DP:GQ:PGT:PID:PL	0/1:10,11:21:99:.:.:471,0,377	0/1:5,3:8:99:0|1:3108_G_C:111,0,425	0/1:19,5:24:99:.:.:146,0,641	0/1:6,3:9:99:.:.:106,0,243	0/1:2,5:7:69:.:.:194,0,69	0/1:17,13:30:99:.:.:493,0,673	0/1:4,8:12:99:.:.:320,0,179	0/1:11,5:16:99:0|1:3108_G_C:174,0,1857	0/1:5,2:7:67:.:.:67,0,195	0/1:9,8:17:99:.:.:309,0,350	0/1:2,7:9:63:.:.:288,0,63	0/1:20,2:22:24:0|1:3108_G_C:24,0,937	0/1:10,10:20:99:.:.:347,0,352	0/1:5,4:9:99:0|1:3108_G_C:195,0,245	0/1:8,3:11:99:.:.:102,0,327	0/1:5,10:15:99:.:.:405,0,180
gs45	3605	.	A	G	90.13	PASS	AC=1;AF=0.031;AN=32;BaseQRankSum=-1.517e+00;ClippingRankSum=0.00;DP=198;ExcessHet=3.0103;FS=19.956;InbreedingCoeff=-0.0361;MLEAC=1;MLEAF=0.031;MQ=60.00;MQRankSum=0.00;QD=7.51;ReadPosRankSum=1.51;SOR=3.221	GT:AD:DP:GQ:PL	0/0:27,0:27:81:0,81,1119	0/0:7,0:7:21:0,21,307	0/0:20,0:20:54:0,54,810	0/0:10,0:10:27:0,27,405	0/0:9,0:9:24:0,24,360	0/0:17,1:18:35:0,35,633	0/0:14,0:14:42:0,42,566	0/0:8,0:8:24:0,24,300	0/0:5,0:5:15:0,15,217	0/0:10,0:10:27:0,27,405	0/0:8,0:8:24:0,24,355	0/1:8,4:12:99:126,0,315	0/0:4,0:4:12:0,12,179	0/0:9,0:9:27:0,27,339	0/0:20,0:20:57:0,57,855	0/0:17,0:17:42:0,42,630
gs46	4032	.	C	T	447.73	PASS	AC=4;AF=0.125;AN=32;BaseQRankSum=0.00;ClippingRankSum=0.00;DP=159;ExcessHet=3.9266;FS=8.080;InbreedingCoeff=-0.1464;MLEAC=4;MLEAF=0.125;MQ=60.00;MQRankSum=0.00;QD=14.44;ReadPosRankSum=1.07;SOR=1.137	GT:AD:DP:GQ:PL	0/0:16,0:16:45:0,45,675	0/0:9,0:9:21:0,21,315	0/0:8,0:8:24:0,24,323	0/1:8,4:12:99:139,0,324	0/0:11,0:11:33:0,33,471	0/1:1,2:3:35:74,0,35	0/0:14,0:14:42:0,42,539	0/0:8,0:8:21:0,21,315	0/1:2,4:6:65:143,0,65	0/0:13,0:13:33:0,33,495	0/1:6,4:10:99:149,0,233	0/0:6,0:6:15:0,15,225	0/0:6,0:6:15:0,15,225	0/0:8,0:8:21:0,21,315	0/0:15,0:15:42:0,42,630	0/0:14,0:14:39:0,39,585
gs46	6405	.	C	T	196.55	PASS	AC=2;AF=0.063;AN=32;BaseQRankSum=0.068;ClippingRankSum=0.00;DP=127;ExcessHet=3.1527;FS=4.310;InbreedingCoeff=-0.0814;MLEAC=2;MLEAF=0.063;MQ=60.00;MQRankSum=0.00;QD=8.19;ReadPosRankSum=-2.560e-01;SOR=1.510	GT:AD:DP:GQ:PL	0/0:11,0:11:33:0,33,471	0/0:9,0:9:27:0,27,356	0/1:11,4:15:99:133,0,483	0/0:12,0:12:33:0,33,495	0/0:4,0:4:12:0,12,179	0/0:4,0:4:12:0,12,174	0/0:5,0:5:12:0,12,180	0/0:5,0:5:12:0,12,180	0/0:6,0:6:18:0,18,243	0/1:6,3:9:99:108,0,203	0/0:11,0:11:27:0,27,405	0/0:10,0:10:18:0,18,270	0/0:12,0:12:30:0,30,450	0/0:6,0:6:18:0,18,267	0/0:4,0:4:12:0,12,174	0/0:4,0:4:12:0,12,149
gs46	6805	.	C	G	3003.91	PASS	AC=15;AF=0.469;AN=32;BaseQRankSum=-1.280e-01;ClippingRankSum=0.00;DP=148;ExcessHet=33.3406;FS=1.321;InbreedingCoeff=-0.8805;MLEAC=15;MLEAF=0.469;MQ=61.25;MQRankSum=0.00;QD=21.61;ReadPosRankSum=0.00;SOR=0.837	GT:AD:DP:GQ:PGT:PID:PL	0/0:6,0:6:18:.:.:0,18,262	0/1:4,8:12:99:.:.:274,0,143	0/1:4,6:10:99:.:.:233,0,146	0/1:6,2:8:66:.:.:66,0,236	0/1:4,2:6:72:.:.:72,0,157	0/1:6,4:10:99:.:.:99,0,201	0/1:5,12:17:99:.:.:455,0,173	0/1:1,5:6:27:0|1:6805_C_G:203,0,27	0/1:2,1:3:36:.:.:36,0,81	0/1:5,4:9:99:.:.:153,0,197	0/1:1,7:8:21:.:.:273,0,21	0/1:1,8:9:18:.:.:306,0,18	0/1:5,4:9:99:.:.:148,0,185	0/1:4,4:8:99:.:.:145,0,155	0/1:7,7:14:99:.:.:254,0,231	0/1:4,9:13:99:.:.:353,0,138
gs46	6823	.	A	G	2752.48	PASS	AC=16;AF=0.500;AN=32;BaseQRankSum=-4.600e-01;ClippingRankSum=0.00;DP=141;ExcessHet=42.6348;FS=4.034;InbreedingCoeff=-0.9999;MLEAC=16;MLEAF=0.500;MQ=60.00;MQRankSum=0.00;QD=20.54;ReadPosRankSum=0.712;SOR=1.039	GT:AD:DP:GQ:PGT:PID:PL	0/1:3,2:5:72:.:.:72,0,111	0/1:4,7:11:99:.:.:242,0,146	0/1:4,4:8:99:.:.:155,0,154	0/1:6,2:8:66:.:.:66,0,246	0/1:2,2:4:76:.:.:78,0,76	0/1:6,4:10:95:.:.:95,0,220	0/1:5,11:16:99:.:.:405,0,176	0/1:2,5:7:58:0|1:6805_C_G:241,0,58	0/1:2,1:3:36:.:.:36,0,80	0/1:4,4:8:99:.:.:155,0,155	0/1:2,7:9:63:.:.:263,0,63	0/1:5,4:9:99:0|1:6823_A_G:153,0,242	0/1:3,1:4:34:.:.:34,0,83	0/1:4,10:14:99:.:.:328,0,129	0/1:6,7:13:99:.:.:190,0,196	0/1:4,8:12:99:.:.:303,0,177
gs46	6967	.	A	T	6678.98	PASS	AC=23;AF=0.719;AN=32;BaseQRankSum=0.382;ClippingRankSum=0.00;DP=191;ExcessHet=9.8125;FS=4.950;InbreedingCoeff=-0.3940;MLEAC=23;MLEAF=0.719;MQ=60.00;MQRankSum=0.00;QD=25.25;ReadPosRankSum=0.00;SOR=0.470	GT:AD:DP:GQ:PGT:PID:PL	1/1:0,22:22:66:.:.:936,66,0	1/1:0,5:5:15:1|1:6967_A_T:225,15,0	1/1:0,14:14:42:.:.:577,42,0	1/1:0,7:7:21:.:.:313,21,0	0/1:5,4:9:99:0|1:6967_A_T:153,0,167	1/1:0,16:16:48:.:.:706,48,0	0/1:2,12:14:47:.:.:492,0,47	0/1:1,6:7:21:0|1:6967_A_T:291,0,21	0/1:1,5:6:27:.:.:207,0,27	0/1:6,7:13:99:.:.:276,0,231	1/1:0,6:6:18:.:.:270,18,0	1/1:0,22:22:66:.:.:961,66,0	0/1:6,8:14:99:0|1:6967_A_T:318,0,228	0/1:3,4:7:99:0|1:6967_A_T:159,0,114	0/1:3,10:13:96:0|1:6967_A_T:411,0,96	0/1:3,11:14:52:.:.:455,0,52
gs47	1822	.	T	C	2225.64	PASS	AC=14;AF=0.438;AN=32;BaseQRankSum=0.566;ClippingRankSum=0.00;DP=128;ExcessHet=26.8085;FS=8.322;InbreedingCoeff=-0.7792;MLEAC=14;MLEAF=0.438;MQ=62.09;MQRankSum=0.00;QD=20.61;ReadPosRankSum=0.00;SOR=0.808	GT:AD:DP:GQ:PGT:PID:PL	0/1:3,7:10:99:0|1:1822_T_C:284,0,322	0/1:1,3:4:33:0|1:1822_T_C:109,0,33	0/1:6,5:11:99:0|1:1822_T_C:189,0,729	0/1:3,5:8:99:0|1:1822_T_C:201,0,156	0/1:4,1:5:30:0|1:1822_T_C:30,0,165	0/1:2,5:7:56:0|1:1822_T_C:196,0,56	0/0:8,0:8:27:0|1:1822_T_C:0,27,401	0/1:2,5:7:69:0|1:1822_T_C:202,0,69	0/0:7,0:7:18:.:.:0,18,270	0/1:10,3:13:96:0|1:1822_T_C:96,0,517	0/1:5,6:11:99:0|1:1822_T_C:237,0,192	0/1:2,2:4:78:0|1:1822_T_C:78,0,114	0/1:1,2:3:32:0|1:1822_T_C:81,0,32	0/1:3,3:6:99:0|1:1822_T_C:117,0,117	0/1:9,11:20:99:0|1:1822_T_C:396,0,1037	0/1:2,2:4:72:0|1:1822_T_C:78,0,72
gs50	563	.	G	T	851.74	PASS	AC=5;AF=0.156;AN=32;BaseQRankSum=0.674;ClippingRankSum=0.00;DP=142;ExcessHet=0.7639;FS=5.480;InbreedingCoeff=0.2609;MLEAC=5;MLEAF=0.156;MQ=60.00;MQRankSum=0.00;QD=24.34;ReadPosRankSum=-3.190e-01;SOR=1.459	GT:AD:DP:GQ:PL	1/1:0,8:8:24:349,24,0	0/1:1,3:4:32:121,0,32	0/0:20,0:20:57:0,57,855	0/0:6,0:6:15:0,15,225	0/0:4,0:4:12:0,12,179	0/0:7,0:7:21:0,21,308	0/1:3,8:11:85:266,0,85	0/0:14,0:14:39:0,39,585	0/0:6,0:6:18:0,18,219	0/0:14,0:14:39:0,39,585	0/0:5,0:5:15:0,15,223	0/0:6,0:6:12:0,12,180	0/0:11,0:11:33:0,33,491	0/0:8,0:8:21:0,21,315	0/1:7,5:12:99:183,0,264	0/0:6,0:6:18:0,18,263
gs53	780	.	T	A	3615.73	PASS	AC=15;AF=0.469;AN=32;BaseQRankSum=-4.000e-02;ClippingRankSum=0.00;DP=235;ExcessHet=33.3406;FS=3.744;InbreedingCoeff=-0.8824;MLEAC=15;MLEAF=0.469;MQ=62.73;MQRankSum=0.00;QD=16.82;ReadPosRankSum=0.705;SOR=0.939	GT:AD:DP:GQ:PGT:PID:PL	0/1:13,9:22:99:0|1:780_T_A:339,0,696	0/1:7,3:10:99:0|1:780_T_A:101,0,285	0/1:13,6:19:99:0|1:780_T_A:210,0,535	0/1:6,6:12:99:0|1:780_T_A:316,0,228	0/1:5,4:9:99:0|1:780_T_A:153,0,198	0/1:11,9:20:99:0|1:780_T_A:423,0,429	0/1:12,3:15:83:.:.:83,0,356	0/1:4,4:8:99:0|1:780_T_A:196,0,153	0/1:5,4:9:99:0|1:780_T_A:153,0,194	0/1:6,10:16:99:0|1:780_T_A:402,0,391	0/1:5,6:11:99:0|1:780_T_A:237,0,181	0/0:20,0:20:60:0|1:780_T_A:0,60,941	0/1:13,9:22:99:0|1:780_T_A:381,0,516	0/1:3,5:8:99:0|1:780_T_A:201,0,106	0/1:11,9:20:99:0|1:780_T_A:352,0,429	0/1:11,3:14:99:0|1:780_T_A:135,0,450
gs53	801	.	A	G	351.06	PASS	AC=1;AF=0.031;AN=32;BaseQRankSum=-9.400e-02;ClippingRankSum=0.00;DP=289;ExcessHet=3.0103;FS=0.000;InbreedingCoeff=-0.0324;MLEAC=1;MLEAF=0.031;MQ=60.00;MQRankSum=0.00;QD=19.50;ReadPosRankSum=0.363;SOR=0.495	GT:AD:DP:GQ:PL	0/0:29,0:29:87:0,87,1156	0/0:14,0:14:42:0,42,577	0/0:23,0:23:69:0,69,922	0/0:16,0:16:48:0,48,677	0/0:11,0:11:33:0,33,490	0/0:28,0:28:81:0,81,1215	0/0:19,0:19:48:0,48,720	0/0:14,0:14:36:0,36,540	0/0:12,0:12:33:0,33,495	0/0:17,0:17:45:0,45,675	0/0:12,0:12:30:0,30,450	0/1:7,11:18:99:387,0,244	0/0:26,0:26:75:0,75,1125	0/0:10,0:10:27:0,27,405	0/0:22,0:22:57:0,57,855	0/0:18,0:18:45:0,45,675
gs53	804	.	T	A	3842.73	PASS	AC=15;AF=0.469;AN=32;BaseQRankSum=-2.700e-02;ClippingRankSum=0.00;DP=262;ExcessHet=33.3406;FS=3.441;InbreedingCoeff=-0.8824;MLEAC=15;MLEAF=0.469;MQ=62.17;MQRankSum=0.00;QD=15.75;ReadPosRankSum=-1.820e-01;SOR=0.912	GT:AD:DP:GQ:PL	0/1:16,11:27:99:362,0,569	0/1:7,5:12:99:181,0,261	0/1:14,6:20:99:202,0,484	0/1:5,8:13:99:320,0,183	0/1:5,3:8:99:110,0,199	0/1:14,11:25:99:406,0,478	0/1:12,6:18:99:156,0,384	0/1:6,5:11:99:185,0,234	0/1:6,4:10:99:143,0,211	0/1:6,11:17:99:396,0,330	0/1:6,6:12:99:230,0,192	0/0:18,0:18:54:0,54,840	0/1:15,11:26:99:408,0,516	0/1:4,5:9:99:156,0,129	0/1:12,12:24:99:439,0,424	0/1:6,6:12:99:215,0,221
gs54	1065	.	G	T	3466.98	PASS	AC=15;AF=0.469;AN=32;BaseQRankSum=0.00;ClippingRankSum=0.00;DP=180;ExcessHet=33.3406;FS=3.365;InbreedingCoeff=-0.8858;MLEAC=15;MLEAF=0.469;MQ=60.85;MQRankSum=0.00;QD=19.81;ReadPosRankSum=0.489;SOR=0.668	GT:AD:DP:GQ:PGT:PID:PL	0/1:8,5:13:99:0|1:1065_G_T:223,0,360	0/0:5,0:5:15:0|1:1065_G_T:0,15,441	0/1:4,7:11:99:0|1:1065_G_T:278,0,147	0/1:2,3:5:75:0|1:1065_G_T:120,0,75	0/1:5,8:13:99:0|1:1065_G_T:295,0,259	0/1:5,5:10:99:0|1:1065_G_T:192,0,275	0/1:9,6:15:99:0|1:1065_G_T:199,0,479	0/1:5,9:14:99:0|1:1065_G_T:346,0,331	0/1:7,5:12:99:0|1:1065_G_T:169,0,249	0/1:4,10:14:99:0|1:1065_G_T:408,0,110	0/1:8,6:14:99:0|1:1065_G_T:228,0,318	0/1:7,8:15:99:0|1:1065_G_T:289,0,468	0/1:2,3:5:75:0|1:1065_G_T:120,0,75	0/1:5,3:8:99:0|1:1065_G_T:111,0,334	0/1:7,9:16:99:0|1:1065_G_T:360,0,314	0/1:5,5:10:99:0|1:1065_G_T:195,0,195
gs54	1072	.	G	A	3441.98	PASS	AC=15;AF=0.469;AN=32;BaseQRankSum=-4.430e-01;ClippingRankSum=0.00;DP=183;ExcessHet=33.3406;FS=2.558;InbreedingCoeff=-0.8858;MLEAC=15;MLEAF=0.469;MQ=60.84;MQRankSum=0.00;QD=19.34;ReadPosRankSum=-2.140e-01;SOR=0.518	GT:AD:DP:GQ:PGT:PID:PL	0/1:8,6:14:99:0|1:1065_G_T:226,0,310	0/0:5,0:5:15:0|1:1065_G_T:0,15,220	0/1:4,8:12:99:0|1:1065_G_T:315,0,144	0/1:2,3:5:75:0|1:1065_G_T:120,0,75	0/1:5,8:13:99:0|1:1065_G_T:295,0,259	0/1:6,5:11:99:0|1:1065_G_T:192,0,275	0/1:10,6:16:99:0|1:1065_G_T:193,0,550	0/1:5,8:13:99:0|1:1065_G_T:354,0,183	0/1:7,4:11:99:0|1:1065_G_T:147,0,252	0/1:4,10:14:99:0|1:1065_G_T:408,0,114	0/1:8,6:14:99:0|1:1065_G_T:228,0,318	0/1:7,8:15:99:0|1:1065_G_T:289,0,468	0/1:2,3:5:75:0|1:1065_G_T:120,0,75	0/1:5,3:8:99:0|1:1065_G_T:111,0,334	0/1:8,10:18:99:0|1:1065_G_T:357,0,346	0/1:5,4:9:99:0|1:1065_G_T:153,0,198
gs58	2271	.	G	C	2918.85	PASS	AC=14;AF=0.438;AN=32;BaseQRankSum=0.483;ClippingRankSum=0.00;DP=157;ExcessHet=26.8085;FS=2.857;InbreedingCoeff=-0.7824;MLEAC=14;MLEAF=0.438;MQ=62.22;MQRankSum=0.00;QD=19.99;ReadPosRankSum=0.00;SOR=0.940	GT:AD:DP:GQ:PGT:PID:PL	0/1:5,2:7:69:0|1:2271_G_C:69,0,213	0/0:6,0:6:18:0|1:2271_G_C:0,18,270	0/1:7,14:21:99:0|1:2271_G_C:593,0,321	0/1:1,5:6:99:0|1:2271_G_C:207,0,114	0/1:4,5:9:99:0|1:2271_G_C:198,0,231	0/1:12,4:16:99:0|1:2271_G_C:171,0,824	0/1:7,7:14:99:0|1:2271_G_C:314,0,487	0/1:5,2:7:69:0|1:2271_G_C:69,0,204	0/1:3,2:5:70:0|1:2271_G_C:70,0,164	0/1:5,8:13:99:0|1:2271_G_C:318,0,222	0/1:4,2:6:72:0|1:2271_G_C:72,0,162	0/0:5,0:5:15:0|1:2271_G_C:0,15,253	0/1:2,2:4:78:0|1:2271_G_C:78,0,121	0/1:1,4:5:74:0|1:2271_G_C:165,0,74	0/1:8,8:16:99:0|1:2271_G_C:312,0,312	0/1:8,9:17:99:0|1:2271_G_C:351,0,450
gs58	2277	.	C	G	2985.85	PASS	AC=14;AF=0.438;AN=32;BaseQRankSum=0.180;ClippingRankSum=0.00;DP=165;ExcessHet=26.8085;FS=1.230;InbreedingCoeff=-0.7823;MLEAC=14;MLEAF=0.438;MQ=61.91;MQRankSum=0.00;QD=19.77;ReadPosRankSum=-8.900e-02;SOR=0.804	GT:AD:DP:GQ:PGT:PID:PL	0/1:7,3:10:99:0|1:2271_G_C:104,0,287	0/0:6,0:6:18:0|1:2271_G_C:0,18,270	0/1:8,14:22:99:0|1:2271_G_C:549,0,359	0/1:1,5:6:99:0|1:2271_G_C:207,0,114	0/1:4,5:9:99:0|1:2271_G_C:198,0,231	0/1:13,5:18:99:0|1:2271_G_C:171,0,824	0/1:7,8:15:99:0|1:2271_G_C:314,0,487	0/1:5,2:7:69:0|1:2271_G_C:69,0,204	0/1:3,1:4:33:0|1:2271_G_C:33,0,167	0/1:5,8:13:99:0|1:2271_G_C:321,0,186	0/1:4,2:6:72:0|1:2271_G_C:72,0,162	0/0:4,0:4:15:0|1:2271_G_C:0,15,253	0/1:2,2:4:78:0|1:2271_G_C:78,0,121	0/1:1,4:5:74:0|1:2271_G_C:165,0,74	0/1:8,10:18:99:0|1:2271_G_C:385,0,306	0/1:8,10:18:99:0|1:2271_G_C:388,0,412
gs60	944	.	C	T	103.11	PASS	AC=1;AF=0.031;AN=32;BaseQRankSum=0.00;ClippingRankSum=0.00;DP=177;ExcessHet=3.0103;FS=0.000;InbreedingCoeff=-0.0352;MLEAC=1;MLEAF=0.031;MQ=60.00;MQRankSum=0.00;QD=8.59;ReadPosRankSum=-2.360e-01;SOR=0.412	GT:AD:DP:GQ:PL	0/0:10,0:10:24:0,24,360	0/0:12,0:12:36:0,36,460	0/0:9,0:9:24:0,24,360	0/0:12,0:12:36:0,36,493	0/0:9,0:9:21:0,21,315	0/0:13,0:13:39:0,39,537	0/0:16,0:16:48:0,48,565	0/0:11,0:11:24:0,24,360	0/0:14,0:14:36:0,36,540	0/0:11,0:11:33:0,33,449	0/0:8,0:8:24:0,24,358	0/1:7,5:12:99:139,0,253	0/0:9,0:9:15:0,15,225	0/0:5,0:5:15:0,15,215	0/0:12,0:12:36:0,36,460	0/0:14,0:14:42:0,42,569
gs60	950	.	T	C	3452.51	PASS	AC=16;AF=0.500;AN=32;BaseQRankSum=-5.240e-01;ClippingRankSum=0.00;DP=170;ExcessHet=42.6348;FS=2.687;InbreedingCoeff=-0.9981;MLEAC=16;MLEAF=0.500;MQ=60.00;MQRankSum=0.00;QD=20.31;ReadPosRankSum=0.598;SOR=0.511	GT:AD:DP:GQ:PGT:PID:PL	0/1:5,4:9:99:0|1:950_T_C:153,0,198	0/1:4,8:12:99:0|1:950_T_C:324,0,144	0/1:5,4:9:99:0|1:950_T_C:140,0,284	0/1:7,5:12:99:0|1:950_T_C:189,0,279	0/1:1,8:9:18:0|1:950_T_C:322,0,18	0/1:10,3:13:93:0|1:950_T_C:93,0,453	0/1:6,8:14:99:.:.:360,0,260	0/1:2,8:10:99:0|1:950_T_C:324,0,105	0/1:8,4:12:99:0|1:950_T_C:127,0,368	0/1:8,3:11:99:0|1:950_T_C:102,0,327	0/1:5,3:8:99:0|1:950_T_C:111,0,201	0/1:8,5:13:99:0|1:950_T_C:218,0,287	0/1:4,2:6:72:0|1:950_T_C:72,0,237	0/1:3,3:6:99:0|1:950_T_C:117,0,117	0/1:3,9:12:96:0|1:950_T_C:411,0,96	0/1:3,11:14:99:0|1:926_C_T:453,0,267
gs60	959	.	T	C	3380.49	PASS	AC=16;AF=0.500;AN=32;BaseQRankSum=-4.350e-01;ClippingRankSum=0.00;DP=174;ExcessHet=42.6348;FS=6.456;InbreedingCoeff=-0.9995;MLEAC=16;MLEAF=0.500;MQ=60.00;MQRankSum=0.00;QD=19.43;ReadPosRankSum=0.764;SOR=0.390	GT:AD:DP:GQ:PGT:PID:PL	0/1:5,5:10:99:0|1:950_T_C:195,0,195	0/1:5,8:13:99:0|1:950_T_C:321,0,186	0/1:8,3:11:99:0|1:950_T_C:102,0,371	0/1:7,5:12:99:0|1:950_T_C:189,0,279	0/1:1,6:7:24:0|1:950_T_C:249,0,24	0/1:11,3:14:99:0|1:950_T_C:126,0,450	0/1:6,9:15:99:.:.:360,0,260	0/1:2,6:8:99:0|1:950_T_C:246,0,111	0/1:7,4:11:99:0|1:950_T_C:130,0,327	0/1:10,3:13:96:0|1:950_T_C:96,0,411	0/1:5,3:8:99:0|1:950_T_C:111,0,201	0/1:6,6:12:99:0|1:950_T_C:224,0,243	0/1:3,3:6:99:0|1:950_T_C:117,0,201	0/1:3,3:6:99:0|1:950_T_C:117,0,117	0/1:4,10:14:99:0|1:950_T_C:408,0,138	0/1:3,11:14:99:0|1:926_C_T:453,0,267
gs60	977	.	C	T	3543.73	PASS	AC=15;AF=0.469;AN=32;BaseQRankSum=-3.460e-01;ClippingRankSum=0.00;DP=184;ExcessHet=33.3406;FS=8.607;InbreedingCoeff=-0.8821;MLEAC=15;MLEAF=0.469;MQ=62.24;MQRankSum=0.00;QD=20.72;ReadPosRankSum=0.00;SOR=0.372	GT:AD:DP:GQ:PGT:PID:PL	0/1:5,6:11:99:0|1:977_C_T:237,0,192	0/1:4,8:12:99:0|1:977_C_T:324,0,144	0/1:9,5:14:99:0|1:977_C_T:183,0,407	0/1:7,4:11:99:0|1:977_C_T:147,0,282	0/1:1,5:6:27:0|1:977_C_T:207,0,27	0/1:10,5:15:99:0|1:977_C_T:180,0,405	0/1:6,11:17:99:.:.:485,0,247	0/1:2,7:9:99:0|1:977_C_T:288,0,108	0/1:5,4:9:99:0|1:977_C_T:143,0,243	0/1:9,4:13:99:0|1:977_C_T:141,0,366	0/1:6,4:10:99:0|1:977_C_T:150,0,240	0/0:13,0:13:39:.:.:0,39,582	0/1:3,3:6:99:0|1:977_C_T:117,0,151	0/1:3,4:7:99:0|1:977_C_T:159,0,114	0/1:6,10:16:99:0|1:977_C_T:399,0,264	0/1:4,11:15:99:0|1:926_C_T:450,0,309
gs60	983	.	T	C	6367.16	PASS	AC=22;AF=0.688;AN=32;BaseQRankSum=0.484;ClippingRankSum=0.00;DP=186;ExcessHet=11.9685;FS=5.752;InbreedingCoeff=-0.4550;MLEAC=22;MLEAF=0.688;MQ=60.00;MQRankSum=0.00;QD=34.23;ReadPosRankSum=0.605;SOR=0.993	GT:AD:DP:GQ:PGT:PID:PL	1/1:0,12:12:36:.:.:531,36,0	1/1:0,12:12:36:.:.:535,36,0	0/1:5,10:15:99:.:.:397,0,172	1/1:0,11:11:33:.:.:495,33,0	0/1:1,5:6:27:0|1:977_C_T:207,0,27	1/1:0,15:15:45:.:.:651,45,0	0/1:2,16:18:61:.:.:748,0,61	0/1:2,7:9:99:0|1:977_C_T:288,0,108	0/1:3,6:9:99:.:.:242,0,105	0/1:9,5:14:99:0|1:977_C_T:183,0,363	0/1:6,4:10:99:0|1:977_C_T:150,0,240	0/1:3,9:12:70:.:.:367,0,70	0/1:2,3:5:99:0|1:977_C_T:120,0,115	1/1:0,7:7:21:.:.:315,21,0	1/1:0,17:17:51:.:.:757,51,0	0/1:3,11:14:99:0|1:926_C_T:453,0,267
gs60	986	.	A	C	3850.48	PASS	AC=16;AF=0.500;AN=32;BaseQRankSum=-1.260e-01;ClippingRankSum=0.00;DP=186;ExcessHet=42.6348;FS=0.544;InbreedingCoeff=-0.9998;MLEAC=16;MLEAF=0.500;MQ=60.00;MQRankSum=0.00;QD=20.70;ReadPosRankSum=0.057;SOR=0.618	GT:AD:DP:GQ:PGT:PID:PL	0/1:5,8:13:99:0|1:977_C_T:315,0,186	0/1:4,8:12:99:0|1:977_C_T:324,0,144	0/1:11,5:16:99:0|1:977_C_T:177,0,491	0/1:7,4:11:99:0|1:977_C_T:147,0,282	0/1:1,5:6:27:0|1:977_C_T:207,0,27	0/1:10,5:15:99:0|1:977_C_T:180,0,405	0/1:7,12:19:99:.:.:524,0,286	0/1:2,6:8:99:0|1:977_C_T:246,0,111	0/1:5,4:9:99:0|1:977_C_T:112,0,243	0/1:9,4:13:99:0|1:977_C_T:141,0,366	0/1:5,4:9:99:0|1:977_C_T:150,0,240	0/1:5,7:12:99:.:.:260,0,157	0/1:2,3:5:99:0|1:977_C_T:120,0,115	0/1:3,4:7:99:0|1:977_C_T:159,0,114	0/1:7,10:17:99:0|1:977_C_T:399,0,264	0/1:3,11:14:99:0|1:926_C_T:453,0,267
gs60	1025	.	G	C	2289.62	PASS	AC=11;AF=0.344;AN=32;BaseQRankSum=0.167;ClippingRankSum=0.00;DP=202;ExcessHet=14.6009;FS=4.745;InbreedingCoeff=-0.5309;MLEAC=11;MLEAF=0.344;MQ=60.00;MQRankSum=0.00;QD=14.87;ReadPosRankSum=0.524;SOR=1.052	GT:AD:DP:GQ:PGT:PID:PL	0/1:11,9:20:99:.:.:336,0,434	0/1:6,4:10:99:.:.:147,0,262	0/1:14,6:20:99:.:.:189,0,646	0/1:3,6:9:99:.:.:243,0,103	0/0:4,0:4:12:.:.:0,12,176	0/1:8,9:17:99:.:.:305,0,309	0/1:14,5:19:99:.:.:168,0,703	0/0:9,0:9:27:.:.:0,27,359	0/0:8,0:8:21:.:.:0,21,315	0/1:5,8:13:99:0|1:1025_G_C:321,0,186	0/1:5,6:11:99:0|1:1025_G_C:235,0,192	0/0:16,0:16:45:.:.:0,45,675	0/0:5,0:5:15:.:.:0,15,221	0/1:5,1:6:27:0|1:996_C_T:27,0,207	0/1:10,9:19:99:0|1:1025_G_C:348,0,390	0/1:14,2:16:42:1|0:926_C_T:42,0,754
gs61	1155	.	A	G	5319.35	PASS	AC=30;AF=0.938;AN=32;BaseQRankSum=-9.670e-01;ClippingRankSum=0.00;DP=140;ExcessHet=3.1527;FS=0.000;InbreedingCoeff=-0.0740;MLEAC=30;MLEAF=0.938;MQ=60.00;MQRankSum=0.00;QD=32.61;ReadPosRankSum=-4.310e-01;SOR=0.564	GT:AD:DP:GQ:PL	1/1:0,6:6:18:254,18,0	1/1:0,4:4:12:160,12,0	1/1:0,19:19:57:818,57,0	1/1:0,7:7:21:269,21,0	1/1:0,4:4:12:138,12,0	1/1:0,9:9:27:393,27,0	0/1:6,5:11:99:167,0,229	1/1:0,5:5:15:219,15,0	1/1:0,6:6:18:259,18,0	1/1:0,12:12:36:520,36,0	1/1:0,8:8:24:356,24,0	1/1:0,11:11:33:446,33,0	0/1:5,2:7:63:63,0,202	1/1:0,7:7:21:311,21,0	1/1:0,10:10:30:410,30,0	1/1:0,14:14:42:581,42,0
gs61	1169	.	T	C	946.94	PASS	AC=6;AF=0.188;AN=32;BaseQRankSum=-1.016e+00;ClippingRankSum=0.00;DP=150;ExcessHet=5.4855;FS=1.093;InbreedingCoeff=-0.2362;MLEAC=6;MLEAF=0.188;MQ=60.00;MQRankSum=0.00;QD=19.33;ReadPosRankSum=0.437;SOR=0.781	GT:AD:DP:GQ:PGT:PID:PL	0/0:8,0:8:21:.:.:0,21,315	0/0:6,0:6:15:.:.:0,15,225	0/0:18,1:19:12:.:.:0,12,704	0/1:2,5:7:69:0|1:1166_C_T:204,0,69	0/1:2,2:4:72:0|1:1166_C_T:72,0,78	0/1:5,4:9:99:0|1:1166_C_T:189,0,195	0/0:11,0:11:30:.:.:0,30,450	0/0:6,0:6:15:.:.:0,15,225	0/1:1,6:7:24:.:.:236,0,24	0/1:7,4:11:99:0|1:1169_T_C:126,0,282	0/0:7,0:7:21:.:.:0,21,313	0/1:6,5:11:99:.:.:185,0,213	0/0:8,0:8:24:.:.:0,24,346	0/0:9,0:9:27:.:.:0,27,396	0/0:12,0:12:36:.:.:0,36,514	0/0:15,0:15:45:.:.:0,45,665
gs61	1184	.	A	T	5728.08	PASS	AC=29;AF=0.906;AN=32;BaseQRankSum=0.674;ClippingRankSum=0.00;DP=153;ExcessHet=3.4523;FS=4.078;InbreedingCoeff=-0.1058;MLEAC=29;MLEAF=0.906;MQ=60.00;MQRankSum=0.00;QD=25.06;ReadPosRankSum=1.05;SOR=0.529	GT:AD:DP:GQ:PGT:PID:PL	1/1:0,7:7:21:.:.:293,21,0	1/1:0,5:5:15:.:.:212,15,0	1/1:0,21:21:63:.:.:861,63,0	1/1:0,6:6:18:.:.:269,18,0	1/1:0,6:6:18:.:.:253,18,0	1/1:0,7:7:21:.:.:287,21,0	0/1:7,3:10:95:.:.:95,0,279	1/1:0,6:6:18:.:.:262,18,0	0/1:0,7:7:14:0|1:1184_A_T:253,0,14	1/1:0,9:9:30:.:.:430,30,0	1/1:0,9:9:27:.:.:391,27,0	1/1:0,12:12:36:.:.:514,36,0	0/1:6,4:10:99:.:.:140,0,230	1/1:0,8:8:24:.:.:326,24,0	1/1:0,15:15:44:.:.:579,44,0	1/1:0,15:15:45:.:.:614,45,0
gs61	1186	.	C	T	629.39	PASS	AC=5;AF=0.156;AN=32;BaseQRankSum=0.366;ClippingRankSum=0.00;DP=157;ExcessHet=4.5961;FS=2.798;InbreedingCoeff=-0.1748;MLEAC=5;MLEAF=0.156;MQ=60.00;MQRankSum=0.00;QD=17.48;ReadPosRankSum=-5.980e-01;SOR=0.553	GT:AD:DP:GQ:PGT:PID:PL	0/0:7,0:7:18:.:.:0,18,270	0/0:6,0:6:15:.:.:0,15,225	0/0:23,0:23:69:.:.:0,69,941	0/1:2,4:6:66:.:.:160,0,66	0/1:3,3:6:99:.:.:107,0,107	0/1:5,2:7:66:.:.:66,0,204	0/0:10,0:10:27:.:.:0,27,405	0/0:6,0:6:18:.:.:0,18,262	0/1:1,7:8:14:0|1:1184_A_T:253,0,14	0/1:6,3:9:99:0|1:1169_T_C:105,0,285	0/0:9,0:9:24:.:.:0,24,360	0/0:14,0:14:39:.:.:0,39,585	0/0:11,0:11:33:.:.:0,33,479	0/0:6,0:6:12:.:.:0,12,180	0/0:15,0:15:45:.:.:0,45,608	0/0:14,0:14:42:.:.:0,42,592
gs61	1200	.	A	G	599.42	PASS	AC=5;AF=0.156;AN=32;BaseQRankSum=-2.530e-01;ClippingRankSum=0.00;DP=161;ExcessHet=4.5961;FS=1.356;InbreedingCoeff=-0.1916;MLEAC=5;MLEAF=0.156;MQ=60.00;MQRankSum=0.00;QD=18.16;ReadPosRankSum=-2.410e-01;SOR=0.628	GT:AD:DP:GQ:PGT:PID:PL	0/0:6,0:6:15:.:.:0,15,225	0/0:5,0:5:15:.:.:0,15,211	0/0:24,0:24:72:.:.:0,72,954	0/1:1,4:5:30:.:.:163,0,30	0/1:3,3:6:99:.:.:115,0,116	0/1:5,2:7:70:.:.:70,0,132	0/0:10,0:10:21:.:.:0,21,315	0/0:9,0:9:18:.:.:0,18,270	0/1:2,4:6:71:.:.:160,0,71	0/1:5,4:9:99:0|1:1169_T_C:153,0,198	0/0:7,0:7:15:.:.:0,15,225	0/0:16,0:16:45:.:.:0,45,675	0/0:15,0:15:45:.:.:0,45,653	0/0:5,0:5:15:.:.:0,15,221	0/0:17,0:17:45:.:.:0,45,675	0/0:13,1:14:21:.:.:0,21,495
gs61	2070	.	T	A	264.35	PASS	AC=2;AF=0.063;AN=32;BaseQRankSum=1.20;ClippingRankSum=0.00;DP=157;ExcessHet=3.1527;FS=0.000;InbreedingCoeff=-0.0739;MLEAC=2;MLEAF=0.063;MQ=60.00;MQRankSum=0.00;QD=15.55;ReadPosRankSum=0.674;SOR=0.527	GT:AD:DP:GQ:PGT:PID:PL	0/0:15,0:15:36:.:.:0,36,540	0/0:4,0:4:12:.:.:0,12,167	0/0:18,0:18:48:.:.:0,48,720	0/0:5,0:5:15:.:.:0,15,199	0/0:11,0:11:33:.:.:0,33,462	0/0:10,0:10:30:.:.:0,30,431	0/0:8,0:8:18:.:.:0,18,270	0/0:7,0:7:21:.:.:0,21,249	0/1:4,3:7:99:0|1:2060_G_C:114,0,253	0/1:5,5:10:99:0|1:2060_G_C:195,0,404	0/0:6,0:6:18:.:.:0,18,267	0/0:12,0:12:21:.:.:0,21,315	0/0:18,0:18:54:.:.:0,54,797	0/0:4,0:4:12:.:.:0,12,179	0/0:14,0:14:39:.:.:0,39,585	0/0:8,0:8:24:.:.:0,24,351
[truncated: 6,878,993 more chars]
