# Supplementary material for: Quick and efficient approach to develop genomic resources in orphan species: Application in Lavandula angustifolia
Source: PLoS One. 2020 Dec 11;15(12):e0243853. doi: 10.1371/journal.pone.0243853 (PMC7732122; doi:10.1371/journal.pone.0243853)
Supplement: S6 Table — (XLSX) [file pone.0243853.s009.xlsx]

## Sheet: Feuil1
S10 Table : Number of sites (percent) with the corresponding genotype calls. Data for the 9,505 SNP genreating no missing data across the 16 individuals
Genotype call		5.9	77.13	B6	B7	Barthee	C15.50	Diva	FC28	Francine	Frisee	Gabelle	Grosso	Maillette	Matheronne	Ruffinato	YC77
Hmz REF	0/0	2520 (26.5%)	2699 (28.4%)	2462 (25.9%)	2523 (26.5%)	2556 (26.9%)	2485 (26.1%)	2624 (27.6%)	2616 (27.5%)	2576 (27.1%)	2420 (25.5%)	2531 (26.6%)	1179 (12.4%)	2688 (28.3%)	2586 (27.2%)	2445 (25.7%)	2438 (25.6%)
Hmz ALT	1/1	476 (5%)	438 (4.6%)	399 (4.2%)	482 (5.1%)	440 (4.6%)	444 (4.7%)	226 (2.4%)	421 (4.4%)	445 (4.7%)	370 (3.9%)	405 (4.3%)	578 (6.1%)	211 (2.2%)	457 (4.8%)	374 (3.9%)	371 (3.9%)
	2/2	0 (0%)	3 (0%)	1 (0%)	2 (0%)	1 (0%)	1 (0%)	2 (0%)	1 (0%)	1 (0%)	1 (0%)	1 (0%)	2 (0%)	0 (0%)	2 (0%)	2 (0%)	1 (0%)
Htz REF/ALT	0/1	6490 (68.3%)	6338 (66.7%)	6613 (69.6%)	6468 (68%)	6478 (68.2%)	6547 (68.9%)	6630 (69.8%)	6439 (67.7%)	6456 (67.9%)	6683 (70.3%)	6534 (68.7%)	7685 (80.9%)	6577 (69.2%)	6438 (67.7%)	6666 (70.1%)	6671 (70.2%)
	0/2	4 (0%)	15 (0.2%)	19 (0.2%)	16 (0.2%)	15 (0.2%)	14 (0.1%)	14 (0.1%)	19 (0.2%)	16 (0.2%)	13 (0.1%)	17 (0.2%)	39 (0.4%)	23 (0.2%)	13 (0.1%)	7 (0.1%)	11 (0.1%)
Htz ALT/ALT	1/2	15 (0.2%)	12 (0.1%)	11 (0.1%)	14 (0.1%)	15 (0.2%)	14 (0.1%)	9 (0.1%)	9 (0.1%)	11 (0.1%)	18 (0.2%)	17 (0.2%)	22 (0.2%)	6 (0.1%)	9 (0.1%)	11 (0.1%)	13 (0.1%)
Htz : heterozygous
Hmz : homozygous
REF : reference allele, coded with "0"
ALT : alternative alleles, coded with "1" and "2"
