# Supplementary material for: Quick and efficient approach to develop genomic resources in orphan species: Application in Lavandula angustifolia
Source: PLoS One. 2020 Dec 11;15(12):e0243853. doi: 10.1371/journal.pone.0243853 (PMC7732122; doi:10.1371/journal.pone.0243853)
Supplement: S7 Table — A set of 9,505 SNPs generating no missing data were used to calculated pairwise genetic distances with Provesti’s method. All the lavenders had pairwise genetic distances ranging from 0.02 to 0.08. The lavandin Grosso had genetic distances with the lavenders comprised between 0.15 and 0.17. (XLSX) [file pone.0243853.s010.xlsx]

## Sheet: Feuil1
	5.9	77.13	B6	B7	Barthee	C15.50	Diva	FC28	Francine	Frisee	Gabelle	Grosso	Maillette	Matheronne	Ruffinato
77.13	0.0513414
B6	0.0539716	0.064545
B7	0.0601788	0.0713835	0.0616518
Barthee	0.0578117	0.0680168	0.0562336	0.0628091
C15.50	0.0562336	0.0684903	0.056707	0.0338769	0.0570752
Diva	0.0444503	0.0590742	0.057496	0.0643872	0.0599158	0.0608101
FC28	0.0580747	0.0676486	0.0557601	0.0652814	0.0616518	0.0627038	0.061757
Francine	0.0566018	0.0693845	0.0577591	0.0649132	0.0627038	0.0624408	0.0608101	0.0622304
Frisee	0.0478169	0.0590216	0.0491846	0.0584429	0.0552867	0.054182	0.0529721	0.0523409	0.0555497
Gabelle	0.0518674	0.0639663	0.0514466	0.0618096	0.0569174	0.0587059	0.0573382	0.0548133	0.0575487	0.0444503
Grosso	0.153551	0.167438	0.160337	0.165965	0.162493	0.164492	0.160968	0.160652	0.164019	0.155602	0.157391
Maillette	0.0590742	0.0681746	0.0618096	0.0688585	0.0652288	0.0633877	0.0464492	0.0639663	0.0649132	0.0570226	0.0599684	0.166754
Matheronne	0.0592846	0.0683851	0.0594424	0.0679642	0.0612309	0.0640715	0.0610205	0.0630195	0.0620726	0.0554971	0.0582851	0.16344	0.065071
Ruffinato	0.0235665	0.0488164	0.0513414	0.0575487	0.0556549	0.0535508	0.0401894	0.0560758	0.0549185	0.0448711	0.0499211	0.153603	0.0553393	0.0557601
YC77	0.0526565	0.0635981	0.0496055	0.0608101	0.057233	0.0570752	0.0547607	0.0534982	0.0571804	0.046344	0.0491846	0.157286	0.0599684	0.0570752	0.0505523
