# Supplementary material for: Quick and efficient approach to develop genomic resources in orphan species: Application in Lavandula angustifolia
Source: PLoS One. 2020 Dec 11;15(12):e0243853. doi: 10.1371/journal.pone.0243853 (PMC7732122; doi:10.1371/journal.pone.0243853)
Supplement: S1 File — (SH) [file pone.0243853.s011.SH]

#!/bin/bash

path_data=/path/to/your/data
path_analyze=/path/for/your/results

#ITERATION 0
##Map reads data to the reference genome
clc_ref_assemble_long --cpus 10 -r ignore -t 1 -d $path_data/your_reference_sequence.fasta -q -p fb ss 100 10000 -i $path_data/sample1_R1.fastq $path_data/sample1_R2.fastq ... -i $path_data/sampleN_R1.fastq $path_data/sampleN_R2.fastq -s 0.95 -l 1 -o $path_analyze/Iteration0/mapping_results_step0.cas
if [ $? -eq 0 ]; then		
##Extract reads that mapped in pairs and broken pairs
	sub_assembly -a $path_analyze/Iteration0/mapping_results_step0-o $path_analyze/Iteration0/to_erase.cas -p -f $path_analyze/Iteration0/extracted_reads_mapping_results_step0.fasta
	if [ $? -eq 0 ]; then		
##Assemble reads extracted into new contigs
		/path/to/idba_ud/idba -o $path_analyze/Iteration0 -r $path_analyze/Iteration0/extracted_reads_mapping_results_step0.fasta --mink 25 --maxk 100 --step 5 --similar 1 --num_threads 40
		if [ $? -eq 0 ]; then
##Create and export metrics of the assembled contigs		
			sequence_info -n -k $path_analyze/Iteration0/scaffold.fa > $path_analyze/Iteration0/sequence_info_stp0.txt 
			if [ $? -eq 0 ]; then
##Create a loop for further iterations with more stringent mapping settings
			#	 ITERATION 1 to N
				for i in {1..8}
				do 
					clc_ref_assemble_long --cpus 10 -r ignore -t 1 -d $path_analyze/Iteration$(($i-1))/scaffold.fa -q -p fb ss 100 10000 -i $path_data/sample1_R1.fastq $path_data/sample1_R2.fastq ... -i $path_data/sampleN_R1.fastq $path_data/sampleN_R2.fastq -s 0.98 -l 1 -o $path_analyze/Iteration$i/mapping_results_stp$i.cas
					if [ $? -eq 0 ]; then	
						sub_assembly -a $path_analyze/Iteration$i/mapping_results_stp$i.cas -o $path_analyze/Iteration$i/to_erase.cas -p -f $path_analyze/Iteration$i/extracted_reads_mapping_results_stp$i.fasta
						if [ $? -eq 0 ]; then		
							/path/to/idba_ud/idba -o $path_analyze/Iteration$i -r $path_analyze/Iteration$i/extracted_reads_mapping_results_stp$i.fasta -l $path_analyze/Iteration$(($i-1))/scaffold.fa --mink 25 --maxk 100 --step 5 --similar 1 --num_threads 40
							if [ $? -eq 0 ]; then		
								sequence_info -n -k $path_analyze/Iteration$i/scaffold.fa > $path_analyze/Iteration$i/sequence_info_stp$i.txt 	
							else
								echo erreur_idba_step$i
							fi
						else
							echo erreur_subassembly_step$i
						fi
					else
						echo erreur_refassemblelong_step$i
					fi
				done
			else
				echo erreur_seqinfo_step0
			fi
		else
			echo erreur_idba_step0
		fi
	else	
		echo erreur_subassembly_step0
	fi
else	
	echo erreur_refassemblelong_step0
fi
